# Supplementary material for: Evidence that Entomophthora muscae controls the timing of host death via its own circadian clock
Source: bioRxiv. 2025 Jun 18:2025.06.18.660419. Preprint. [Version 1] doi: 10.1101/2025.06.18.660419 (PMC12262267; doi:10.1101/2025.06.18.660419)
Supplement: Supplement 1 [file media-1.xlsx]

## Sheet: meta2d_LD_PE_tpm_GENES
CycID	JTK_pvalue	JTK_BH.Q	JTK_period	JTK_adjphase	JTK_amplitude	LS_pvalue	LS_BH.Q	LS_period	LS_adjphase	LS_amplitude	meta2d_pvalue	meta2d_BH.Q	meta2d_period	meta2d_phase	meta2d_Base	meta2d_AMP	meta2d_rAMP	PREP0294_CElya15206A_E04v1_ZT0_LD_4b_S21_L002_quant	PREP0294_CElya15206A_F04v1_ZT0_LD_4c_S22_L002_quant	PREP0294_CElya15206A_G04v1_ZT0_LD_4e_S23_L002_quant	PREP0294_CElya15206A_H04v1_ZT0_LD_4f_S24_L002_quant	PREP0294_CElya15206A_E05v1_ZT4_LD_5b_S29_L002_quant	PREP0294_CElya15206A_F05v1_ZT4_LD_5a_S30_L002_quant	PREP0294_CElya15206A_G05v1_ZT4_LD_5e_S31_L002_quant	PREP0294_CElya15206A_H05v1_ZT4_LD_5f_S32_L002_quant	PREP0294_CElya15206A_E06v1_ZT8_LD_6a_S37_L002_quant	PREP0294_CElya15206A_F06v1_ZT8_LD_6d_S38_L002_quant	PREP0294_CElya15206A_G06v1_ZT8_LD_6e_S39_L002_quant	PREP0294_CElya15206A_H06v1_ZT8_LD_6f_S40_L002_quant	PREP0294_CElya15206A_E07v1_ZT12_LD_7b_S45_L002_quant	PREP0294_CElya15206A_F07v1_ZT12_LD_7c_S46_L002_quant	PREP0294_CElya15206A_G07v1_ZT12_LD_7d_S47_L002_quant	PREP0294_CElya15206A_H07v1_ZT12_LD_7f_S48_L002_quant	PREP0294_CElya15206A_E02v1_ZT16_LD_2a_S5_L002_quant	PREP0294_CElya15206A_F02v1_ZT16_LD_2b_S6_L002_quant	PREP0294_CElya15206A_G02v1_ZT16_LD_2d_S7_L002_quant	PREP0294_CElya15206A_H02v1_ZT16_LD_2f_S8_L002_quant	PREP0294_CElya15206A_E03v1_ZT20_LD_3a_S13_L002_quant	PREP0294_CElya15206A_F03v1_ZT20_LD_3c_S14_L002_quant	PREP0294_CElya15206A_G03v1_ZT20_LD_3d_S15_L002_quant	PREP0294_CElya15206A_H03v1_ZT20_LD_3f_S16_L002_quant
DSO57_1000001	1	1	0	NaN	0	1	1	NA	NA	0	1	1	NA	NA	0	NA	NA	0	0	0	0	0	0	0	0	0	0	0	0	0	0	0	0	0	0	0	0	0	0	0	0
DSO57_1000002	0.0775061	0.516327	20	14	0.893204	0.926995	1	20	8.83475	29.45	0.261038	1	20	11.4174	25.1553	3.36301	0.13369	26.5903	31.1216	28.2544	23.0857	21.3511	19.7208	0.094882	21.8084	30.2518	31.4888	28.6846	25.194	20.37	30.8133	29.8051	26.7467	22.8539	29.704	22.6075	32.1557	26.7398	24.296	19.9686	17.8803
DSO57_1000003	0.00275695	0.0948673	20	14	63.2508	0.502729	1	20	9.42444	752.155	0.0105077	0.247786	20	11.7122	638.673	117.017	0.18322	646.507	713.766	532.615	633.321	573.626	522.192	10.8288	508.625	771.014	643.196	775.945	716.178	686.413	812.727	668.233	738.58	562.55	764.334	659.151	745.978	698.282	346.965	604.656	590.5
DSO57_1000004	8.44070080747818e-05	0.0283186	20	14	2.24397	0.0984185	1	20	12.473	16.4652	0.000105488	0.0251833	20	13.2365	13.4817	4.35055	0.322701	14.9886	15.978	10.9755	13.5752	5.99033	9.93356	0.082534	10.2215	15.6781	13.4242	15.3422	14.3968	14.871	18.5717	15.3886	16.9506	15.5234	16.6942	12.8117	16.4868	12.2327	7.05799	14.8602	12.3691
DSO57_1000006	1	1	20	8	4.88318	1	1	26	9.1677	48.8629	1	1	23	8.65494	43.9577	1.84398	0.041949	46.0941	37.4931	43.3466	38.9467	49.6963	51.419	0.675352	52.0558	42.477	54.7186	38.6758	57.2755	35.6006	43.4328	57.9442	50.2667	49.6804	40.8611	30.6786	36.2667	46.4024	51.8483	35.0825	62.2439
DSO57_1000007	1	1	0	NaN	0	1	1	NA	NA	0	1	1	NA	NA	0	NA	NA	0	0	0	0	0	0	0	0	0	0	0	0	0	0	0	0	0	0	0	0	0	0	0	0
DSO57_1000008	0.168867	0.843966	20	14	0.279088	0.934853	1	20	8.56319	8.54565	0.449288	1	20	11.2816	7.04218	0.9567	0.135853	7.65419	8.65167	8.66141	4.68282	6.65991	4.42584	0.070397	5.6843	8.70811	8.41002	9.0578	7.59327	6.19055	7.91338	7.33346	7.70327	6.70095	8.93247	6.26527	9.10289	7.46011	6.44771	5.33632	5.84541
DSO57_1000009	0.00347051	0.105768	20	10	3.72327	0.836094	1	25.3593	9.11489	25.4115	0.0198546	0.353269	22.6797	9.74579	21.1299	3.46384	0.163931	15.818	15.6049	15.3379	17.7542	31.3935	20.4084	0.24983	20.0864	23.9929	31.1647	20.5021	24.3882	22.9193	21.45	26.6276	25.8353	23.6725	21.6207	19.818	20.0171	19.2982	23.6766	21.323	19.3803
DSO57_1000010	1	1	0	NaN	0	1	1	NA	NA	0	1	1	NA	NA	0	NA	NA	0	0	0	0	0	0	0	0	0	0	0	0	0	0	0	0	0	0	0	0	0	0	0	0
DSO57_1000011	1	1	0	NaN	0	1	1	NA	NA	0	1	1	NA	NA	0	NA	NA	0	0	0	0	0	0	0	0	0	0	0	0	0	0	0	0	0	0	0	0	0	0	0	0
DSO57_1000012	1	1	20	8	2.87623	1	1	20	11.4658	26.0688	1	1	20	9.73292	21.8928	1.80168	0.0822953	21.5114	23.8261	26.33	19.8777	31.4216	21.3515	0.499252	26.0985	23.9117	26.0446	22.7238	18.984	15.7708	32.9274	26.2329	28.6405	18.5903	17.3013	13.7857	20.1027	21.9218	27.7283	11.6155	21.0496
DSO57_1000013	1	1	24	6	0.0208165	0.99986	1	20.6522	7.9248	0.157643	1	1	22.3261	7.07432	0.0542005	0.0385693	0.0385693	0	0.086906	0	0.172204	0	0.117915	0	0	0	0	0.234175	0.396113	0.057467	0	0	0	0	0	0	0.108794	0	0	0.081374	0
DSO57_1000014	1	1	24	0	0.156414	0.962006	1	20.3964	3.38617	0.447809	0.999269	1	22.1982	1.84265	0.275858	0.189961	0.189961	0.392602	0.755343	0	0.163943	1.50134	0.552839	0	0.293256	0.100639	0	0.22635	0.373508	0.11052	0	0.445139	0.150455	0.246456	0.080165	0	0.069601	0.601674	0.565957	0.231276	0
DSO57_1000015	1	1	0	NaN	0	1	1	NA	NA	0	1	1	NA	NA	0	NA	NA	0	0	0	0	0	0	0	0	0	0	0	0	0	0	0	0	0	0	0	0	0	0	0	0
DSO57_1000016	1	1	0	NaN	0	1	1	NA	NA	0	1	1	NA	NA	0	NA	NA	0	0	0	0	0	0	0	0	0	0	0	0	0	0	0	0	0	0	0	0	0	0	0	0
DSO57_1000017	0.225521	1	24	16	0.863608	0.844164	1	25.2815	8.87636	4.88445	0.506164	1	24.6407	12.5393	4.18867	0.580567	0.138604	4.23647	4.2501	1.93801	3.71961	2.59123	3.89334	0	3.48297	5.07765	5.32758	2.47243	6.24065	4.98473	2.62394	5.03877	5.61752	3.26731	6.91104	5.46727	5.06655	7.33847	3.20706	5.47557	2.60941
DSO57_1000018	0.500319	1	20	18	1.68611	1	1	26	8.11465	2.10541	0.846795	1	23	2.43917	1.20985	0.603962	0.499205	2.38801	3.74028	3.20381	1.23264	0	0	0	0	0	8.40597	0	0	0	0	2.20852	0	0	2.38451	0.901189	3.12353	0	0	1.14728	0
DSO57_1000019	1	1	0	NaN	0	0.999842	1	20.7563	15.8133	0.0636679	1	1	20.7563	15.8133	0.0162916	0.0390563	0.0390563	0	0	0	0	0	0	0	0	0	0	0	0	0	0	0	0	0	0	0	0.415308	0	0	0	0
DSO57_1000020	1	1	24	0	0.151602	0.999763	1	20	17.0366	0.355071	1	1	22	20.3701	0.297739	0.147674	0.147674	0.936463	0.929991	0	0.305083	0	0.165942	0	0.879611	0.149722	0.143179	0.083558	0	0.081828	0.084289	0.330468	0.667239	1.10703	0.059565	0.089235	0.103172	0.448768	0.423156	0.4603	0
DSO57_1000021	1	1	0	NaN	0	1	1	NA	NA	0	1	1	NA	NA	0	NA	NA	0	0	0	0	0	0	0	0	0	0	0	0	0	0	0	0	0	0	0	0	0	0	0	0
DSO57_1000022	1	1	0	NaN	0	0.999801	1	26	7.99996	0.0871412	1	1	26	7.99996	0.057054	0.00133891	0.00133891	0	0	0	0	0	0	0	0	0.348565	0	0	0	0	0	0	0	0	0.555016	0.207978	0	0	0	0.26018	0
DSO57_1000023	1	1	0	NaN	0	1	1	NA	NA	0	1	1	NA	NA	0	NA	NA	0	0	0	0	0	0	0	0	0	0	0	0	0	0	0	0	0	0	0	0	0	0	0	0
DSO57_1000024	1	1	0	NaN	0	1	1	NA	NA	0	1	1	NA	NA	0	NA	NA	0	0	0	0	0	0	0	0	0	0	0	0	0	0	0	0	0	0	0	0	0	0	0	0
DSO57_1000025	1	1	20	18	0.265964	0.999992	1	26	7.36802938380119e-05	1.59379	1	1	23	21.85	0.554466	0.334784	0.334784	0.231475	0.37613	5.02757	0.968204	0	0.966969	0	0	0.297475	0.84462	0.169258	0	0	0.342689	0.219827	0.448596	1.80253	0.52808	0.185057	0.417727	0	0.830329	0	0
DSO57_1000026	1	1	0	NaN	0	1	1	NA	NA	0	1	1	NA	NA	0	NA	NA	0	0	0	0	0	0	0	0	0	0	0	0	0	0	0	0	0	0	0	0	0	0	0	0
DSO57_1000027	0.364172	1	24	18	0.0793809	0.831668	1	26	19.9999	0.157349	0.664633	1	25	18.9903	0.0729885	0.0624312	0.0624312	0	0.261183	0	0	0	0	0	0	0	0	0	0	0.172294	0	0.115924	0.117107	0	0.188029	0.09387	0.108599	0.471924	0	0.181503	0
DSO57_1000028	1	1	0	NaN	0	1	1	NA	NA	0	1	1	NA	NA	0	NA	NA	0	0	0	0	0	0	0	0	0	0	0	0	0	0	0	0	0	0	0	0	0	0	0	0
DSO57_1000029	1	1	0	NaN	0	1	1	NA	NA	0	1	1	NA	NA	0	NA	NA	0	0	0	0	0	0	0	0	0	0	0	0	0	0	0	0	0	0	0	0	0	0	0	0
DSO57_1000030	1	1	0	NaN	0	0.99872	1	26	8.00001	0.0364427	0.999999	1	26	8.00001	0.0364993	0.0297615	0.0297615	0.178783	0	0	0	0	0	0	0	0	0.145771	0	0	0	0	0	0	0	0.06066	0.090866	0	0.22846	0	0.117162	0
DSO57_1000031	0.124878	0.692108	20	14	0.129104	0.62604	1	20	11.9246	3.41498	0.277436	1	20	12.9623	2.33	1.13501	0.48713	2.65421	3.15204	2.39736	2.08301	0	2.28107	0	2.32924	3.30844	2.7621	2.86721	0.994815	1.61993	4.72505	2.16165	5.1508	2.35758	2.32782	1.88276	2.82904	1.45484	0.906006	1.6062	1.35689
DSO57_1000032	0.500319	1	24	4	9.99461	0.99994	1	26	8.22142	72.1412	0.846774	1	25	6.03594	65.3817	4.46814	0.0683392	76.9781	98.3651	85.5618	65.9063	85.4844	67.9747	0.28768	72.4315	78.208	77.1404	72.8088	60.1281	33.1428	61.3062	72.1546	80.0508	42.9754	53.7378	34.2747	58.8676	93.7193	78.1652	54.3247	62.6402
DSO57_1000033	1	1	0	NaN	0	1	1	NA	NA	0	1	1	NA	NA	0	NA	NA	0	0	0	0	0	0	0	0	0	0	0	0	0	0	0	0	0	0	0	0	0	0	0	0
DSO57_1000034	0.225521	1	20	12	0.97925	0.986003	1	20	9.4154	18.1739	0.556675	1	20	10.7077	15.369	2.23439	0.145383	15.1131	18.6574	15.624	14.7289	16.1014	14.8506	0.130959	15.2099	18.4275	20.7127	18.0451	13.6164	11.6342	16.9913	20.0947	20.9646	15.5445	15.9425	12.0825	15.202	15.738	13.3055	10.2995	11.1202
DSO57_1000035	1	1	20	16	0.381577	1	1	20	11.8146	14.1188	1	1	20	13.9073	12.6658	1.66045	0.131097	13.3604	14.8476	15.3129	11.3589	13.5118	13.0184	0	14.2072	12.9573	15.123	14.3744	9.04482	9.34672	16.4874	15.3856	15.2377	13.51	14.8478	10.0162	11.574	15.4065	19.3071	9.36585	4.14251
DSO57_1000036	1	1	20	2	0.0937698	0.993126	1	25.9182	12.0525	0.149297	0.999976	1	22.9591	6.48619	0.22256	0.199559	0.199559	0.498552	0.135328	1.01352	0.130359	0	0	0.134862	0.459681	0.160213	0	0	0	0.355007	0	0	0.242029	0	0	0.09543	0.111655	0	0	0.121904	2.0075
DSO57_1000037	1	1	20	16	12.8931	0.999774	1	20	12.1251	125.226	1	1	20	14.0625	109.743	17.2143	0.156859	127.801	141.967	139.253	89.482	141.906	71.3901	1.40675	100.168	108.387	126.278	119.674	63.1919	86.8187	129.048	140.595	144.335	88.4461	110.781	99.7382	132.481	132.593	135.344	83.8816	98.8885
DSO57_1000038	1	1	20	10	0.404529	0.999996	1	20	9.94854	3.51308	1	1	20	9.97427	2.8634	0.374453	0.130772	3.0336	3.89426	4.62796	2.20181	2.42132	2.38415	0	3.26076	2.28548	2.91658	4.16748	4.05546	3.40304	5.21545	2.24099	2.67113	1.53839	2.53418	2.43565	3.19501	2.7002	1.9596	2.61011	1.47114
DSO57_1000039	0.500319	1	20	14	0.705044	0.962733	1	20	8.52075	30.1401	0.833531	1	20	11.2604	25.268	3.60213	0.142557	27.0842	32.1037	19.8264	24.2767	26.8165	22.145	0.237815	20.7446	32.2053	25.8233	30.6719	30.777	25.9975	24.8691	26.4422	27.3552	18.5604	29.2439	31.8065	31.6357	25.7622	17.473	21.3184	19.9624
DSO57_1000040	1	1	0	NaN	0	1	1	NA	NA	0	1	1	NA	NA	0	NA	NA	0	0	0	0	0	0	0	0	0	0	0	0	0	0	0	0	0	0	0	0	0	0	0	0
DSO57_1000041	0.0391179	0.348772	20	14	0.34862	0.728258	1	20	10.7813	7.81714	0.129856	1	20	12.3906	6.06069	1.61801	0.266968	6.60646	6.92602	5.96634	5.68049	3.44415	7.95073	0.329032	3.9389	6.09388	7.74538	9.20364	5.56697	6.7995	9.71358	7.19692	7.02694	4.20891	6.04307	5.10966	6.22609	4.95897	3.90775	5.97322	4.10901
DSO57_1000042	1	1	0	NaN	0	1	1	NA	NA	0	1	1	NA	NA	0	NA	NA	0	0	0	0	0	0	0	0	0	0	0	0	0	0	0	0	0	0	0	0	0	0	0	0
DSO57_1000043	0.225521	1	20	14	0.930468	0.869146	1	20	8.71526	19.0646	0.515427	1	20	11.3576	15.5196	2.81214	0.181199	18.5607	17.8974	12.701	12.1972	10.7768	14.6412	0.612546	13.7856	17.0224	17.7349	21.0559	19.2668	12.1456	21.1224	16.2794	18.1782	13.3073	19.3638	12.0866	21.4002	15.0267	8.36492	13.4107	15.2923
DSO57_1000044	1	1	0	NaN	0	0.9995	1	20	8	0.270511	1	1	20	8	0.0590573	0.103623	0.103623	0	0	0	0	0	0	0	0	1.08204	0	0	0	0	0	0	0	0	0	0	0	0	0	0	0
DSO57_1000045	1	1	0	NaN	0	1	1	NA	NA	0	1	1	NA	NA	0	NA	NA	0	0	0	0	0	0	0	0	0	0	0	0	0	0	0	0	0	0	0	0	0	0	0	0
DSO57_1000046	0.0775061	0.516327	20	14	2.68394	0.590343	1	20	11.1977	27.0216	0.186885	1	20	12.5988	19.3971	6.57806	0.339127	18.999	27.5185	15.1027	13.2544	15.4406	10.0491	0.035565	17.5842	24.0744	25.3458	29.3668	14.5549	15.1357	30.7072	30.8637	30.1351	11.0899	21.1413	11.3547	24.3066	20.0653	18.8737	12.5531	9.95786
DSO57_1000047	0.124878	0.692108	20	14	0.834323	0.902968	1	20	11.5153	7.64626	0.358859	1	20	12.7576	4.57214	2.98965	0.653883	4.15169	9.67144	1.88634	1.47917	6.29612	1.25364	0	0.734524	5.71443	4.82066	11.3455	1.71884	2.52881	16.177	3.37484	8.27923	2.16366	6.63616	1.13398	6.0465	4.73214	0	1.84207	0
DSO57_1000048	0.0225477	0.260931	20	16	21.2901	0.440224	1	20	14.9323	127.174	0.0557107	0.644899	20	15.4662	103.337	32.3432	0.312986	115.91	121.418	87.4619	135.836	63.8415	118.601	2.01916	83.3572	106.757	97.0619	123.494	87.0393	152.39	129.576	97.9411	95.2277	103.723	130.483	158.344	136.026	96.3986	61.396	127.715	66.962
DSO57_1000049	1	1	0	NaN	0	1	1	NA	NA	0	1	1	NA	NA	0	NA	NA	0	0	0	0	0	0	0	0	0	0	0	0	0	0	0	0	0	0	0	0	0	0	0	0
DSO57_1000050	1	1	0	NaN	0	0.9995	1	20	8	0.100937	1	1	20	8	0.0220363	0.0386652	0.0386652	0	0	0	0	0	0	0	0	0	0.403747	0	0	0	0	0	0	0	0	0	0	0	0	0	0
DSO57_1000051	1	1	20	16	3.73651	0.999958	1	20	11.092	70.1226	1	1	20	13.546	62.349	8.71149	0.139722	70.3138	81.506	67.0604	59.068	76.1701	51.9422	1.8352	51.2889	66.8706	65.0222	76.8928	53.7153	54.2962	82.9457	66.767	75.1378	50.7209	65.7425	54.7173	68.0604	70.4197	55.4971	56.3816	58.6335
DSO57_1000052	1	1	0	NaN	0	1	1	NA	NA	0	1	1	NA	NA	0	NA	NA	0	0	0	0	0	0	0	0	0	0	0	0	0	0	0	0	0	0	0	0	0	0	0	0
DSO57_1000053	1	1	24	12	1.98613	0.995681	1	20	8.72941	12.1762	0.999991	1	22	10.3012	10.8907	1.14537	0.10517	13.2159	12.0788	10.0223	14.6656	8.19115	14.2327	0	7.89076	11.0759	11.2342	10.806	14.9264	18.2628	8.89849	8.92146	9.79811	10.8448	14.8453	17.0295	12.4827	7.51238	1.46391	16.2039	4.39458
DSO57_1000054	0.0554512	0.425987	24	10	2.45013	0.337818	1	20	9.70584	12.4599	0.0932406	0.872068	22	9.92154	8.70632	2.51375	0.288727	8.2311	10.3503	8.63735	6.4524	9.57777	6.35223	0.151466	9.33017	11.3417	12.7198	13.4232	10.1764	7.11453	13.4031	12.7769	13.1289	6.72862	6.49589	4.56001	7.09926	8.25456	7.81076	4.26034	5.33647
DSO57_1000055	1	1	0	NaN	0	1	1	NA	NA	0	1	1	NA	NA	0	NA	NA	0	0	0	0	0	0	0	0	0	0	0	0	0	0	0	0	0	0	0	0	0	0	0	0
DSO57_1000056	1	1	20	2	0.130408	0.999961	1	21.5157	12.2275	0.482377	1	1	20.7578	6.9363	0.563946	0.237688	0.237688	0.703602	0.463575	0	0.21069	5.94219	0	0	1.38666	0.399863	0	0	0	0.109542	0	0.295315	1.51874	0.481662	0.159215	0	0.182503	0.295726	0	0.913095	0
DSO57_1000057	0.000114521	0.0318352	20	10	53.7155	0.0231415	1	21.4596	9.50418	168.703	3.6680881025597e-05	0.0138267	20.7298	9.77293	118.545	48.4806	0.408964	74.7938	69.3171	69.3141	73.5216	150.74	154.072	1.51615	149.402	174.325	163.579	176.183	144.426	179.524	150.011	156.732	140.585	83.8546	85.1594	89.503	86.3634	67.9015	60.8303	78.4901	103.456
DSO57_1000058	1	1	24	22	2.54967	0.990515	1	21.9751	8.23719	18.0739	0.999955	1	22.9875	3.35054	18.718	2.00961	0.107362	18.1803	19.6104	20.9538	19.275	19.7876	19.6143	0.141629	19.9058	18.4167	19.8451	15.476	18.4506	20.9913	14.5673	15.6764	15.6231	17.0161	24.6379	28.1859	22.3511	19.0987	9.35474	24.8111	26.7399
DSO57_1000059	1	1	20	10	7.6741	0.99982	1	26	11.6843	43.7881	1	1	23	10.9181	33.071	4.02281	0.121642	31.9265	30.3832	26.9257	12.546	44.2705	23.5639	0	27.8183	33.5658	40.8855	28.1594	38.8953	15.9612	35.9451	60.9149	61.8378	40.3393	24.7553	15.8118	35.1023	32.7633	35.7834	19.8138	71.6499
DSO57_1000060	0.00134178	0.0733418	20	14	0.675912	0.104396	1	20	11.6388	3.33546	0.00138302	0.0870946	20	12.8194	1.99178	1.2067	0.605841	1.7872	2.00243	1.58843	1.05357	1.53301	0.741033	0.021347	1.05041	2.15702	2.89348	3.71527	1.18128	2.16076	5.17344	2.81898	3.13068	0.995619	2.15999	1.20623	2.96619	1.48435	1.20578	1.0165	0.705745
DSO57_1000061	1	1	0	NaN	0	0.963657	1	23.4123	6.44308	0.373203	0.999331	1	23.4123	6.44308	0.153504	0.158649	0.158649	0	0	0	0.726165	0	0	0	1.25094	0.886905	0	0.516205	0	0.247363	0	0	0	0	0	0	0	0	0	0	0
DSO57_1000062	0.145446	0.763898	20	16	75.2536	0.502384	1	20	15.8875	372.093	0.264246	1	20	15.9437	318.244	95.9973	0.301647	364.335	362.936	319.94	513.521	241.41	294.178	1.45461	179.791	346.191	213.53	384.123	252.5	468.809	338.12	286.462	282.838	315.105	417.941	411.597	376.269	328.197	214.761	439.779	396.262
DSO57_1000063	1	1	0	NaN	0	1	1	NA	NA	0	1	1	NA	NA	0	NA	NA	0	0	0	0	0	0	0	0	0	0	0	0	0	0	0	0	0	0	0	0	0	0	0	0
DSO57_1000064	1	1	20	16	0.453705	1	1	20	11.7156	3.67472	1	1	20	13.8578	2.73285	0.491716	0.179928	3.94228	3.88191	3.12552	2.67512	1.37935	2.91364	0.549966	3.45402	1.93316	1.4538	4.23119	3.0968	4.14617	4.8885	2.7417	2.8675	1.02246	2.14184	2.01654	2.37685	4.45192	0.390719	2.28345	2.93327
DSO57_1000066	0.106873	0.62753	20	16	4.40588	0.764146	1	20.7041	8.639	39.2997	0.28625	1	20.3521	12.3869	36.3643	4.82607	0.132714	37.3391	38.1182	33.2656	38.5315	13.3417	34.9469	0.591677	36.1741	33.9799	33.2375	38.5064	49.2666	44.8361	40.1119	31.1192	27.7265	44.3497	46.4069	45.4262	50.3628	37.6499	13.9849	53.9671	36.3225
DSO57_1000067	0.00673217	0.142548	20	12	2.96218	0.0932212	1	20	11.3809	18.4258	0.00525513	0.167804	20	11.6904	12.5489	4.48211	0.357172	10.5057	13.4302	9.69133	11.5557	8.0596	12.7917	0.428412	11.3955	16.2805	12.9906	16.4987	14.7543	18.3428	19.0473	17.6164	17.8834	8.44818	10.871	9.40733	10.0325	10.3259	4.15886	10.5765	10.6222
DSO57_1000068	4.48723719831705e-05	0.0210403	20	16	3.62618	0.0304039	1	20	15.1179	17.013	1.97889076857249e-05	0.00943909	20	15.559	12.6867	5.12323	0.403827	13.4854	14.1409	12.9124	14.5548	5.40393	9.49458	0.253426	10.7473	10.4185	12.6459	14.8935	9.73024	17.1025	17.5839	11.4427	15.4668	14.8009	17.2608	20.1003	18.6765	13.0588	6.44982	15.3286	12.1081
DSO57_1000069	0.0153191	0.211865	24	18	2.94056	0.365553	1	21.8584	19.3691	19.6673	0.0346356	0.484002	22.9292	18.7574	16.1968	3.84484	0.237383	20.6351	18.6507	18.0341	17.1516	7.74839	17.0413	0.233106	12.1114	15.0856	12.4687	15.7719	13.8683	18.2029	21.5658	12.7926	14.3195	14.3198	20.5153	21.8786	21.3639	18.8119	9.30805	25.0913	24.9341
DSO57_1000070	1	1	20	10	0.620267	0.999999	1	20	9.46035	5.61364	1	1	20	9.73018	4.88268	0.502288	0.102871	4.16931	5.15966	5.91188	3.13919	5.79378	3.51318	0.100244	5.96752	6.25333	6.27533	5.66524	3.73286	2.66055	5.8141	5.88415	7.38198	5.19641	4.95929	3.65195	5.38714	5.90271	7.30966	2.895	2.45789
DSO57_1000071	0.388046	1	24	10	2.52516	0.937437	1	20	9.23604	22.2905	0.731625	1	22	9.66315	17.5118	2.8457	0.162502	17.6328	21.9954	14.4419	14.3299	19.0871	15.6681	0.580722	17.6455	21.2158	20.5014	27.8174	17.4535	14.1675	24.3669	21.5814	22.8947	12.9622	16.7587	12.297	18.7983	17.9098	18.2962	12.2267	13.7505
DSO57_1000072	0.414643	1	20	14	0.437968	0.999989	1	20	11.884	2.41674	0.779665	1	20	12.942	1.32967	0.733158	0.551384	0.426675	1.41289	4.61456	3.61561	0	0	0	0	2.75457	1.02736	0.320891	0	3.07341	3.25851	0.813106	2.51105	0	0.439116	0.993955	1.15756	1.62803	0	2.09808	0
DSO57_1000073	0.717527	1	20	8	9.66671	0.999994	1	20	10.226	65.5281	0.955705	1	20	9.11302	54.5374	6.59087	0.12085	51.0996	58.5438	61.8706	48.3388	50.2174	66.6485	0.434457	68.4031	69.296	73.9369	59.5106	48.949	33.9158	64.0031	74.4029	80.7989	50.1639	40.7334	29.8949	45.0535	50.5629	77.2101	33.2171	46.3459
DSO57_1000074	1	1	24	0	10.449	0.998632	1	22.8281	11.5948	35.8664	0.999999	1	23.414	17.6532	39.2113	0.451542	0.0115156	47.9271	45.0276	66.3231	28.0114	79.1289	28.0337	1.47761	83.2153	31.8092	47.3071	20.8929	33.3277	13.5694	28.4165	41.6384	59.1143	41.2199	22.4648	15.3933	24.3509	59.8599	60.8356	21.1383	40.7171
DSO57_1000075	0.0326771	0.317535	24	16	3.61125	0.528352	1	21.6287	15.4121	36.4576	0.087345	0.842452	22.8144	15.7333	30.6736	7.03773	0.229439	26.6307	29.4654	28.8136	27.7772	33.0262	31.459	0.754159	28.7454	36.5855	29.7503	31.4753	24.5734	40.0305	34.4324	31.1894	28.7262	34.274	36.5968	43.4693	38.1189	30.7977	20.8762	35.1492	33.5211
DSO57_1000076	1	1	20	10	4.69406	0.999981	1	20	11.5533	166.16	1	1	20	10.7767	153.659	5.18352	0.033734	160.718	153.86	171.235	150.961	138.278	181.783	1.85447	162.684	161.382	168.404	141.796	157.727	156.573	154.951	179.956	172.765	164.779	159.039	144.937	146.697	163.714	182.901	146.023	144.668
DSO57_1000077	1	1	20	12	0.255328	0.999688	1	20	8.16622	2.52211	1	1	20	10.0831	1.14926	0.802156	0.697974	0.739193	0.787399	0	0	0	0	0	2.65106	0	0	1.07642	8.98865	0	2.18317	2.74465	0	0	0	1.12414	1.94424	0	0	2.13588	0
DSO57_1000078	1	1	0	NaN	0	1	1	25.9182	7.99998	0.921843	1	1	25.9182	7.99998	0.286923	0.275726	0.275726	0	0	0	0	0	0	0	0	3.68737	0	0	0	0	0	0	0	0	0	1.11261	2.56856	0	0	0	0
DSO57_1000079	1	1	20	16	0.242886	1	1	26	12.0189	2.59959	1	1	23	14.5161	1.71238	0.363253	0.212133	1.53112	2.34033	2.06469	1.44274	5.84321	1.4796	0	1.6843	0.78759	0	1.35606	2.64279	0.875754	2.98206	1.16487	5.37551	1.89472	0.156956	0.821415	2.06577	2.91842	1.09503	0.448333	0
DSO57_1000080	0.0225477	0.260931	20	14	34.3807	0.357942	1	20	11.7445	267.974	0.0469678	0.583247	20	12.8722	185.516	70.7701	0.381477	177.424	225.909	146.818	112.886	203.413	101.657	3.97997	144.161	202.188	163.881	332.646	134.289	226.621	379.464	225.47	238.287	118.56	181.544	155.509	246.923	166.562	147.57	134.493	106.682
DSO57_1000081	0.297564	1	20	10	1.36621	0.995308	1	22.5777	9.01857	9.06309	0.656553	1	21.2888	9.57408	7.43694	0.998465	0.134258	6.65552	7.92974	5.62415	5.09547	7.5717	6.90565	0.132593	8.19373	8.35736	10.0196	10.4074	6.81972	5.77457	9.45169	8.33699	10.1199	7.2169	6.80653	5.84138	7.92054	8.23537	9.98928	4.69795	7.61007
DSO57_1000082	0.225521	1	24	6	1.91808	0.999962	1	26	6.64241	13.0452	0.561386	1	25	6.31847	11.6248	0.833307	0.0716833	13.4917	11.0283	13.7562	13.4753	14.1452	24.7422	0.356123	11.4067	12.6446	15.1785	8.65583	15.3087	10.2449	7.04096	13.3651	14.7129	10.7709	10.2577	8.25986	9.05636	11.897	11.8976	10.956	6.86916
DSO57_1000083	0.364172	1	20	16	0.054286	1	1	20	15.1108	0.18972	0.732032	1	20	15.5554	0.103515	0.0449751	0.0449751	0.158848	0	0	0.076772	0	0.280987	0	0.550316	0	0	0	0	0.154007	0.106756	0	0.281346	0.231143	0.107366	0.336867	0.158924	0	0	0.072252	0
DSO57_1000084	0.0391179	0.348772	24	18	0.650789	0.544611	1	25.2041	19.9999	7.51416	0.1033	0.926245	24.602	18.9869	6.07287	1.08252	0.178255	6.79699	6.59605	6.99388	5.61509	4.77194	3.68409	0.14233	5.06243	6.56089	6.82008	5.80455	5.43203	4.43164	6.44663	6.85805	6.47528	6.09012	7.65982	5.95008	7.13609	6.95584	7.53534	5.18559	10.2932
DSO57_1000085	0.225521	1	24	16	3.21229	0.81442	1	22.2723	15.6369	21.0696	0.494917	1	23.1362	15.8337	17.3781	4.74639	0.273125	10.4783	17.0925	19.9522	16.3397	20.5137	12.2598	0	14.3465	20.6184	15.1969	18.0214	15.3407	11.2802	22.8008	19.0978	23.0279	24.9662	19.5258	17.8126	26.2202	22.6289	28.6389	13.5176	7.45547
DSO57_1000086	1	1	0	NaN	0	1	1	NA	NA	0	1	1	NA	NA	0	NA	NA	0	0	0	0	0	0	0	0	0	0	0	0	0	0	0	0	0	0	0	0	0	0	0	0
DSO57_1000087	1	1	0	NaN	0	1	1	NA	NA	0	1	1	NA	NA	0	NA	NA	0	0	0	0	0	0	0	0	0	0	0	0	0	0	0	0	0	0	0	0	0	0	0	0
DSO57_1000089	0.259435	1	20	14	0.301383	0.683545	1	21.5157	11.9204	3.29668	0.484075	1	20.7578	13.0155	2.77477	0.50105	0.180574	2.75906	2.78313	2.71007	1.91214	1.61689	2.91331	0.020912	2.67496	3.27429	2.30248	3.61474	2.67842	3.20187	4.27565	2.59665	3.11211	3.26958	2.93505	2.5793	3.00138	2.43698	3.54283	2.70562	2.66211
DSO57_1000090	1	1	0	NaN	0	1	1	20	7.99999	0.0249142	1	1	20	7.99999	0.00691097	0.00770602	0.00770602	0	0	0	0	0	0	0	0	0	0.099657	0	0	0	0	0	0	0	0.041269	0	0	0	0	0	0
DSO57_1000091	1	1	0	NaN	0	1	1	NA	NA	0	1	1	NA	NA	0	NA	NA	0	0	0	0	0	0	0	0	0	0	0	0	0	0	0	0	0	0	0	0	0	0	0	0
DSO57_1000092	1	1	0	NaN	0	1	1	NA	NA	0	1	1	NA	NA	0	NA	NA	0	0	0	0	0	0	0	0	0	0	0	0	0	0	0	0	0	0	0	0	0	0	0	0
DSO57_1000093	0.388046	1	24	18	1.52482	0.947403	1	21.4038	8.85534	9.48529	0.735516	1	22.7019	13.2094	7.82125	1.52347	0.194786	8.33968	7.36588	6.81801	9.10818	4.20968	6.59007	0	3.05538	14.0861	5.78667	11.8859	5.17837	8.59107	11.1176	6.32965	8.03489	9.4803	9.90034	7.05828	10.2248	10.8583	2.39322	7.60607	12.3851
DSO57_1000094	0.0775061	0.516327	24	16	0.354869	0.741008	1	25.3593	15.9584	3.07117	0.221526	1	24.6797	15.9919	2.63235	0.56907	0.216183	2.28817	2.70904	2.43293	1.62454	2.14446	2.11217	0.107822	2.47605	3.03338	2.87755	3.5441	1.99895	2.30933	3.67668	2.84751	2.50224	2.66249	4.10016	2.40365	3.68041	2.49938	2.16561	2.21815	4.77999
DSO57_1000095	1	1	0	NaN	0	1	1	20	11.5399	0.124132	1	1	20	11.5399	0.059207	0.0370904	0.0370904	0.381879	0.139226	0	0	0	0	0	0	0	0	0.279805	0	0	0	0.241407	0.247315	0	0	0	0	0	0	0	0
DSO57_1000096	0.000808899	0.0624617	20	18	4.69705	0.321038	1	20	16.3302	19.9395	0.00240368	0.110837	20	17.1651	16.5143	4.56747	0.276577	19.9984	23.367	19.6791	17.5691	19.344	16.0626	0.652351	13.0649	18.6591	16.719	15.2399	8.40932	15.4129	11.089	16.6544	15.8524	21.3248	23.4615	23.3207	22.6681	19.658	13.513	19.6761	16.4372
DSO57_1000097	0.637988	1	24	12	1.82455	0.99148	1	21.9751	9.44925	14.5048	0.922257	1	22.9875	10.6892	12.5311	1.47763	0.117917	10.5612	14.5712	12.2937	7.77388	17.4223	7.75099	0.253339	12.9051	14.927	13.8127	15.2291	12.5798	8.30906	17.5247	14.7881	15.9538	11.6463	14.7134	10.9863	16.3714	14.0193	11.8532	9.09564	13.8653
DSO57_1000098	0.852645	1	24	18	0.621135	0.980995	1	26	4.67555	1.26133	0.985829	1	25	24.1229	1.5453	0.375337	0.24289	1.10011	1.07809	0.544944	0.836249	3.18372	1.53881	0	0.742635	1.9266	0.731196	0.581873	1.26405	0.850102	0	1.1379	2.31717	2.8127	2.04736	2.06446	2.05044	1.91427	5.75084	2.25509	0
DSO57_1000099	1	1	20	16	2.03956	0.999999	1	25.5165	9.02202	7.0641	1	1	22.7583	13.1267	6.43375	0.0878241	0.0136505	3.60767	7.03012	9.15076	10.7023	0	3.59934	0	6.13764	11.7878	12.4851	3.03263	0	4.55651	0	11.1133	10.3205	12.4614	4.75935	5.22	4.30295	13.3122	16.6903	4.21438	0
DSO57_1000100	0.0205848	0.257016	20	14	1.67824	0.246279	1	20	12.1694	5.80934	0.0318598	0.464564	20	13.0847	3.20865	2.1574	0.672369	2.65415	3.58919	2.014	1.04195	3.52212	1.15443	0	0.409719	2.81908	3.77114	5.60958	0	3.5763	8.58672	4.52138	6.52987	4.48679	3.40032	1.77791	4.73959	5.55768	0	2.36098	0
DSO57_1000101	0.0186219	0.235072	20	14	31.4155	0.553206	1	20	11.7782	284.8	0.0574369	0.655432	20	12.8891	225.926	58.6151	0.259444	216.761	279.237	238.937	154.105	256.158	141.029	2.40936	187.928	253.617	266.871	298.844	155.182	219.034	325.658	292.103	301.587	199.805	214.83	217.055	283.17	217.891	205.507	157.277	192.903
DSO57_1000102	1	1	20	2	0.0350888	0.999993	1	20.6005	12.4056	0.11294	1	1	20.3003	17.2775	0.164373	0.0562342	0.0562342	0.137775	0.163455	0	0.094659	2.14757	0	0	0.166337	0	0	0	0	0	0.268577	0	0.178363	0	0	0.109174	0.088152	0.458553	0	0	0
DSO57_1000103	1	1	0	NaN	0	0.994739	1	20	11.8161	0.347246	0.999986	1	20	11.8161	0.156656	0.158334	0.158334	0.529455	0	0	0	0	0	0	0	0	0	0.777998	0	0.373067	0	0	1.01313	0	0.533066	0	0	0	0	0	0
DSO57_1000104	0.195448	0.928183	20	8	5.46438	0.994583	1	20	10.3302	40.8214	0.512778	1	20	9.16508	32.2771	4.77789	0.148027	27.5389	33.8239	28.8608	41.1232	35.05	33.9551	1.33414	26.5689	40.0374	43.1445	29.4862	41.1929	31.0137	33.8625	43.1761	49.2964	20.7177	25.1128	25.1104	23.838	34.2839	38.5942	24.5967	24.4739
DSO57_1000105	0.242478	1	20	12	0.11183	0.931432	1	25.756	11.7525	0.713446	0.561892	1	22.878	12.083	0.407277	0.278116	0.278116	0	0.383877	0	0.617232	0	0.492722	0	1.74449	0.468668	0.574195	0.950977	0	0.087389	1.40122	0.897011	0.457767	0.367529	0.604783	0.090338	0.24568	0	0	0.11583	0
DSO57_1000106	1	1	20	2	22.5853	1	1	25.2041	11.707	134.473	1	1	22.602	6.37929	132.861	3.20492	0.0241223	128.925	124.943	188.725	156.301	133.371	217.321	1.72539	224.95	131.493	164.044	85.2045	104.511	92.852	98.8619	164.177	180.835	147.143	92.3135	78.9004	101.581	137.798	242.737	90.697	101.759
DSO57_1000107	1	1	24	12	2.21862	0.99994	1	21.5721	8.43802	28.872	1	1	22.786	10.1529	25.236	1.97635	0.0783148	22.1786	27.2815	21.8371	24.2676	31.6991	26.8518	0.299002	24.4455	31.3885	29.4684	27.2534	26.8387	20.8892	23.2036	28.3907	31.2276	23.0012	31.7976	25.0767	29.9247	29.3599	25.9846	20.9795	19.5082
DSO57_1000108	1	1	0	NaN	0	0.9975	1	20	8.11607	0.990679	0.999997	1	20	8.11607	0.260531	0.41679	0.41679	0	0	0	0	0	0	0	0	0	0	0	3.95615	0.913004	0	0	0	0	0	0	0	0	0	0	0
DSO57_1000109	1	1	0	NaN	0	1	1	NA	NA	0	1	1	NA	NA	0	NA	NA	0	0	0	0	0	0	0	0	0	0	0	0	0	0	0	0	0	0	0	0	0	0	0	0
DSO57_1000110	1	1	0	NaN	0	1	1	20	12.1125	0.172872	1	1	20	12.1125	0.0653045	0.0404339	0.0404339	0	0.373619	0	0	0	0.160127	0	0	0	0	0	0	0.245147	0	0	0.445624	0	0	0	0.102824	0	0	0.112562	0
DSO57_1000111	1	1	0	NaN	0	0.907494	1	20.7563	15.8133	0.0271047	0.995583	1	20.7563	15.8133	0.00693564	0.016627	0.016627	0	0	0	0	0	0	0	0	0	0	0	0	0	0	0	0	0	0.101206	0.075599	0	0	0	0	0
DSO57_1000112	1	1	0	NaN	0	1	1	NA	NA	0	1	1	NA	NA	0	NA	NA	0	0	0	0	0	0	0	0	0	0	0	0	0	0	0	0	0	0	0	0	0	0	0	0
DSO57_1000113	1	1	0	NaN	0	1	1	NA	NA	0	1	1	NA	NA	0	NA	NA	0	0	0	0	0	0	0	0	0	0	0	0	0	0	0	0	0	0	0	0	0	0	0	0
DSO57_1000114	1	1	0	NaN	0	0.999116	1	26	8.08898	0.0943489	1	1	26	8.08898	0.0725641	0.0663442	0.0663442	0.517701	0.558733	0	0	0	0	0	0	0	0	0.37699	0	0.073406	0	0	0	0	0	0	0.092364	0	0	0	0
DSO57_1000115	1	1	0	NaN	0	1	1	22.4545	14.9397	0.0269164	1	1	22.4545	14.9397	0.0252936	0.0237931	0.0237931	0	0	0	0	0	0	0	0.418167	0	0	0	0	0.080292	0	0	0	0	0.115798	0	0	0	0	0	0
DSO57_1000116	1	1	0	NaN	0	1	1	NA	NA	0	1	1	NA	NA	0	NA	NA	0	0	0	0	0	0	0	0	0	0	0	0	0	0	0	0	0	0	0	0	0	0	0	0
DSO57_1000117	0.0428876	0.379514	20	14	0.503117	0.945023	1	22.4545	15.866	2.44747	0.170457	1	21.2273	14.929	1.90855	0.831171	0.435499	1.79943	1.63784	1.59432	2.19662	0	0.813462	0	0	2.29864	2.86017	1.78092	2.32308	2.1407	0.90605	2.82912	2.91116	1.82122	1.52555	2.30007	4.84504	0.56537	6.35827	2.03283	0
DSO57_1000118	1	1	0	NaN	0	0.999842	1	20.7563	15.8133	0.0180609	1	1	20.7563	15.8133	0.00462149	0.0110792	0.0110792	0	0	0	0	0	0	0	0	0	0	0	0	0	0	0	0	0	0.117812	0	0	0	0	0	0
DSO57_1000119	0.242478	1	20	18	0.445402	0.87318	1	20	8.1196	0.158449	0.540424	1	20	13.0598	0.391948	0.0174131	0.0174131	2.66353	0.893294	0	0	0	0	0	0	0	0	0	0.631647	0.291377	0	0	0	1.24283	0.530293	0.629893	0.66013	0.771396	0	1.13223	0
DSO57_1000120	1	1	20	2	0.204773	1	1	26	7.36802938380119e-05	0.861335	1	1	23	1.15003	0.552201	0.0705671	0.0705671	0.437866	1.67979	1.17082	0.229072	1.39147	0	0.908262	0	0.28091	2.10396	0	0	0.156805	0.661536	0.42087	0.436924	0	1.18487	0.167964	0.394817	0.831119	0	0.851194	0
DSO57_1000121	0.00152812	0.0799084	20	14	5.3409	0.0927359	1	20	11.7564	24.9219	0.00139752	0.0873698	20	12.8782	15.731	8.29682	0.527417	15.7123	19.2756	6.08851	14.7156	0	10.4985	0.666984	5.88696	17.5307	18.6881	19.1841	18.2106	17.7392	28.6489	22.6438	30.4859	16.8655	15.6337	9.03376	20.8101	16.0482	16.1924	16.4658	0
DSO57_1000122	1	1	0	NaN	0	1	1	NA	NA	0	1	1	NA	NA	0	NA	NA	0	0	0	0	0	0	0	0	0	0	0	0	0	0	0	0	0	0	0	0	0	0	0	0
DSO57_1000123	0.00171446	0.0799084	24	4	16.4083	0.88801	1	20.5491	4.03757	123.481	0.0113993	0.261118	22.2745	4.04451	102.926	31.1037	0.302194	114.41	103.716	121.332	96.229	162.752	169.368	3.60807	192.611	108.76	110.256	79.4821	117.354	97.9709	87.5856	91.2244	86.1925	86.3166	66.9464	71.372	70.5047	98.4363	91.7829	98.1271	149.997
DSO57_1000124	1	1	0	NaN	0	0.9995	1	20	8	0.387114	1	1	20	8	0.0845138	0.148289	0.148289	0	0	0	0	0	0	0	0	0	0	1.54846	0	0	0	0	0	0	0	0	0	0	0	0	0
DSO57_1000125	0.135162	0.742971	20	14	0.184618	0.0824532	1	20.0976	13.7423	0.854545	0.0612593	0.68197	20.0488	13.8715	0.279333	0.514098	0.514098	0	0	0	0	0	0	0	0	0	0	0	0	0.958945	0	1.26943	0.884669	1.66942	0.687412	0.522179	0	0	0	0	0
DSO57_1000126	0.900441	1	20	16	0.838663	1	1	20	8.21418	4.48665	0.994871	1	20	12.1071	3.01671	0.835128	0.276834	2.68802	5.00957	9.1758	2.39873	0	1.55686	0	0	4.39489	5.45785	6.821	1.18094	4.63251	1.73166	1.44144	0.742194	2.32237	4.66806	2.94052	6.84573	0	0	3.70968	2.04826
DSO57_1000127	0.0428876	0.379514	20	12	0.554815	0.421908	1	20	8.95832	1.8256	0.0906928	0.859407	20	10.4792	0.987969	0.685502	0.685502	0.619012	0.379644	1.69094	0.554274	0	0.372413	0	0.658697	1.81534	0	2.68872	2.51959	1.12372	2.84485	1.3393	0.672277	0.831027	1.26576	0	0.943156	0.508009	0	0.173538	0
DSO57_1000128	1	1	20	10	3.76143	0.999999	1	20	8.8896	15.6243	1	1	20	9.4448	11.3594	2.14553	0.188877	8.47533	15.798	16.5212	3.52008	3.59799	11.4691	0	8.08728	12.8305	10.6511	23.6381	13.7713	5.15691	16.8121	22.1068	9.75925	0	9.09767	7.7512	21.4279	17.9451	15.9523	9.80469	0
DSO57_1000129	1	1	0	NaN	0	0.999999	1	23.4123	12.4705	0.0271243	1	1	23.4123	12.4705	0.0127574	0.000127612	0.000127612	0.050564	0	0	0	0	0	0	0	0	0	0	0	0.107043	0	0	0	0	0.051559	0	0	0.096949	0	0	0
DSO57_1000130	1	1	0	NaN	0	1	1	26	8.00001	0.0388402	1	1	26	8.00001	0.0153761	0.00209821	0.00209821	0.087673	0	0	0.045653	0	0	0	0	0	0	0.155361	0	0	0	0	0	0	0	0.03338	0	0	0	0.043132	0
DSO57_1000131	1	1	0	NaN	0	1	1	NA	NA	0	1	1	NA	NA	0	NA	NA	0	0	0	0	0	0	0	0	0	0	0	0	0	0	0	0	0	0	0	0	0	0	0	0
DSO57_1000132	1	1	0	NaN	0	1	1	NA	NA	0	1	1	NA	NA	0	NA	NA	0	0	0	0	0	0	0	0	0	0	0	0	0	0	0	0	0	0	0	0	0	0	0	0
DSO57_1000133	1	1	0	NaN	0	1	1	NA	NA	0	1	1	NA	NA	0	NA	NA	0	0	0	0	0	0	0	0	0	0	0	0	0	0	0	0	0	0	0	0	0	0	0	0
DSO57_1000134	1	1	0	NaN	0	0.99991	1	20	15.8133	0.0485765	1	1	20	15.8133	0.0209848	0.0487732	0.0487732	0.236076	0	0	0	0	0	0	0	0	0	0	0	0	0	0	0	0	0	0	0.316866	0	0	0	0
DSO57_1000135	1	1	0	NaN	0	0.999717	1	26	12.3607	0	1	1	26	12.3607	0.00558246	0.00776919	0.00776919	0	0.12051	0	0	0	0	0	0	0	0	0	0	0	0	0	0	0	0	0	0	0	0	0	0
DSO57_1000136	1	1	0	NaN	0	1	1	NA	NA	0	1	1	NA	NA	0	NA	NA	0	0	0	0	0	0	0	0	0	0	0	0	0	0	0	0	0	0	0	0	0	0	0	0
DSO57_1000137	1	1	0	NaN	0	1	1	NA	NA	0	1	1	NA	NA	0	NA	NA	0	0	0	0	0	0	0	0	0	0	0	0	0	0	0	0	0	0	0	0	0	0	0	0
DSO57_1000138	1	1	0	NaN	0	1	1	NA	NA	0	1	1	NA	NA	0	NA	NA	0	0	0	0	0	0	0	0	0	0	0	0	0	0	0	0	0	0	0	0	0	0	0	0
DSO57_1000139	1	1	0	NaN	0	0.999115	1	20	10.0332	0.154537	1	1	20	10.0332	0.0659107	0.0670813	0.0670813	0.214648	0	0	0	0	0	0	0	0	0	0.547788	0	0.076147	0.474963	0	0	0	0	0	0	0	0	0	0
DSO57_1000140	1	1	0	NaN	0	1	1	NA	NA	0	1	1	NA	NA	0	NA	NA	0	0	0	0	0	0	0	0	0	0	0	0	0	0	0	0	0	0	0	0	0	0	0	0
DSO57_1000141	1	1	24	18	0.617362	1	1	26	11.8868	5.94041	1	1	25	15.0898	5.60626	0.556602	0.0992821	3.78036	4.46265	4.25657	5.76729	4.97834	9.655	0	8.08421	5.55785	3.53271	4.02895	8.94261	6.44721	4.37962	7.76471	5.16611	4.57174	4.66814	5.87016	6.38648	5.55694	6.50786	5.55049	8.46781
DSO57_1000142	0.804848	1	24	6	1.14434	1	1	20	8.04043	21.5695	0.979582	1	22	7.17224	18.8694	1.04792	0.0555355	18.3533	17.9768	18.6749	20.5914	19.7048	28.0195	0.447492	22.9727	19.6976	22.173	15.8345	28.5692	19.2403	14.6122	20.9569	17.7496	21.3624	18.0532	16.6298	15.7149	17.5825	18.1125	19.2968	19.0296
DSO57_1000143	1	1	20	10	0.410231	0.923018	1	20	8.36633	1.84488	0.996958	1	20	9.18316	1.0534	0.390536	0.370737	0.997477	1.1622	0.8867	0.946689	0	1.02464	0	0.708657	1.52136	2.24013	0.859916	2.69207	0.941176	1.56969	0.605105	1.57907	0.36763	0.659593	0.914271	1.17716	0.631093	0.442004	1.84405	0
DSO57_1000144	0.106873	0.62753	20	4	1.97869	0.952844	1	20	6.7942	5.51512	0.334462	1	20	5.3971	4.18374	2.59757	0.620875	5.23426	1.63825	4.51741	4.69902	2.37719	3.59169	0.785096	10.9001	5.04581	4.95887	3.87888	7.31315	1.3396	0.84522	1.77663	1.09559	2.87591	1.72303	2.15149	1.34821	5.33221	17.3317	2.36656	5.99094
DSO57_1000145	0.00134178	0.0733418	20	14	4.3853	0.13041	1	20.2459	12.8543	24.2107	0.00168871	0.0947531	20.123	13.4311	19.8066	5.93313	0.299553	17.2633	22.2747	19.1513	12.3835	14.3634	12.5677	0.321437	17.901	24.5906	24.1941	25.738	13.1319	20.1059	26.9843	24.0966	25.3752	23.47	25.3481	18.7982	25.1636	21.6175	15.9148	17.1324	16.4098
DSO57_1000146	1	1	0	NaN	0	0.999717	1	26	12.3607	0	1	1	26	12.3607	0.0199443	0.0277567	0.0277567	0	0.430542	0	0	0	0	0	0	0	0	0	0	0	0	0	0	0	0	0	0	0	0	0	0
DSO57_1000147	0.0102412	0.172541	20	14	7.06552	0.178212	1	20	13.3189	28.2158	0.0133345	0.284826	20	13.6595	20.35	9.56825	0.470185	23.8687	24.7055	8.95403	19.6421	13.6232	14.3682	0.933534	12.0484	19.5555	14.268	29.2631	15.5112	36.8394	39.1577	14.9708	19.7969	17.9546	27.3473	28.3075	30.5822	18.4898	7.75732	22.9071	11.9013
DSO57_1000148	0.0554512	0.425987	24	18	0.912419	0.185257	1	26	19.9999	5.46497	0.0573041	0.655158	25	18.9903	4.16284	0.609147	0.14633	4.86731	3.91856	3.35183	3.73964	1.20009	3.49809	0.082219	1.72903	4.86142	4.63759	4.13406	4.61229	5.94787	3.42731	4.18854	4.03135	4.49962	4.27372	5.38438	5.33454	6.00884	3.6547	6.21169	5.91065
DSO57_1000149	1	1	24	0	0.0812296	1	1	26	11.7808	1.09109	1	1	25	5.66387	0.9119	0.0540325	0.0540325	1.16266	1.56492	0.264152	1.01256	0.616946	1.08523	0	1.44013	0.869125	0.70861	0.98551	0.765973	0.617136	1.13812	0.918305	1.682	0.302974	0.297432	0.666648	1.40906	0.741893	2.09009	1.5201	0
DSO57_1000150	1	1	20	8	0.741617	0.999954	1	20	8.38572	1.98689	1	1	20	8.19286	1.35261	0.583134	0.431117	0.480314	0.26319	0	1.50669	1.52657	3.21447	0	0	1.84697	0.575852	2.4967	2.99435	0.343863	0	1.85492	3.9665	0	0.245176	1.44535	0.685154	0.455046	1.70397	2.33159	2.55941
DSO57_1000151	1	1	20	18	2.71215	1	1	20	8.38136	21.4656	1	1	20	13.1907	18.6133	2.36475	0.127046	21.3878	15.9194	15.5691	27.4592	11.2831	19.8777	0.199363	16.602	18.0132	17.4409	10.3069	39.5714	23.8522	10.1001	20.2963	16.6844	23.4024	21.2898	20.7042	19.5294	21.1212	6.38977	29.5994	15.0289
DSO57_1000152	0.441239	1	20	14	1.314	0.820407	1	20	9.13599	34.4305	0.729828	1	20	11.568	29.5034	4.31866	0.146378	28.1804	28.7267	36.2572	31.3842	10.1024	28.4564	0.352102	24.7483	34.2558	36.1487	26.9653	36.074	46.9838	25.9408	25.8832	31.252	29.2169	35.5468	36.1765	28.7612	27.7974	18.3038	35.3081	30.0396
DSO57_1000153	0.900441	1	20	14	0.210076	0.999286	1	20	9.46641	7.1014	0.994803	1	20	11.7332	5.81637	1.03006	0.177097	6.73545	7.23403	3.26205	6.33555	8.40063	5.17972	0.171086	3.92607	5.63256	5.09124	6.49598	10.3908	4.75135	7.06782	7.63642	7.54452	5.18911	6.12995	2.734	6.61696	4.73736	5.16369	4.43899	5.20314
DSO57_1000154	1	1	24	12	0.171424	0.999992	1	26	5.0587	0.859223	1	1	25	8.68207	0.573157	0.145569	0.145569	0.297726	0.926785	0.422442	0.173415	2.19805	0.268549	0	1.05049	0.909102	0.599757	0.666654	0.820061	0.292377	0.673565	0	0.540586	0.769133	1.2807	0.439159	0.590241	0.459669	0	0.520561	0
DSO57_1000155	0.500319	1	20	4	4.12908	0.998062	1	26	4.00574	33.9048	0.846122	1	23	4.07177	34.1272	10.3972	0.30466	26.9132	21.7704	47.1995	27.0347	37.5304	45.0046	3.86852	54.0727	26.4697	35.5334	16.316	41.1269	19.7875	20.2094	26.9634	30.2162	59.1932	26.2956	26.6001	23.6671	34.3708	89.9526	28.7924	50.6958
DSO57_1000156	0.0911644	0.567942	20	16	3.10166	0.221366	1	20	15.3116	10.5734	0.0989465	0.901826	20	15.6558	7.61662	3.5743	0.469276	8.52777	11.5731	7.92646	6.55482	0.265538	7.64117	0.047404	6.9028	8.45244	6.61585	8.85359	3.19568	14.1503	8.42292	5.49878	8.38476	6.58571	11.9531	13.0196	13.604	6.86307	4.90107	10.038	5.74555
DSO57_1000157	0.00134178	0.0733418	20	16	5.74122	0.0508491	1	20.2459	15.517	31.121	0.000722719	0.0651776	20.123	15.7606	24.1209	8.06644	0.334417	24.1305	28.4947	20.2111	28.9905	11.8896	21.8563	0.147222	13.0143	28.8836	27.6254	20.8749	19.4861	26.0848	26.4296	29.9794	27.584	28.6917	37.5749	35.2729	31.0786	25.3872	19.2609	33.2165	19.8309
DSO57_1000158	1	1	20	10	1.22807	1	1	26	10.7818	3.57617	1	1	23	10.5189	2.20494	0.362816	0.164547	1.27846	2.373	1.25614	0.490606	0	1.54488	0	1.6986	2.96082	3.37586	5.01442	0.730659	3.45804	6.7821	2.22395	1.18633	0.716701	0.573415	0.538129	1.20398	1.77574	6.65687	0.455432	6.24796
DSO57_1000159	0.565746	1	20	8	5.91429	0.999978	1	20	11.5343	27.6964	0.887993	1	20	9.76716	21.6859	3.07127	0.141625	18.2012	14.5414	19.5766	19.5086	31.2057	28.2874	0.1945	17.8872	21.1366	31.5329	25.6131	13.8076	20.2021	29.2009	29.1257	31.4793	16.1593	13.8548	17.6845	16.7646	19.4209	22.1839	15.98	34.6602
DSO57_1000160	1	1	0	NaN	0	1	1	26	12	0.0371152	1	1	26	12	0.0142215	0.00748495	0.00748495	0.053622	0	0	0	0	0.152884	0	0	0	0	0	0	0.148461	0	0	0	0	0	0	0	0	0	0	0
DSO57_1000161	1	1	0	NaN	0	0.9995	1	20	12	0.188377	1	1	20	12	0.041126	0.0721604	0.0721604	0	0	0	0	0	0	0	0	0	0	0	0	0	0.753508	0	0	0	0	0	0	0	0	0	0
DSO57_1000162	1	1	20	18	0.183913	0.999652	1	20	14.409	0.375147	1	1	20	16.2045	0.234136	0.187122	0.187122	0	0	0.598472	0.937196	0	0	0	0	0	0	0.830937	0	0.160332	0.33838	0	0.886441	0.685065	0	0	0.807536	0	0	0.651426	0
DSO57_1000163	1	1	0	NaN	0	0.999994	1	26	6.59335274050011e-05	0.0572384	1	1	26	6.59335274050011e-05	0.0332667	0.00740572	0.00740572	0	0	0.23349	0	0	0	0.189359	0	0	0	0.061749	0.135267	0	0.124708	0	0	0	0	0.065245	0	0	0	0	0
DSO57_1000164	0.533033	1	20	16	0.390605	0.991386	1	20	15.4879	2.7549	0.865494	1	20	15.744	2.17506	0.68847	0.316529	3.00794	2.58299	1.87556	2.1297	2.17388	1.36855	0	3.20019	2.61278	1.6663	1.21432	3.07206	3.44944	1.46986	1.92196	1.93953	3.2216	3.52223	2.72527	3.24975	1.63193	0	3.57108	1.23243
DSO57_1000165	0.340297	1	20	14	3.83263	0.870203	1	20	11.8877	24.9924	0.656504	1	20	12.9438	15.0581	6.50418	0.431939	13.038	20.245	7.63095	15.1141	10.6283	7.58377	0.195663	12.3507	16.446	9.24942	30.7103	3.47345	30.4012	34.9159	12.6999	21.8789	5.96929	14.3425	10.1357	18.8864	15.6334	21.8193	12.3846	0
DSO57_1000166	0.168867	0.843966	20	16	0.867979	0.902464	1	20	15.1549	7.5314	0.439095	1	20	15.5775	6.4576	1.6056	0.248636	7.24974	8.54651	6.06067	7.21303	3.61839	7.7001	0.053304	6.79997	8.21598	5.84289	5.5735	6.29588	7.31669	5.8391	7.57147	7.43848	8.96322	8.2397	6.25059	7.97939	8.34151	2.1956	7.11082	5.72468
DSO57_1000167	1	1	0	NaN	0	1	1	NA	NA	0	1	1	NA	NA	0	NA	NA	0	0	0	0	0	0	0	0	0	0	0	0	0	0	0	0	0	0	0	0	0	0	0	0
DSO57_1000168	1	1	0	NaN	0	0.999842	1	20.7563	15.8133	0.0153812	1	1	20.7563	15.8133	0.00393579	0.00943539	0.00943539	0	0	0	0	0	0	0	0	0	0	0	0	0	0	0	0	0	0	0.100332	0	0	0	0	0
DSO57_1000169	1	1	0	NaN	0	1	1	NA	NA	0	1	1	NA	NA	0	NA	NA	0	0	0	0	0	0	0	0	0	0	0	0	0	0	0	0	0	0	0	0	0	0	0	0
DSO57_1000170	0.804848	1	24	4	5.80672	0.981498	1	26	5.28286897991664e-05	47.3024	0.976211	1	25	2.08336	33.4204	9.42789	0.2821	48.6367	47.5718	73.3405	22.3684	38.6597	24.1883	0.20438	64.4001	24.2944	47.5738	24.1091	33.501	12.6878	38.6396	28.8465	39.2045	27.5959	18.7576	11.753	21.265	43.9401	54.3922	18.7902	33.3779
DSO57_1000171	1	1	0	NaN	0	0.955999	1	26	12.3607	0	0.999017	1	26	12.3607	0.0320122	0.0445518	0.0445518	0	0	0.497163	0.193892	0	0	0	0	0	0	0	0	0	0	0	0	0	0	0	0	0	0	0	0
DSO57_1000172	1	1	0	NaN	0	1	1	NA	NA	0	1	1	NA	NA	0	NA	NA	0	0	0	0	0	0	0	0	0	0	0	0	0	0	0	0	0	0	0	0	0	0	0	0
DSO57_1000173	1	1	0	NaN	0	1	1	NA	NA	0	1	1	NA	NA	0	NA	NA	0	0	0	0	0	0	0	0	0	0	0	0	0	0	0	0	0	0	0	0	0	0	0	0
DSO57_1000174	1	1	0	NaN	0	1	1	NA	NA	0	1	1	NA	NA	0	NA	NA	0	0	0	0	0	0	0	0	0	0	0	0	0	0	0	0	0	0	0	0	0	0	0	0
DSO57_1000175	1	1	0	NaN	0	0.9995	1	20	8	0.0993592	1	1	20	8	0.0216919	0.0380609	0.0380609	0	0	0	0	0	0	0	0	0	0	0	0.397437	0	0	0	0	0	0	0	0	0	0	0	0
DSO57_1000176	1	1	0	NaN	0	0.9995	1	20	8	0.304361	1	1	20	8	0.0664474	0.11659	0.11659	0	0	0	0	0	0	0	0	0	0	1.21745	0	0	0	0	0	0	0	0	0	0	0	0	0
DSO57_1000177	0.340297	1	24	8	8.90855	0.901727	1	25.4377	11.7534	31.2441	0.669368	1	24.7188	9.83046	19.7642	6.58719	0.333289	13.3183	23.6292	3.92345	31.1813	39.0996	23.6433	2.28754	32.5162	16.2926	15.44	16.1242	36.9878	25.2756	30.6821	31.7653	36.7692	3.58273	23.1883	10.5268	15.5093	8.86937	0	16.2446	22.4177
DSO57_1000178	0.115875	0.672878	20	14	3.26515	0.920472	1	20	11.7903	23.2589	0.345376	1	20	12.8952	11.8266	7.52795	0.636529	19.7038	20.9646	8.00395	12.3772	0	8.17239	0	0	26.2426	9.35359	10.8147	1.5167	22.127	27.7448	14.7812	28.0826	0	11.98	7.54429	5.18372	1.85155	21.2262	7.67468	0
DSO57_1000179	1	1	0	NaN	0	1	1	26	12	0.0445745	1	1	26	12	0.0409804	0.0354538	0.0354538	0	0	0	0	0	0	0.25711	0	0	0	0	0	0.178298	0	0	0	0	0	0	0	0	0	0.483457	0
DSO57_1000180	1	1	24	12	1.29966	0.996188	1	20	8.50831	12.0463	0.999993	1	22	10.1796	10.8517	0.496368	0.0457409	12.5691	11.8363	9.83249	11.7446	12.6831	9.46795	0.054502	9.49187	12.1172	14.7972	8.4323	12.479	11.6012	7.12772	11.9484	12.8563	13.685	14.2341	10.9798	12.2328	10.2426	6.65287	9.8944	12.4477
DSO57_1000181	1	1	0	NaN	0	1	1	NA	NA	0	1	1	NA	NA	0	NA	NA	0	0	0	0	0	0	0	0	0	0	0	0	0	0	0	0	0	0	0	0	0	0	0	0
DSO57_1000182	1	1	0	NaN	0	1	1	NA	NA	0	1	1	NA	NA	0	NA	NA	0	0	0	0	0	0	0	0	0	0	0	0	0	0	0	0	0	0	0	0	0	0	0	0
DSO57_1000183	1	1	0	NaN	0	1	1	20	14.1709	0.0681274	1	1	20	14.1709	0.0532242	0.0593103	0.0593103	0	0	0	0.555211	0	0	0	0	0	0	0	0.140209	0.250147	0	0	0	0	0	0.270715	0	0	0	0	0
DSO57_1000184	1	1	0	NaN	0	0.999717	1	26	4.72142	0	1	1	26	4.72142	0.0198378	0.00664378	0.00664378	0	0	0	0	0	0	0	0	0	0	0	0	0	0	0	0	0	0	0	0	0	0	0.480089	0
DSO57_1000185	1	1	0	NaN	0	1	1	NA	NA	0	1	1	NA	NA	0	NA	NA	0	0	0	0	0	0	0	0	0	0	0	0	0	0	0	0	0	0	0	0	0	0	0	0
DSO57_1000186	1	1	0	NaN	0	1	1	NA	NA	0	1	1	NA	NA	0	NA	NA	0	0	0	0	0	0	0	0	0	0	0	0	0	0	0	0	0	0	0	0	0	0	0	0
DSO57_1000187	1	1	0	NaN	0	1	1	NA	NA	0	1	1	NA	NA	0	NA	NA	0	0	0	0	0	0	0	0	0	0	0	0	0	0	0	0	0	0	0	0	0	0	0	0
DSO57_1000188	0.0125513	0.190585	20	16	1.81584	0.651922	1	20	15.2506	19.6263	0.0475053	0.585687	20	15.6253	17.0714	3.38084	0.198041	18.3158	18.4929	17.8395	18.3369	17.35	15.3353	0	16.5287	17.1579	15.9799	19.6095	16.1388	20.6264	14.8213	18.6632	20.0697	17.0676	21.9754	20.0609	22.0196	19.4458	12.0283	18.0652	16.425
DSO57_1000189	1	1	0	NaN	0	1	1	NA	NA	0	1	1	NA	NA	0	NA	NA	0	0	0	0	0	0	0	0	0	0	0	0	0	0	0	0	0	0	0	0	0	0	0	0
DSO57_1000190	1	1	0	NaN	0	1	1	NA	NA	0	1	1	NA	NA	0	NA	NA	0	0	0	0	0	0	0	0	0	0	0	0	0	0	0	0	0	0	0	0	0	0	0	0
DSO57_1000191	1	1	20	4	0.161395	1	1	26	7.43704	0.537961	1	1	23	5.58946	0.35602	0.0456106	0.0456106	0.459002	0.235415	0.891516	0.342564	0	0	0.119349	1.35681	0.831729	0.532171	0.239286	0.523513	0.311789	0	0.413671	0	0	0	0.315231	0.891143	0.421763	0	0.642423	0
DSO57_1000192	1	1	24	10	0.166765	1	1	26	11.8188	1.46271	1	1	25	10.8904	1.30474	0.0899227	0.0689202	1.18038	1.91939	1.28136	0.987571	3.00464	0.985444	0	2.61673	0.758584	1.72246	2.33214	0.185996	0.671513	2.44908	1.12126	1.60218	0.735057	1.81435	0.361353	1.47871	1.57928	1.69336	0.924069	0
DSO57_1000193	1	1	24	0	0.182045	1	1	20	4.14956	0.783636	1	1	22	2.28226	0.692223	0.306039	0.306039	0.983823	0.23639	0.297172	0.914309	0	1.52465	0	2.02407	0.280897	1.8626	0.239286	0	0.387955	0.484177	0.20749	1.05771	0.681903	1.00758	0.167223	0.390565	0	1.56954	0.321212	2.35238
DSO57_1000194	1	1	0	NaN	0	0.998507	1	26	8.63306	0.212994	0.999999	1	26	8.63306	0.216702	0.0701852	0.0701852	0	0	0	0	0	0	0	0	0	0.826782	0	0	0	0	0	0.674577	1.05429	0	0	0	0.654617	0	0	1.85383
DSO57_1000195	0.601867	1	20	14	0.153769	1	1	20	11.654	2.81715	0.907446	1	20	12.827	1.82608	0.576862	0.315902	2.12272	2.32368	1.41389	3.60416	0	1.08251	0	1.90776	3.39762	2.5371	0.788548	0.895933	3.41652	2.40864	2.00688	3.369	0	1.48216	1.74969	1.19436	0.501878	0	0.514755	5.65243
DSO57_1000196	1	1	0	NaN	0	0.999882	1	20	15.8133	0.0305372	1	1	20	15.8133	0.0124966	0.0290217	0.0290217	0.130064	0	0	0	0	0	0	0	0	0	0	0	0	0	0	0	0	0	0.199195	0	0	0	0	0
DSO57_1000197	1	1	20	12	0.295688	0.999991	1	20	8.11674	1.65024	1	1	20	10.0584	0.591931	0.434671	0.434671	0	2.31992	0	0	0	0	0	0	1.38778	5.20149	0	0	0	1.61612	0	0	0	1.10631	0.836333	0	0	0	0	0
DSO57_1000198	1	1	0	NaN	0	1	1	NA	NA	0	1	1	NA	NA	0	NA	NA	0	0	0	0	0	0	0	0	0	0	0	0	0	0	0	0	0	0	0	0	0	0	0	0
DSO57_1000199	1	1	0	NaN	0	1	1	NA	NA	0	1	1	NA	NA	0	NA	NA	0	0	0	0	0	0	0	0	0	0	0	0	0	0	0	0	0	0	0	0	0	0	0	0
DSO57_1000200	1	1	0	NaN	0	1	1	NA	NA	0	1	1	NA	NA	0	NA	NA	0	0	0	0	0	0	0	0	0	0	0	0	0	0	0	0	0	0	0	0	0	0	0	0
DSO57_1000201	1	1	0	NaN	0	1	1	NA	NA	0	1	1	NA	NA	0	NA	NA	0	0	0	0	0	0	0	0	0	0	0	0	0	0	0	0	0	0	0	0	0	0	0	0
DSO57_1000202	1	1	0	NaN	0	1	1	NA	NA	0	1	1	NA	NA	0	NA	NA	0	0	0	0	0	0	0	0	0	0	0	0	0	0	0	0	0	0	0	0	0	0	0	0
DSO57_1000203	1	1	0	NaN	0	1	1	20	12	0.045637	1	1	20	12	0.0159808	0.00957812	0.00957812	0	0.129501	0	0	0	0	0	0	0	0	0	0	0.02857	0	0.153978	0	0	0	0	0	0	0	0.040495	0
DSO57_1000204	1	1	0	NaN	0	1	1	26	12	0.0698815	1	1	26	12	0.0367578	0.0126632	0.0126632	0.38057	0	0	0.198995	0	0	0	0	0	0	0	0	0	0.279526	0	0	0	0	0	0	0	0	0	0
DSO57_1000205	1	1	0	NaN	0	1	1	NA	NA	0	1	1	NA	NA	0	NA	NA	0	0	0	0	0	0	0	0	0	0	0	0	0	0	0	0	0	0	0	0	0	0	0	0
DSO57_1000206	1	1	0	NaN	0	0.999842	1	20.7563	15.8133	0.0306034	1	1	20.7563	15.8133	0.0078309	0.0187733	0.0187733	0	0	0	0	0	0	0	0	0	0	0	0	0	0	0	0	0	0	0	0.199627	0	0	0	0
DSO57_1000208	1	1	0	NaN	0	1	1	20	12	0.520165	1	1	20	12	0.254273	0.0745673	0.0745673	0.262054	0	0	0	0	0	0	1.89253	0	0	0	0	0	1.58529	0.495371	0	0	0	0	0	0	1.85447	0.254132	0
DSO57_1000209	1	1	0	NaN	0	1	1	NA	NA	0	1	1	NA	NA	0	NA	NA	0	0	0	0	0	0	0	0	0	0	0	0	0	0	0	0	0	0	0	0	0	0	0	0
DSO57_1000210	1	1	0	NaN	0	0.999842	1	20.7563	4.18668	0.0842804	1	1	20.7563	4.18668	0.0215659	0.0517007	0.0517007	0	0	0	0	0	0.549764	0	0	0	0	0	0	0	0	0	0	0	0	0	0	0	0	0	0
DSO57_1000211	0.0271955	0.286284	24	6	1.89181	0.947135	1	26	8.14028	9.94419	0.120006	1	25	7.03859	8.19783	1.25556	0.153158	8.55367	9.14786	9.70116	9.00233	13.4136	10.5975	0.104816	10.8304	9.63133	11.534	9.43055	9.17413	6.48203	10.6884	6.80282	11.7432	6.99126	5.93239	5.06534	7.01613	7.90696	9.32967	6.05214	2.57733
DSO57_1000212	1	1	0	NaN	0	1	1	NA	NA	0	1	1	NA	NA	0	NA	NA	0	0	0	0	0	0	0	0	0	0	0	0	0	0	0	0	0	0	0	0	0	0	0	0
DSO57_1000213	0.500319	1	20	14	0.816833	0.889527	1	20	11.7598	11.0004	0.805346	1	20	12.8799	8.71984	2.01951	0.2316	9.60263	9.71888	10.4989	6.37324	9.40312	6.93323	0.312254	6.14849	8.69828	8.90419	12.1616	7.0335	6.87936	14.6921	10.9516	11.4299	8.34268	8.35775	7.30505	9.50334	9.91761	9.0978	6.93448	5.08489
DSO57_1000214	1	1	20	6	15.3801	1	1	20	7.13117	84.1038	1	1	20	6.56558	75.0435	9.26251	0.123429	55.6855	59.3918	89.7476	65.7274	107.419	81.8412	0.563778	119.443	83.072	95.9137	52.0372	103.008	37.0228	47.166	81.6643	97.2856	101.513	56.8556	58.3249	52.0716	80.2703	139.435	42.6967	75.3901
DSO57_1000215	0.0391179	0.348772	20	16	15.5481	0.266557	1	20.0976	15.1289	69.3091	0.0580097	0.659352	20.0488	15.5656	51.3059	18.2985	0.356656	62.7392	65.861	28.2421	44.9741	34.6394	38.7821	0.979001	35.3055	63.5024	38.2916	57.4981	39.7973	94.9971	60.5839	46.4496	49.3091	55.8183	74.6739	80.9404	77.7512	52.6293	19.7845	87.9747	32.3138
DSO57_1000216	1	1	0	NaN	0	1	1	NA	NA	0	1	1	NA	NA	0	NA	NA	0	0	0	0	0	0	0	0	0	0	0	0	0	0	0	0	0	0	0	0	0	0	0	0
DSO57_1000217	0.0911644	0.567942	24	12	3.91062	0.518709	1	20	10.7636	26.5689	0.191587	1	22	11.42	20.3004	5.07433	0.249962	18.6995	18.5446	17.0006	15.6029	24.5646	13.4583	0	22.0236	27.0288	26.1883	25.8373	19.3178	15.8899	24.1645	31.48	33.0361	20.8681	17.0705	16.9839	21.1357	19.5053	22.1202	10.865	16.104
DSO57_1000218	0.297564	1	24	8	1.33771	0.999928	1	20	11.3346	13.2598	0.658223	1	22	9.90069	11.2154	1.19533	0.106579	12.8058	14.1088	10.3716	13.0152	15.2086	12.5548	0.091326	11.8875	11.2465	11.871	14.8343	10.8091	12.8576	15.1292	12.1263	12.6054	9.09266	10.2112	11.0778	10.3674	10.7124	6.99811	10.1189	6.57867
DSO57_1000219	1	1	20	4	0.304069	0.999997	1	20	4.82823	1.55186	1	1	20	4.41411	1.24038	0.921893	0.743236	0.571312	1.23103	2.7575	0.239619	0	0.671128	0	5.4844	2.39143	1.38204	0.91971	0.900517	0.087931	1.35231	0.868199	0.720019	0	0.669397	0.265777	0.847364	2.29201	6.56832	0.223953	0
DSO57_1000220	0.168867	0.843966	20	14	0.471678	0.981752	1	20	11.6612	18.1491	0.463712	1	20	12.8306	15.4442	2.94404	0.190625	16.4792	19.274	20.7336	13.976	14.3493	12.5374	0.083549	16.4309	16.1546	17.8543	17.3169	13.1298	15.3233	19.8651	17.5832	19.7276	13.7984	14.6416	14.6198	16.7383	14.3399	10.0575	14.377	13.85
DSO57_1000221	1	1	20	18	0.0584134	1	1	26	7.93956	0.213896	1	1	23	2.36173	0.115125	0.00545552	0.00545552	0	0.678878	0.641612	0	0	0.082609	0	0	0	0.855272	0	0	0	0	0	0	0.183694	0.059298	0.044418	0.102706	0.111694	0	0	0
DSO57_1000222	1	1	0	NaN	0	1	1	NA	NA	0	1	1	NA	NA	0	NA	NA	0	0	0	0	0	0	0	0	0	0	0	0	0	0	0	0	0	0	0	0	0	0	0	0
DSO57_1000223	0.0775061	0.516327	24	10	76.3342	0.545631	1	20	11.1158	404.467	0.176061	1	22	10.697	287.55	73.2069	0.254588	324.794	337.553	270.883	218.598	351.639	270.928	4.93025	290.053	334.22	316.057	487.006	276.714	358.711	473.789	377.55	376.173	177.459	206.112	202.243	225.1	226.118	171.325	241.905	231.763
DSO57_1000224	0.0186219	0.235072	20	16	5.45472	0.202929	1	20	13.474	15.6154	0.024859	0.401166	20	14.737	9.50039	7.80047	0.821069	16.3154	15.4649	6.79288	6.32013	7.20238	6.75367	0	0	14.0254	4.23827	12.7472	2.56282	23.8441	9.2504	10.2925	16.9458	10.4823	15.1379	15.177	15.4883	6.13285	0	10.26	0
DSO57_1000225	0.168867	0.843966	20	14	5.88977	0.875695	1	20	8.84176	46.6586	0.430523	1	20	11.4209	36.8099	10.3689	0.281687	28.9864	46.9882	25.6365	52.5738	0	28.7857	0	37.3521	49.4529	40.4222	20.7679	71.0691	57.5126	26.953	50.2212	32.0206	64.2076	41.285	37.4852	36.4993	26.7087	11.3141	46.7067	13.077
DSO57_1000226	1	1	0	NaN	0	1	1	20	11.7443	0.0768287	1	1	20	11.7443	0.071026	0.0205123	0.0205123	0	0.086605	0	0	0	0.455556	0	0	0	0	0.116794	0.128286	0	0	0.306056	0	0	0.092578	0	0.071797	0	0	0.079459	0.437529
DSO57_1000227	1	1	0	NaN	0	0.9995	1	20	12	0.103412	1	1	20	12	0.0225768	0.0396136	0.0396136	0	0	0	0	0	0	0	0	0	0	0	0	0	0	0	0.41365	0	0	0	0	0	0	0	0
DSO57_1000228	1	1	0	NaN	0	0.998428	1	20	12.2203	0.059131	0.999999	1	20	12.2203	0.0214032	0.0151734	0.0151734	0	0.088008	0	0	0	0	0	0	0	0	0	0	0.115844	0.11983	0	0	0	0	0.062782	0	0	0	0.080695	0
DSO57_1000229	1	1	0	NaN	0	1	1	NA	NA	0	1	1	NA	NA	0	NA	NA	0	0	0	0	0	0	0	0	0	0	0	0	0	0	0	0	0	0	0	0	0	0	0	0
DSO57_1000230	0.0911644	0.567942	20	18	0.820543	0.932941	1	20	15.6977	5.84976	0.29466	1	20	16.8489	4.85972	1.01019	0.20787	5.80907	5.38586	4.63171	6.15511	4.19946	6.95143	0	4.66279	4.96313	5.03996	4.34609	4.18454	4.61731	4.55318	4.94611	4.61754	5.47517	8.18653	5.80439	7.07364	5.20077	2.06653	5.86254	4.11768
DSO57_1000231	0.297564	1	20	14	0.532816	0.869086	1	20	12.1936	1.79285	0.608361	1	20	13.0968	0.916706	0.624485	0.624485	0.628292	1.37776	0	0.65798	0	0.860852	0	2.28263	0.537818	0	2.17006	0	1.79992	1.26528	2.38613	1.70809	1.28421	0.856768	0.160758	1.40689	0.397716	0	0.813673	0
DSO57_1000232	1	1	20	10	1.30592	0.996378	1	20	8.89317	8.27385	0.999993	1	20	9.44658	6.6157	0.79913	0.120793	6.06688	7.3162	7.27328	5.15028	4.74945	5.62126	0.088089	6.24923	7.06157	11.0517	7.21459	7.08638	4.28307	8.52855	8.39513	8.50648	7.02825	6.60341	5.05865	6.02465	8.05498	8.10483	4.77385	5.33765
DSO57_1000233	3.23486464738389e-05	0.0210403	20	18	22.369	0.00861205	1	20.447	19.0233	52.2277	4.48346649706277e-06	0.00498536	20.2235	18.5083	35.2592	20.5318	0.582312	58.1788	64.2427	44.6774	58.3881	30.8159	19.6746	1.01287	24.0503	22.7863	21.5285	21.0794	18.3868	27.7863	26.4022	24.3445	26.44	44.6432	61.6617	51.3094	69.1683	58.0299	25.4215	55.8917	58.9045
DSO57_1000234	0.0843353	0.55611	20	14	0.235257	0.930882	1	20	12.1363	1.03962	0.278271	1	20	13.0682	0.691291	0.488099	0.488099	0.639089	1.22206	1.72182	0.836506	0	0	0	0	1.02714	0.773395	0	1.00237	1.14309	0.239748	1.21537	1.55855	0	1.47388	1.10231	0.431304	0	0	1.09085	0
DSO57_1000235	0.441239	1	20	14	0.167882	0.992041	1	20	8.57483	8.09698	0.79936	1	20	11.2874	6.42463	0.916457	0.142647	7.56974	8.65638	5.56274	6.84682	1.00721	5.62959	0.238045	6.09545	7.98805	5.80413	8.32929	9.79552	8.29661	3.96646	6.56174	7.87454	5.29283	6.97527	7.66527	7.47269	6.68125	4.15872	6.83537	5.51738
DSO57_1000236	0.225521	1	20	14	0.669614	0.966913	1	26	11.27	4.82848	0.550161	1	23	13.0348	3.67958	0.548233	0.148993	3.52245	3.72011	2.79022	2.23952	3.86629	1.14877	0.092986	2.00214	3.57755	3.0264	5.77068	4.39722	3.10294	5.52522	6.10307	4.44678	3.75985	3.32338	2.59587	4.09505	3.05304	8.84117	2.15133	4.76969
DSO57_1000237	1	1	20	10	2.43653	0.97474	1	20	11.5916	18.8807	0.999678	1	20	10.7958	14.7448	1.78945	0.121361	14.0018	14.3714	15.0302	16.8229	8.8155	16.883	0	11.6424	17.1546	16.9146	13.957	14.3623	15.3754	16.1501	20.6899	23.0041	12.3003	12.8713	11.8512	13.2212	15.0101	18.2683	13.0246	15.2169
DSO57_1000238	1	1	20	16	3.81401	0.991996	1	20.9677	11.6511	30.6399	0.999968	1	20.4839	13.8847	27.8175	2.91189	0.104678	32.8815	34.447	39.6202	28.2327	27.6981	18.2195	0.26357	20.8644	25.9712	25.6405	28.396	28.8654	25.8876	31.6484	34.345	30.5326	24.8568	23.877	24.3039	29.0973	30.9644	28.4508	28.6631	40.0471
DSO57_1000239	0.0775061	0.516327	20	14	6.13596	0.560874	1	20	12.0077	41.1508	0.179782	1	20	13.0039	32.0302	8.79334	0.274533	43.7956	33.0266	22.8063	28.7022	21.2852	27.2609	0.69444	20.5254	34.9634	23.9326	46.6282	27.4638	56.1291	41.261	33.5467	33.6664	22.953	34.5412	35.9039	39.9301	26.4373	17.2218	36.5034	38.9066
DSO57_1000240	1	1	24	12	0.166973	1	1	26	7.95774	1.08024	1	1	25	10.0758	0.571639	0.175243	0.175243	0.697729	0.419899	0.198169	0.152068	0	0.720111	0	0.840871	0.811155	0.368271	0.393945	2.74711	0.457669	0.250296	0.678352	0	1.1529	0.382463	1.37429	0.378788	0.655701	0	1.22186	0
DSO57_1000241	0.065671	0.468951	20	16	0.643942	0.782337	1	20	15.3243	5.82609	0.203892	1	20	15.6622	4.81874	1.34223	0.278544	5.57231	6.06813	5.25322	4.459	1.73293	6.05126	0.127743	4.7834	4.41949	4.75353	6.34554	5.0537	6.20967	5.49617	3.85166	5.12399	6.70767	5.86056	6.03399	6.93514	4.89633	0.80969	5.34865	4.86494
DSO57_1000242	1	1	0	NaN	0	0.828231	1	20	12.7008	0.138912	0.984322	1	20	12.7008	0.0430441	0.0677667	0.0677667	0	0	0	0	0	0	0	0	0	0	0	0	0.146318	0	0	0.396233	0	0	0.311297	0	0	0	0	0
DSO57_1000243	1	1	0	NaN	0	0.999842	1	20.7563	15.8133	0.0238545	1	1	20.7563	15.8133	0.00610398	0.0146333	0.0146333	0	0	0	0	0	0	0	0	0	0	0	0	0	0	0	0	0	0	0	0.155604	0	0	0	0
DSO57_1000244	0.952619	1	0	NaN	0	0.999999	1	20	15.2542	0.0283396	0.998859	1	20	15.2542	0.0200469	0.0379766	0.0379766	0	0	0.288014	0	0	0	0	0	0	0	0	0	0.071991	0	0	0	0	0.053139	0.034077	0.046022	0	0	0	0
DSO57_1000245	1	1	0	NaN	0	1	1	NA	NA	0	1	1	NA	NA	0	NA	NA	0	0	0	0	0	0	0	0	0	0	0	0	0	0	0	0	0	0	0	0	0	0	0	0
DSO57_1000246	1	1	0	NaN	0	1	1	NA	NA	0	1	1	NA	NA	0	NA	NA	0	0	0	0	0	0	0	0	0	0	0	0	0	0	0	0	0	0	0	0	0	0	0	0
DSO57_1000247	0.804848	1	24	14	0.311192	0.966393	1	23.2143	12.2105	0.857881	0.97325	1	23.6071	13.094	0.44459	0.375911	0.375911	0	0	0	0.516843	0	1.34651	0	0	1.25888	0	0.732002	0	1.75514	0.743212	0.928846	0	0	1.50358	0.379642	0.440092	0	0	0.960177	0
DSO57_1000248	1	1	0	NaN	0	0.999717	1	26	12.3607	0	1	1	26	12.3607	0.104695	0.145706	0.145706	2.26009	0	0	0	0	0	0	0	0	0	0	0	0	0	0	0	0	0	0	0	0	0	0	0
DSO57_1000249	1	1	24	6	3.19177	1	1	26	8.57897	41.5625	1	1	25	7.2495	39.2138	0.663375	0.0169169	41.303	52.351	50.0407	28.2003	39.3947	38.9319	0	76.876	42.7327	37.2339	40.93	45.1521	30.736	29.5483	47.7955	52.779	43.615	29.0211	29.6856	41.7858	41.7434	23.8034	29.4204	48.5831
DSO57_1000250	1	1	20	0	6.29589	1	1	20.9677	7.15689	42.0565	1	1	20.4839	3.49586	41.0508	1.35256	0.0329485	41.5123	35.6764	50.4461	42.0588	31.5267	60.8884	0.323318	61.1398	34.5187	56.093	18.3191	57.9817	34.9016	27.0056	30.1982	34.747	74.1457	44.8243	44.4983	35.5128	46.4431	39.0404	47.3845	38.0208
DSO57_1000251	1	1	20	4	3.25153	1	1	26	8.11947	40.9955	1	1	23	5.8913	37.6764	2.76256	0.0733235	42.1222	39.9009	38.319	45.3208	23.506	54.717	0.340839	44.5082	35.1888	46.7906	22.6959	59.2253	37.9712	30.0879	30.6222	35.3879	43.3422	38.722	36.7153	33.5575	42.7488	37.297	42.7988	43.6021
DSO57_1000252	0.0271955	0.286284	20	12	1.29272	0.802994	1	20	11.5861	22.2769	0.105348	0.937128	20	11.7931	19.4334	3.38914	0.174398	19.0456	19.3189	17.9994	20.0866	19.9766	19.351	0.478275	21.4525	20.366	21.8972	22.8275	18.554	18.847	21.0883	25.3055	23.8168	23.6731	20.7011	18.4285	18.9563	19.6538	12.0275	16.508	14.5805
DSO57_1000253	1	1	24	0	2.78492	0.984071	1	20	19.9999	15.0139	0.999872	1	22	22	10.5205	3.43663	0.32666	11.0388	12.1	13.7214	7.68727	24.3154	8.87826	0	24.5937	8.90542	8.63447	6.07915	7.06983	4.87082	8.83295	9.7037	9.32865	12.8384	6.81733	4.75525	8.06318	16.8766	28.8094	5.90001	9.54537
DSO57_1000254	1	1	24	22	5.7795	1	1	26	8.07808	77.6477	1	1	25	2.84203	63.09	1.72955	0.027414	66.7443	49.9624	61.1883	56.1314	49.3144	63.8621	0.292388	70.132	69.7443	66.2847	53.3102	121.133	66.8266	38.259	50.1592	52.789	80.2047	76.1758	71.9874	56.4514	70.6556	41.6864	80.3784	100.078
DSO57_1000255	1	1	0	NaN	0	1	1	NA	NA	0	1	1	NA	NA	0	NA	NA	0	0	0	0	0	0	0	0	0	0	0	0	0	0	0	0	0	0	0	0	0	0	0	0
DSO57_1000256	0.259435	1	20	14	1.41684	0.940789	1	20	11.1355	19.5634	0.588287	1	20	12.5678	13.9784	6.71112	0.480105	16.3817	23.5669	12.5086	15.1456	7.45085	4.31032	0	19.1257	24.3751	14.9242	26.8732	2.20278	14.507	20.0955	18.1228	24.6276	4.21185	15.3339	8.84945	23.0109	4.25309	1.66471	10.0825	5.28468
DSO57_1000257	1	1	20	6	15.6538	1	1	20	7.72569	104.084	1	1	20	6.86284	91.1619	7.22369	0.0792402	75.6528	74.9758	122.381	79.8007	115.155	91.6319	0.457725	134.501	99.3226	131.029	72.1162	113.289	43.7344	55.2854	100.759	107.486	121.814	72.5862	58.8086	64.818	109.078	168.787	63.5352	94.9198
DSO57_1000258	1	1	24	12	1.20077	0.999986	1	21.5721	14.7499	14.0565	1	1	22.786	13.4865	13.0618	1.48077	0.113367	12.0061	13.8505	15.8383	8.94426	17.7783	8.64779	0.04135	14.222	13.1036	18.4205	15.2167	9.1001	11.9775	13.3597	14.7777	15.6723	17.1594	13.2364	12.1738	14.18	11.9425	19.6247	10.1149	11.0156
DSO57_1000259	1	1	0	NaN	0	1	1	NA	NA	0	1	1	NA	NA	0	NA	NA	0	0	0	0	0	0	0	0	0	0	0	0	0	0	0	0	0	0	0	0	0	0	0	0
DSO57_1000260	1	1	0	NaN	0	1	1	NA	NA	0	1	1	NA	NA	0	NA	NA	0	0	0	0	0	0	0	0	0	0	0	0	0	0	0	0	0	0	0	0	0	0	0	0
DSO57_1000261	1	1	20	18	1.05877	1	1	21.4038	8.37095	3.97166	1	1	20.7019	3.01312	3.52302	0.375325	0.106535	5.47887	3.55239	4.57265	2.97264	0	3.95331	0	2.62187	4.87138	0	9.19989	1.68725	5.54988	3.2983	3.43344	0	1.1041	2.96397	5.29783	7.81046	6.86159	5.15392	3.50881	0
DSO57_1000262	1	1	0	NaN	0	1	1	NA	NA	0	1	1	NA	NA	0	NA	NA	0	0	0	0	0	0	0	0	0	0	0	0	0	0	0	0	0	0	0	0	0	0	0	0
DSO57_1000263	1	1	0	NaN	0	1	1	NA	NA	0	1	1	NA	NA	0	NA	NA	0	0	0	0	0	0	0	0	0	0	0	0	0	0	0	0	0	0	0	0	0	0	0	0
DSO57_1000264	1	1	0	NaN	0	1	1	NA	NA	0	1	1	NA	NA	0	NA	NA	0	0	0	0	0	0	0	0	0	0	0	0	0	0	0	0	0	0	0	0	0	0	0	0
DSO57_1000265	0.0186219	0.235072	20	8	8.49542	0.871721	1	20	11.0867	35.6608	0.083125	0.815082	20	9.54334	29.0418	5.71426	0.196759	20.825	22.4376	20.8829	22.6814	28.0347	47.8889	0.438563	38.1891	29.7953	37.2435	33.867	31.1469	31.9333	35.5196	37.9822	35.0113	26.0251	23.0313	21.0329	20.9416	32.8882	22.5982	26.6096	27.3779
DSO57_1000266	0.0554512	0.425987	20	14	0.754064	0.625501	1	20	8.89243	7.29463	0.151276	1	20	11.4462	5.74532	1.22914	0.213938	5.87971	7.18541	4.5347	4.08062	4.18614	2.88789	0.024888	4.64696	7.89077	6.42739	8.09647	6.01649	4.51182	6.02173	7.0171	8.58764	6.33946	6.40688	4.14603	7.92862	5.80312	6.71186	3.30193	4.83638
DSO57_1000267	1	1	0	NaN	0	1	1	NA	NA	0	1	1	NA	NA	0	NA	NA	0	0	0	0	0	0	0	0	0	0	0	0	0	0	0	0	0	0	0	0	0	0	0	0
DSO57_1000268	1	1	0	NaN	0	1	1	NA	NA	0	1	1	NA	NA	0	NA	NA	0	0	0	0	0	0	0	0	0	0	0	0	0	0	0	0	0	0	0	0	0	0	0	0
DSO57_1000269	0.195448	0.928183	20	18	22.2766	0.998066	1	20.8615	7.36802938380119e-05	152.714	0.513892	1	20.4307	19.4092	144.957	17.431	0.120249	143.744	135.699	139.237	193.896	158.591	238.583	1.38129	156.775	135.35	137.206	128.452	131.085	112.141	130.667	132.111	118.041	186.304	171.044	178.329	182.628	149.508	188.125	156.382	134.813
DSO57_1000270	1	1	0	NaN	0	0.999993	1	26	14.9688	0.460439	1	1	26	14.9688	0.268294	0.321652	0.321652	0	0	0	0	0	0	0	1.45781	1.51752	0	0	0	0	0	1.50128	0	0	0	1.84821	0.353832	0	0	0	0
DSO57_1000271	1	1	20	10	0.488908	0.99938	1	20	8.02688	1.36071	1	1	20	9.01344	0.716995	0.382459	0.382459	0	1.55598	0	0	0	0	0	2.69562	2.41823	0	0.407981	2.61638	0.40808	0	1.05294	1.38136	0	0.280474	0	0.24313	2.69076	0	0	0
DSO57_1000272	1	1	0	NaN	0	1	1	NA	NA	0	1	1	NA	NA	0	NA	NA	0	0	0	0	0	0	0	0	0	0	0	0	0	0	0	0	0	0	0	0	0	0	0	0
DSO57_1000273	1	1	0	NaN	0	1	1	NA	NA	0	1	1	NA	NA	0	NA	NA	0	0	0	0	0	0	0	0	0	0	0	0	0	0	0	0	0	0	0	0	0	0	0	0
DSO57_1000274	1	1	20	10	0.280109	1	1	26	8.34216	2.11598	1	1	23	9.4398	1.7675	0.178122	0.100777	2.27262	0.382698	1.4103	3.29567	0	1.9686	0	2.60915	1.85379	2.95573	1.42372	2.19038	0.751236	0	1.6615	4.09638	2.15599	0.358271	1.20682	1.45587	2.02382	7.48604	1.04585	0
DSO57_1000275	1	1	20	16	1.12408	0.999999	1	20	13.655	6.79942	1	1	20	14.8275	5.9877	1.55867	0.260313	3.58973	5.43279	9.55334	9.31685	0	5.41364	0	10.9189	6.553	5.64438	7.46678	4.28841	8.16605	7.08088	3.13158	8.52375	4.19992	5.62635	8.67982	8.14714	6.25493	0	6.55825	8.82068
DSO57_1000276	0.2785	1	20	12	0.706399	0.86408	1	20	8.58645	2.35948	0.583429	1	20	10.2932	1.37174	0.7541	0.549739	1.04664	1.51635	0	2.56841	0	1.42908	0	0.686854	2.89273	2.51055	3.8603	0	3.5531	0.521048	1.31697	1.69066	0	1.60903	1.06251	2.64916	0.32959	0	0.675212	0
DSO57_1000277	1	1	20	10	0.306254	0.999988	1	26	8.78555	6.17159	1	1	23	9.63592	5.61761	0.0819173	0.0145822	5.25804	5.67289	6.41678	4.40571	5.93777	6.2449	0.024951	5.34331	5.85966	6.78118	6.59163	5.19233	4.43945	5.87966	6.67544	6.23266	6.03005	5.65724	5.07567	6.23976	6.09038	6.11109	4.84324	7.73328
DSO57_1000278	1	1	0	NaN	0	1	1	20	12.1385	0.438841	1	1	20	12.1385	0.171656	0.135402	0.135402	0.900378	0	0	0	0	0.494089	0	0	0	0	0.133214	0	0.128106	1.62484	0	0	0	0	0.415206	0	0	0	0	0
DSO57_1000279	1	1	0	NaN	0	1	1	NA	NA	0	1	1	NA	NA	0	NA	NA	0	0	0	0	0	0	0	0	0	0	0	0	0	0	0	0	0	0	0	0	0	0	0	0
DSO57_1000280	1	1	0	NaN	0	0.999717	1	26	12.3607	0	1	1	26	12.3607	0.0138199	0.0192334	0.0192334	0.298334	0	0	0	0	0	0	0	0	0	0	0	0	0	0	0	0	0	0	0	0	0	0	0
DSO57_1000281	1	1	0	NaN	0	1	1	NA	NA	0	1	1	NA	NA	0	NA	NA	0	0	0	0	0	0	0	0	0	0	0	0	0	0	0	0	0	0	0	0	0	0	0	0
DSO57_1000282	1	1	0	NaN	0	0.999717	1	26	12.3607	0	1	1	26	12.3607	0.016057	0.0223468	0.0223468	0	0	0	0.346627	0	0	0	0	0	0	0	0	0	0	0	0	0	0	0	0	0	0	0	0
DSO57_1000283	1	1	0	NaN	0	1	1	NA	NA	0	1	1	NA	NA	0	NA	NA	0	0	0	0	0	0	0	0	0	0	0	0	0	0	0	0	0	0	0	0	0	0	0	0
DSO57_1000284	1	1	0	NaN	0	1	1	NA	NA	0	1	1	NA	NA	0	NA	NA	0	0	0	0	0	0	0	0	0	0	0	0	0	0	0	0	0	0	0	0	0	0	0	0
DSO57_1000285	1	1	0	NaN	0	1	1	NA	NA	0	1	1	NA	NA	0	NA	NA	0	0	0	0	0	0	0	0	0	0	0	0	0	0	0	0	0	0	0	0	0	0	0	0
DSO57_1000286	1	1	0	NaN	0	1	1	NA	NA	0	1	1	NA	NA	0	NA	NA	0	0	0	0	0	0	0	0	0	0	0	0	0	0	0	0	0	0	0	0	0	0	0	0
DSO57_1000287	0.414643	1	20	12	0.223014	0.999973	1	26	11.838	1.6604	0.779659	1	23	12.136	1.02904	0.370991	0.360521	0.26117	2.36251	0	0.516849	7.80796	0.335194	0	0	0.315389	2.3582	0.207297	0.766103	2.65429	2.0641	0.465665	1.43973	0	0.753638	0	1.10908	0	0	0.955272	0
DSO57_1000288	1	1	0	NaN	0	0.999842	1	20.7563	15.8133	0.0114598	1	1	20.7563	15.8133	0.00293238	0.0070299	0.0070299	0	0	0	0	0	0	0	0	0	0	0	0	0	0	0	0	0	0	0.074753	0	0	0	0	0
DSO57_1000289	1	1	0	NaN	0	1	1	NA	NA	0	1	1	NA	NA	0	NA	NA	0	0	0	0	0	0	0	0	0	0	0	0	0	0	0	0	0	0	0	0	0	0	0	0
DSO57_1000290	1	1	0	NaN	0	0.9995	1	20	8	0.114457	1	1	20	8	0.024988	0.0438444	0.0438444	0	0	0	0	0	0	0	0	0	0	0.457829	0	0	0	0	0	0	0	0	0	0	0	0	0
DSO57_1000291	1	1	0	NaN	0	0.9995	1	20	8	0.0541865	1	1	20	8	0.0118299	0.0207569	0.0207569	0	0	0	0	0	0	0	0	0	0	0.216746	0	0	0	0	0	0	0	0	0	0	0	0	0
DSO57_1000292	1	1	0	NaN	0	0.999977	1	20	8.4281	0.0735085	1	1	20	8.4281	0.0272095	0.0256777	0.0256777	0.112796	0	0	0	0	0	0	0	0.289875	0	0	0	0.159917	0	0	0	0	0	0	0	0	0	0	0
DSO57_1000293	1	1	20	10	2.01756	0.998671	1	21.8005	5.79737	5.44093	0.999999	1	20.9003	8.00405	3.60293	2.3859	0.66221	0.878748	4.64155	0	1.81711	22.3747	0	0	0	5.50321	2.05937	13.3745	0	6.12786	0	9.76174	3.3096	0	0.879743	0.665436	2.30272	6.51868	0	0	0
DSO57_1000294	0.340297	1	20	14	0.571843	0.699831	1	20	12.1291	2.56123	0.579862	1	20	13.0646	1.4103	0.782064	0.554535	1.68477	1.5045	0	1.44274	0.973868	0.634116	0	2.24573	1.96897	1.48338	1.03124	0	1.41734	3.21187	2.32321	3.28504	0.473681	2.04035	1.52548	1.37718	2.04289	1.09503	0.298888	0
DSO57_1000295	0.0775061	0.516327	24	16	0.807536	0.38124	1	20.3964	15.5212	10.4235	0.13361	1	22.1982	15.8456	8.94601	2.46457	0.275494	8.4386	10.9509	8.76357	9.29939	9.83647	6.05245	0.128586	6.54447	10.3376	11.1823	8.73369	5.82258	8.73322	10.4958	10.3043	9.53047	10.5373	11.1125	9.21414	12.1842	9.2346	9.14475	9.32077	9.18947
DSO57_1000296	1	1	24	22	12.7281	0.90745	1	25.4377	8.45164	60.2383	0.995579	1	24.7188	3.07645	63.3918	10.231	0.161393	70.789	66.2365	44.5951	50.4665	66.413	53.003	0.156359	64.0638	57.179	51.4836	49.5606	81.4374	98.9723	45.7942	45.3118	41.6305	59.8528	98.4196	100.912	79.8592	73.9646	26.6658	118.556	77.521
DSO57_1000297	1	1	0	NaN	0	0.9995	1	20	12	0.084383	1	1	20	12	0.0184223	0.0323241	0.0323241	0	0	0	0	0	0	0	0	0	0	0	0	0.337532	0	0	0	0	0	0	0	0	0	0	0
DSO57_1000298	1	1	20	18	1.17463	0.999897	1	21.0751	8.31104	11.3517	1	1	20.5375	3.02265	10.4657	0.683351	0.0652944	11.8525	12.7949	9.61469	11.3473	9.54389	11.4408	0.038942	8.46705	12.6939	10.596	12.1529	9.79641	10.3819	9.21307	10.1983	8.56443	8.67729	14.1389	11.8505	13.109	11.2105	6.40562	10.2473	15.5555
DSO57_1000299	1	1	0	NaN	0	0.999717	1	26	12.3607	0	1	1	26	12.3607	0.0790995	0.110084	0.110084	1.70754	0	0	0	0	0	0	0	0	0	0	0	0	0	0	0	0	0	0	0	0	0	0	0
DSO57_1000300	0.0326771	0.317535	20	14	2.14496	0.999972	1	23.75	11.9593	10.7495	0.144465	1	21.875	13.1638	7.95064	2.40174	0.302081	8.99155	7.14114	3.6535	5.28576	26.3788	3.96319	0	1.77693	13.0724	6.97098	9.09125	3.92454	7.10174	11.4622	12.5381	11.8933	8.97471	6.99278	6.13172	9.93593	6.64534	2.3529	6.45134	6.81971
DSO57_1000301	1	1	24	22	1.59962	1	1	25.4377	8.09891	21.4995	1	1	24.7188	2.90507	20.013	0.919079	0.0459241	16.202	18.8335	28.2982	16.9155	36.1228	14.7802	0.334463	17.5317	15.8178	30.2444	16.7736	23.1359	15.166	20.034	20.0455	17.8299	27.7986	20.8536	20.3479	20.2457	25.1746	26.5749	19.5341	11.8763
DSO57_1000302	0.297564	1	20	14	1.25915	0.997066	1	22.516	15.356	13.7283	0.657189	1	21.258	14.6893	12.4225	1.58077	0.12725	12.7547	13.2209	11.2927	8.68888	18.1848	11.2669	0.646723	11.2031	11.4592	16.001	13.1153	11.4205	12.8181	13.9678	11.8354	13.9277	14.7538	15.1394	13.5888	13.3011	11.4416	10.9356	10.4629	15.892
DSO57_1000303	1	1	0	NaN	0	1	1	NA	NA	0	1	1	NA	NA	0	NA	NA	0	0	0	0	0	0	0	0	0	0	0	0	0	0	0	0	0	0	0	0	0	0	0	0
DSO57_1000304	0.297564	1	20	14	1.61943	0.998518	1	20	14.4499	15.9241	0.657714	1	20	14.2249	13.0434	4.35121	0.333596	13.7206	15.4022	11.9505	15.6886	22.9201	13.8618	0.20548	11.6877	16.1774	10.0517	8.24883	14.1873	16.1861	12.3079	16.7319	14.7757	15.4672	15.1995	14.8725	19.7042	10.8181	1.75429	12.7905	4.13443
DSO57_1000305	1	1	0	NaN	0	0.9995	1	20	8	0.128393	1	1	20	8	0.0280304	0.0491826	0.0491826	0	0	0	0	0	0	0	0	0.513571	0	0	0	0	0	0	0	0	0	0	0	0	0	0	0
DSO57_1000306	1	1	0	NaN	0	1	1	NA	NA	0	1	1	NA	NA	0	NA	NA	0	0	0	0	0	0	0	0	0	0	0	0	0	0	0	0	0	0	0	0	0	0	0	0
DSO57_1000307	0.065671	0.468951	20	14	2.18911	0.808652	1	20	12.0363	14.1969	0.208994	1	20	13.0181	10.7769	4.91969	0.456502	17.0651	18.7838	4.95264	10.8816	5.5279	9.59643	0	4.27624	15.7305	15.5258	10.2514	5.58349	20.8546	5.73322	16.2198	13.979	9.60013	10.2265	13.6994	13.9415	8.04467	3.25144	10.569	2.87577
DSO57_1000308	0.0990185	0.611586	20	14	1.00771	0.60427	1	20	8.44612	5.97386	0.228337	1	20	11.2231	3.35311	1.94603	0.580365	1.39241	4.17103	0	3.26774	0	2.82661	0	0	4.43452	5.78748	2.58113	10.7402	1.73364	1.57337	7.20548	5.39661	1.05429	5.65386	4.00063	5.60176	1.96385	0	2.01971	1.85383
DSO57_1000309	0.0153191	0.211865	20	14	23.5545	0.394097	1	20	11.9206	160.391	0.0368862	0.500885	20	12.9603	119.108	41.1188	0.345222	118.982	149.369	68.8341	110.135	104.651	98.8719	5.7368	84.7911	122.181	104.069	205.239	82.4404	185.705	202.84	126.133	126.798	80.3372	122.896	138.195	154.701	98.9859	64.6688	119.692	84.0158
DSO57_1000310	1	1	0	NaN	0	1	1	NA	NA	0	1	1	NA	NA	0	NA	NA	0	0	0	0	0	0	0	0	0	0	0	0	0	0	0	0	0	0	0	0	0	0	0	0
DSO57_1000311	1	1	20	18	1.33865	0.999845	1	20	8.25774	7.27072	1	1	20	13.1289	7.47077	0.395783	0.0529776	7.08002	10.2656	6.03373	10.1578	7.83645	9.41332	0.085627	6.07284	8.55014	4.81011	5.33982	10.331	8.11173	4.664	6.5088	7.41961	8.90472	9.53926	8.39047	9.10341	7.64429	3.12015	11.0558	7.98198
DSO57_1000312	0.195448	0.928183	20	14	0.901104	0.669933	1	20	11.7179	7.92127	0.397138	1	20	12.859	6.29795	1.75718	0.279008	5.87759	7.28017	6.32592	3.85241	7.18583	4.24984	0.040057	5.52265	7.17371	6.34973	9.69151	4.67999	5.06878	10.2474	8.52462	7.8177	5.29912	6.90174	4.95085	9.22687	6.09328	3.37889	5.65652	5.37642
DSO57_1000313	1	1	0	NaN	0	1	1	NA	NA	0	1	1	NA	NA	0	NA	NA	0	0	0	0	0	0	0	0	0	0	0	0	0	0	0	0	0	0	0	0	0	0	0	0
DSO57_1000314	0.0715885	0.506008	20	16	3.08757	0.772397	1	20	15.5916	15.1265	0.215377	1	20	15.7958	11.6132	4.89878	0.42183	11.1	13.0179	11.4286	20.8322	11.2212	7.89727	0	8.20749	10.9856	8.45404	12.3624	12.562	15.1438	7.9935	14.3175	9.83803	12.3119	20.6878	20.9614	15.5757	12.4167	5.34789	20.9013	0
DSO57_1000315	1	1	0	NaN	0	1	1	NA	NA	0	1	1	NA	NA	0	NA	NA	0	0	0	0	0	0	0	0	0	0	0	0	0	0	0	0	0	0	0	0	0	0	0	0
DSO57_1000316	0.0843353	0.55611	20	16	0.129252	0.67208	1	20	15.1639	0.438293	0.219371	1	20	15.582	0.227152	0.176799	0.176799	0.312156	0.326136	0	0.088565	0	0.528412	0	0	0.036186	0.139225	0.239615	0.181704	0.196353	0.925881	0.053079	0.159698	0.630408	0.603473	0.410098	0.322402	0.108899	0.206149	0.111791	0
DSO57_1000317	1	1	0	NaN	0	1	1	NA	NA	0	1	1	NA	NA	0	NA	NA	0	0	0	0	0	0	0	0	0	0	0	0	0	0	0	0	0	0	0	0	0	0	0	0
DSO57_1000318	1	1	0	NaN	0	0.986606	1	20	12.6322	0.143704	0.99991	1	20	12.6322	0.0439086	0.0688189	0.0688189	0	0	0	0	0	0	0	0	0	0	0	0	0.563238	0	0	0	0	0	0.304169	0	0	0	0	0
DSO57_1000319	1	1	0	NaN	0	0.999989	1	23.5462	8.00001	0.132166	1	1	23.5462	8.00001	0.150405	0.0685116	0.0685116	0.23729	0	0	0	0	0	0	0	0	0	0.528664	0	0	0	0	0	0	2.18063	0	0	0	0	0.691199	0
DSO57_1000320	1	1	20	16	0.138324	0.968016	1	26	12	0.223863	0.999483	1	23	14.5077	0.161611	0.047553	0.047553	0.776196	0.566382	0.689422	0	0	0	0	0.934624	0	0	0	0	0	0.391238	0	0.504213	0	0	0	0	0	0	0	0
DSO57_1000321	0.952619	1	20	12	0.0691365	0.97878	1	23.8187	8.3079	0.232554	0.997662	1	21.9094	10.3938	0.131131	0.0782525	0.0782525	0.055149	0.120452	0	0	0	0.200741	0	0.205562	0	0	0.396025	0.529489	0.12346	0.16466	0.264007	0.104198	0.346032	0	0.148919	0.048511	0	0	0.270685	0
DSO57_1000322	1	1	0	NaN	0	1	1	NA	NA	0	1	1	NA	NA	0	NA	NA	0	0	0	0	0	0	0	0	0	0	0	0	0	0	0	0	0	0	0	0	0	0	0	0
DSO57_1000323	0.340297	1	20	16	2.78456	0.856961	1	20	14.9247	23.7819	0.650986	1	20	15.4624	21.1376	4.50932	0.213332	28.635	25.0929	22.9631	18.1268	24.0874	15.2775	0.40919	18.1174	20.0149	21.2868	25.1546	18.4814	20.9291	23.036	21.9909	26.439	18.7241	24.8772	22.9953	29.5026	25.2934	17.0394	24.14	17.298
DSO57_1000324	1	1	20	10	1.85461	0.999995	1	20	11.7424	15.8594	1	1	20	10.8712	12.9641	1.42037	0.109562	12.2943	12.968	13.2174	10.6819	14.1476	13.1748	0.185061	14.7228	13.8701	18.36	14.3665	6.46621	9.45165	17.3416	18.0256	18.5146	14.4391	11.7397	8.7215	11.5778	13.2656	18.908	8.70709	10.5219
DSO57_1000325	1	1	0	NaN	0	0.9995	1	20	8	0.053675	1	1	20	8	0.0117182	0.0205609	0.0205609	0	0	0	0	0	0	0	0	0.2147	0	0	0	0	0	0	0	0	0	0	0	0	0	0	0
DSO57_1000326	1	1	0	NaN	0	1	1	NA	NA	0	1	1	NA	NA	0	NA	NA	0	0	0	0	0	0	0	0	0	0	0	0	0	0	0	0	0	0	0	0	0	0	0	0
DSO57_1000327	1	1	0	NaN	0	1	1	NA	NA	0	1	1	NA	NA	0	NA	NA	0	0	0	0	0	0	0	0	0	0	0	0	0	0	0	0	0	0	0	0	0	0	0	0
DSO57_1000328	1	1	0	NaN	0	1	1	NA	NA	0	1	1	NA	NA	0	NA	NA	0	0	0	0	0	0	0	0	0	0	0	0	0	0	0	0	0	0	0	0	0	0	0	0
DSO57_1000329	1	1	0	NaN	0	1	1	NA	NA	0	1	1	NA	NA	0	NA	NA	0	0	0	0	0	0	0	0	0	0	0	0	0	0	0	0	0	0	0	0	0	0	0	0
DSO57_1000330	0.0775061	0.516327	24	8	1.80437	0.956647	1	20	9.26363	18.367	0.267053	1	22	8.76166	14.88	2.27334	0.152779	15.3535	15.2378	14.059	14.908	20.4891	16.5366	0.051534	11.5983	17.2799	20.3467	14.3364	19.9667	15.5435	14.8177	18.8241	20.3736	13.3376	14.3848	13.7179	14.2403	16.7421	4.78497	13.1983	12.5457
DSO57_1000331	1	1	0	NaN	0	1	1	NA	NA	0	1	1	NA	NA	0	NA	NA	0	0	0	0	0	0	0	0	0	0	0	0	0	0	0	0	0	0	0	0	0	0	0	0
DSO57_1000332	1	1	0	NaN	0	0.999717	1	26	12.3607	0	1	1	26	12.3607	0.00529428	0.00736812	0.00736812	0	0	0	0.114289	0	0	0	0	0	0	0	0	0	0	0	0	0	0	0	0	0	0	0	0
DSO57_1000333	1	1	20	18	1.14163	0.999922	1	20	8.57057	11.1046	1	1	20	13.2853	10.2174	1.4628	0.143167	11.758	11.3912	11.4287	13.1369	3.24821	13.4845	0.062784	10.3473	9.89151	10.8034	8.1924	15.0965	7.44036	11.4619	10.7582	10.2891	10.423	13.27	9.83421	12.0663	12.2593	6.24602	11.2371	8.08959
DSO57_1000334	1	1	0	NaN	0	0.99002	1	20	8.01844	0.244195	0.99995	1	20	8.01844	0.0804194	0.113691	0.113691	0	0	0	0	0	0.277685	0	0	0	0.976749	0	0	0	0.306178	0	0	0	0	0	0	0	0	0	0
DSO57_1000335	1	1	0	NaN	0	1	1	NA	NA	0	1	1	NA	NA	0	NA	NA	0	0	0	0	0	0	0	0	0	0	0	0	0	0	0	0	0	0	0	0	0	0	0	0
DSO57_1000336	1	1	20	4	3.05288	1	1	26	8.56314	49.9499	1	1	23	6.08754	44.1843	2.90081	0.0656526	41.4137	44.3687	70.2657	48.0046	33.986	44.8904	0.304651	52.7325	46.2628	56.4203	32.0604	63.5287	33.6085	34.1649	57.567	51.8023	50.0801	39.9106	30.7389	40.5197	53.9033	40.4561	41.8086	53.0868
DSO57_1000337	0.388046	1	20	12	5.18439	0.989174	1	20	9.50863	36.9872	0.751383	1	20	10.7543	29.0177	5.75288	0.198254	30.3426	38.9981	31.1398	19.6944	34.7936	15.0176	0.196638	23.8477	40.4226	41.187	37.3382	23.3011	15.6889	41.6295	39.3083	42.9033	26.4847	29.2676	14.6536	32.0277	35.6268	23.5732	14.4236	22.1908
DSO57_1000338	1	1	24	10	1.00012	0.998925	1	20	8.94481	5.68636	0.999999	1	22	9.50298	3.49782	1.66077	0.4748	1.67459	7.11977	2.97576	0.567809	3.8238	1.52468	0	4.54869	4.40972	2.13124	15.6605	0	1.617	10.949	2.68171	4.34581	1.21482	2.00215	0	7.54919	1.82562	2.96456	0.934359	0
DSO57_1000339	0.388046	1	20	14	7.27677	0.60929	1	20.6005	12.3407	32.1105	0.577391	1	20.3003	13.1855	22.5481	9.69195	0.429834	20.9269	22.2628	8.32256	16.2711	13.1736	13.3246	0	21.0829	33.5245	11.966	37.5035	13.9183	60.6378	31.599	15.3453	20.6399	12.7092	32.6376	27.6648	34.3893	24.3991	5.89667	26.3955	16.5807
DSO57_1000340	0.00134178	0.0733418	20	14	24.8018	0.0775348	1	20	9.40083	188.885	0.00105811	0.0777277	20	11.7004	144.942	48.0872	0.331769	120.608	149.664	133.72	106.594	140.368	66.0922	1.78331	96.0959	177.841	167.829	178.429	198.989	131.625	212.505	175.882	198.162	138.305	177.059	124.532	201.895	133.313	108.05	83.9264	89.7917
DSO57_1000341	1	1	0	NaN	0	1	1	NA	NA	0	1	1	NA	NA	0	NA	NA	0	0	0	0	0	0	0	0	0	0	0	0	0	0	0	0	0	0	0	0	0	0	0	0
DSO57_1000342	1	1	0	NaN	0	0.9995	1	20	8	0.438071	1	1	20	8	0.0956385	0.167809	0.167809	0	0	0	0	0	0	0	0	0	1.75228	0	0	0	0	0	0	0	0	0	0	0	0	0	0
DSO57_1000343	1	1	24	12	0.356544	1	1	20	14.917	1.86231	1	1	22	13.7043	1.54005	0.418434	0.271701	1.45168	0.86978	1.78607	1.79494	0	0.914922	0.142228	3.88773	1.86623	2.56372	1.61708	0	1.41948	2.94867	1.02237	1.53974	0.819695	2.43494	1.71822	2.80204	2.26872	0	1.24918	1.41588
DSO57_1000344	1	1	24	18	0.616361	0.999999	1	24.311	16.5644	4.69338	1	1	24.1555	17.2875	4.02544	0.591523	0.146946	4.26683	4.8591	1.73554	3.81259	8.75314	4.21313	0	1.13044	4.61236	4.29203	4.00122	2.09533	5.00125	4.22193	2.22222	3.5925	3.37627	6.64261	5.11165	5.5513	3.749	1.95105	5.76701	5.62143
DSO57_1000345	1	1	20	12	0.0596756	0.999763	1	24.9747	8.06336	0.32971	1	1	22.4874	10.3764	0.161475	0.109635	0.109635	0	0	0	0.278578	0	0.362972	0	0	0.680883	0.63734	0	0	0	0	0	0.519302	0	0.814807	0.40899	0	0	0	0	0
DSO57_1000346	1	1	0	NaN	0	1	1	23.149	12	0.0462907	1	1	23.149	12	0.0270052	0.00429506	0.00429506	0	0	0	0	0	0	0	0.459681	0	0	0	0	0	0.185163	0	0	0	0	0	0	0	0	0	0
DSO57_1000347	0.145446	0.763898	24	8	22.0673	0.992677	1	20	10.0259	196.713	0.423802	1	22	9.18093	159.622	20.1151	0.126017	175.941	181.732	177.753	176.153	125.722	189.053	0.609257	183.636	194.734	232.626	133.158	194.446	198.689	132.928	207.255	222.872	137.853	157.49	132.104	134.352	147.8	104.585	146.4	102.24
DSO57_1000348	0.804848	1	20	8	8.48402	0.978349	1	20	10.9378	32.1849	0.975609	1	20	9.46889	22.3285	5.70788	0.255632	14.9192	18.6457	7.05147	20.9289	10.5553	13.5945	0.300745	29.2977	23.2363	30.569	36.8713	20.8096	34.2426	30.905	33.8516	26.0001	8.66414	13.1931	13.9188	16.4007	21.3634	35.61	17.0857	35.3555
DSO57_1000349	1	1	0	NaN	0	1	1	NA	NA	0	1	1	NA	NA	0	NA	NA	0	0	0	0	0	0	0	0	0	0	0	0	0	0	0	0	0	0	0	0	0	0	0	0
DSO57_1000350	1	1	0	NaN	0	1	1	NA	NA	0	1	1	NA	NA	0	NA	NA	0	0	0	0	0	0	0	0	0	0	0	0	0	0	0	0	0	0	0	0	0	0	0	0
DSO57_1000351	0.00275695	0.0948673	20	14	2.56646	0.212231	1	20	11.2799	24.5026	0.00494049	0.162257	20	12.6399	18.0452	6.28141	0.348094	18.2787	21.0283	16.2421	13.5696	17.5269	13.0318	0.367194	14.0665	19.9563	20.9099	28.8171	15.9327	23.3225	27.6855	21.59	24.6164	10.9347	19.6797	15.7799	21.1355	13.6651	7.71148	15.1273	15.1402
DSO57_1000352	1	1	24	12	0.0692533	1	1	26	7.81037	0.262136	1	1	25	10.005	0.146819	0.0597401	0.0597401	0.410937	0.149114	0	0	0	0	0	0.478034	0.180125	0.664835	0.201529	0	0.097939	0.204308	0	0	0	0	0.734748	0.464256	0	0	0	0
DSO57_1000353	1	1	0	NaN	0	1	1	NA	NA	0	1	1	NA	NA	0	NA	NA	0	0	0	0	0	0	0	0	0	0	0	0	0	0	0	0	0	0	0	0	0	0	0	0
DSO57_1000354	0.388046	1	20	8	2.83548	0.999243	1	20	9.12309	20.2799	0.755105	1	20	8.56155	16.066	2.37779	0.148001	21.8082	19.4915	11.8253	17.0952	21.0312	14.4829	0.254822	17.7618	23.627	16.3405	18.3432	21.4157	13.4841	19.9679	20.9907	19.55	6.28907	11.2573	15.1665	11.4063	20.4569	17.2397	11.4775	6.26464
DSO57_1000355	0.0102412	0.172541	20	14	2.56799	0.391098	1	20	11.9704	23.6726	0.0261152	0.414162	20	12.9852	18.0097	4.65662	0.258562	17.1468	16.1016	15.5752	18.6732	22.9109	16.4561	0.213981	13.3689	20.3189	21.1025	15.4346	16.224	26.6373	21.5807	23.0432	23.427	19.46	16.2144	17.9156	18.1552	16.0931	11.1872	19.2939	14.6801
DSO57_1000356	0.0125513	0.190585	20	12	0.963237	0.371963	1	20	11.5669	8.15619	0.0297245	0.443736	20	11.7834	5.8153	2.03692	0.350269	5.46786	6.94662	5.87002	4.09273	7.68955	3.14776	0	5.77739	6.07272	7.93977	8.48821	4.20885	6.84295	9.42529	8.29598	7.8945	5.69573	3.7886	4.43463	6.49976	4.94337	2.93923	4.12261	2.08112
DSO57_1000357	1	1	0	NaN	0	1	1	NA	NA	0	1	1	NA	NA	0	NA	NA	0	0	0	0	0	0	0	0	0	0	0	0	0	0	0	0	0	0	0	0	0	0	0	0
DSO57_1000358	0.637988	1	24	20	1.97165	0.993742	1	23.9573	19.1134	10.5484	0.922916	1	23.9787	19.5563	8.62443	1.6573	0.192164	7.72181	8.68534	11.7579	6.34899	3.40998	8.12545	0.376052	16.7351	7.26606	9.66619	4.81635	5.39436	4.6821	4.50359	12.6676	10.5838	15.4056	10.4262	6.1773	10.8051	10.8972	13.0083	4.91236	12.6432
DSO57_1000359	1	1	0	NaN	0	0.999808	1	26	19.9999	4.54428	1	1	26	19.9999	0.932285	1.0457	1.0457	0	0	0	0	0	0	0	0	0	0	0	0	0	0	0.360361	1.11329	0	0	0	0.342287	0	18.9466	0	0
DSO57_1000360	1	1	20	10	0.183775	0.999738	1	26	8.27561	0.582535	1	1	23	9.41037	0.312387	0.140452	0.140452	0.155719	0.170519	1.23056	0	0.965666	0	0	0	0.718234	0.377039	0	1.22547	0.111356	0	0.530932	0.878702	0.51713	0	0	0.140086	0	0	0.330554	0
DSO57_1000361	0.168867	0.843966	20	8	0.360655	0.999742	1	20	8.52467	1.40568	0.469144	1	20	8.26234	1.00095	0.319511	0.319208	0.598605	0.63802	0.632605	0.398455	0.888685	0.784092	0	1.40249	0.975391	2.18083	1.14797	1.27226	0.603238	0.812852	1.2038	1.9087	1.13393	0.513158	0.297911	0.465257	0.862974	1.43402	0.467016	2.30825
DSO57_1000362	1	1	0	NaN	0	0.998069	1	20	14.8063	0.0210643	0.999998	1	20	14.8063	0.0105576	0.0184124	0.0184124	0.023149	0.072385	0	0	0	0	0	0	0	0	0	0	0	0.065506	0	0	0	0.070264	0.0176	0	0	0	0	0
DSO57_1000363	1	1	0	NaN	0	1	1	NA	NA	0	1	1	NA	NA	0	NA	NA	0	0	0	0	0	0	0	0	0	0	0	0	0	0	0	0	0	0	0	0	0	0	0	0
DSO57_1000364	0.259435	1	24	8	2.5901	0.999485	1	26	8.58128	31.94	0.609298	1	25	8.29228	25.1791	2.76337	0.109749	29.5892	29.9305	24.5229	34.9806	25.9578	31.8794	1.09266	24.3723	29.013	34.7726	24.3208	38.6533	25.3353	22.8417	27.811	35.927	19.5805	23.6593	21.8855	24.9748	28.6197	16.4846	22.132	8.57559
DSO57_1000365	1	1	0	NaN	0	1	1	NA	NA	0	1	1	NA	NA	0	NA	NA	0	0	0	0	0	0	0	0	0	0	0	0	0	0	0	0	0	0	0	0	0	0	0	0
DSO57_1000366	0.00673217	0.142548	20	12	2.28292	0.398721	1	20	11.7314	21.0116	0.018576	0.340368	20	11.8657	16.277	3.64885	0.224172	15.0141	16.0011	13.2311	14.4976	10.2551	16.9989	0.492042	18.575	16.0524	16.4526	21.6493	15.9712	19.495	24.8321	19.1038	20.4861	17.7689	15.267	13.6648	15.6036	13.0526	12.3175	13.6096	18.0977
DSO57_1000367	0.804848	1	20	14	0.220512	0.998941	1	20	11.9002	2.03134	0.979396	1	20	12.9501	1.47294	0.450276	0.305699	1.8453	0.843433	2.78478	1.79977	1.13979	1.3494	0.20132	0.447167	1.83106	0.581551	1.66851	1.61022	1.92875	2.02562	1.79163	2.37614	1.50086	1.39906	0.852318	1.41769	1.93971	0	0.351088	2.58399
DSO57_1000368	0.500319	1	20	16	0.13091	0.985651	1	20	12.5764	0.279793	0.841771	1	20	14.2882	0.117581	0.184176	0.184176	0	0.409868	0	0.587628	0	0	0	0	0	0	0	0	0.536165	0.56348	0	0	0	0.232857	0.143433	0.185134	0	0	0	0
DSO57_1000369	1	1	0	NaN	0	1	1	NA	NA	0	1	1	NA	NA	0	NA	NA	0	0	0	0	0	0	0	0	0	0	0	0	0	0	0	0	0	0	0	0	0	0	0	0
DSO57_1000370	1	1	0	NaN	0	0.999998	1	20	11.7379	0.199253	1	1	20	11.7379	0.108142	0.0807986	0.0807986	0.080896	0.316694	0	0	0	0.254089	0	0	0.525598	0	0	0	0.068086	0	0.726065	0	0	0	0	0.347778	0	0	0	0
DSO57_1000371	0.0554512	0.425987	24	14	0.860486	0.371821	1	20	10.0286	3.92885	0.100648	0.911431	22	11.9324	2.89129	0.943979	0.32649	2.20922	2.67523	2.33643	2.31031	1.21479	2.61488	0	2.91828	3.37297	1.73302	4.51649	5.13342	3.72231	4.1114	4.9008	2.51653	1.74705	3.4853	3.48239	3.1559	2.70611	3.09847	2.21232	1.54187
DSO57_1000372	0.0775061	0.516327	20	8	1.10544	0.422298	1	20	8.67445	3.02541	0.144651	1	20	8.33722	2.12041	0.91682	0.432379	1.00954	1.7137	1.7282	1.11523	4.5751	1.48386	0.056368	2.77967	2.84826	2.93516	3.04402	3.20715	1.74994	1.97115	3.27368	3.49183	0.792697	1.53244	0.761047	1.20785	1.44588	3.54856	1.04028	0.399932
DSO57_1000373	1	1	0	NaN	0	1	1	NA	NA	0	1	1	NA	NA	0	NA	NA	0	0	0	0	0	0	0	0	0	0	0	0	0	0	0	0	0	0	0	0	0	0	0	0
DSO57_1000374	1	1	20	12	0.0283967	0.997162	1	24.1683	8.45454	0.109868	0.999996	1	22.0841	10.488	0.0502256	0.0339975	0.0339975	0	0.040159	0	0	0	0	0	0	0	0.187563	0	0.244546	0.05313	0	0.215152	0	0	0.150463	0.029126	0.033534	0.146793	0	0.037663	0
DSO57_1000375	1	1	0	NaN	0	0.999842	1	20.7563	4.18668	0.0174506	1	1	20.7563	4.18668	0.00446532	0.0107049	0.0107049	0	0	0	0	0	0	0	0.113831	0	0	0	0	0	0	0	0	0	0	0	0	0	0	0	0
DSO57_1000376	1	1	0	NaN	0	0.995324	1	20	12.2305	0.0125923	0.999989	1	20	12.2305	0.00332622	0.00531064	0.00531064	0	0	0	0	0	0	0	0	0	0	0	0	0	0.050179	0	0	0	0	0.013413	0	0	0	0	0
DSO57_1000377	1	1	0	NaN	0	1	1	NA	NA	0	1	1	NA	NA	0	NA	NA	0	0	0	0	0	0	0	0	0	0	0	0	0	0	0	0	0	0	0	0	0	0	0	0
DSO57_1000378	1	1	0	NaN	0	1	1	NA	NA	0	1	1	NA	NA	0	NA	NA	0	0	0	0	0	0	0	0	0	0	0	0	0	0	0	0	0	0	0	0	0	0	0	0
DSO57_1000379	1	1	20	12	0.398607	0.999998	1	21.1835	8.81677	3.9498	1	1	20.5918	10.4628	3.30809	0.199924	0.0604348	2.85825	3.19827	3.65725	4.07664	1.90987	3.7297	0	1.98092	3.37758	3.90409	2.41676	5.78847	4.62442	2.26568	3.20044	4.05447	3.5095	3.48008	2.3387	4.02281	3.27077	1.23676	4.00089	5.80535
DSO57_1000380	1	1	0	NaN	0	1	1	NA	NA	0	1	1	NA	NA	0	NA	NA	0	0	0	0	0	0	0	0	0	0	0	0	0	0	0	0	0	0	0	0	0	0	0	0
DSO57_1000381	1	1	0	NaN	0	1	1	NA	NA	0	1	1	NA	NA	0	NA	NA	0	0	0	0	0	0	0	0	0	0	0	0	0	0	0	0	0	0	0	0	0	0	0	0
DSO57_1000382	1	1	0	NaN	0	0.9995	1	20	8	0.0213007	1	1	20	8	0.00465033	0.00815954	0.00815954	0	0	0	0	0	0	0	0	0.085203	0	0	0	0	0	0	0	0	0	0	0	0	0	0	0
DSO57_1000383	0.225521	1	20	18	1.46746	0.843845	1	20.9677	8.29365	4.75218	0.506044	1	20.4839	3.02693	4.61177	0.210494	0.0456427	8.04311	6.10303	6.41534	3.06227	3.73679	2.82298	0	3.12429	6.44663	4.49856	3.98901	3.98146	4.48852	4.64444	2.37723	3.37829	4.20301	5.22177	6.2711	6.84222	4.80345	6.03456	4.35823	5.43203
DSO57_1000384	3.79853059835808e-06	0.00778059	24	0	58.8931	0.100812	1	24.6016	7.36802938380119e-05	245.778	6.04098087142457e-06	0.00559769	24.3008	3.63897127340043e-05	181.966	61.4081	0.337469	251.857	255.002	261.576	215.771	213.208	252.771	3.49035	236.559	139.023	139.797	143.362	135.981	110.153	132.941	135.551	130.331	174.151	178.599	161.636	185.846	264.335	243.649	202.547	182.651
DSO57_1000385	1	1	0	NaN	0	1	1	NA	NA	0	1	1	NA	NA	0	NA	NA	0	0	0	0	0	0	0	0	0	0	0	0	0	0	0	0	0	0	0	0	0	0	0	0
DSO57_1000386	0.195448	0.928183	24	18	6.81696	0.519033	1	26	8.34329	44.7624	0.333573	1	25	13.3862	44.8643	1.02201	0.02278	42.4443	40.1872	31.441	44.0594	35.973	52.4578	0.117755	43.8403	44.8414	35.4061	41.9161	56.2424	42.4722	35.6197	48.1849	37.129	62.1657	52.0177	59.3683	51.2063	54.7928	68.8136	58.554	36.7917
DSO57_1000387	0.340297	1	20	14	0.130861	0.99522	1	20	12.0834	0.552035	0.705358	1	20	13.0417	0.194937	0.161012	0.161012	0.368763	0.266839	0	0	0	0.683298	0	0	0	0	0.090087	0	0.350024	0.912523	0.467119	0.477228	0	0.125988	0.094109	0.110088	0	0	0.360719	0
DSO57_1000388	1	1	0	NaN	0	0.827596	1	20	12	0.11936	0.984202	1	20	12	0.0260585	0.0457227	0.0457227	0	0	0	0	0	0	0	0	0	0	0	0	0.250113	0	0	0.227329	0	0	0	0	0	0	0	0
DSO57_1000389	1	1	0	NaN	0	1	1	NA	NA	0	1	1	NA	NA	0	NA	NA	0	0	0	0	0	0	0	0	0	0	0	0	0	0	0	0	0	0	0	0	0	0	0	0
DSO57_1000390	0.0225477	0.260931	24	18	6.41619	0.457165	1	21.9751	15.9229	52.219	0.0574654	0.655432	22.9875	16.9486	42.6224	11.1815	0.262338	40.572	38.9432	44.6523	43.1707	17.5565	42.1663	0	40.6363	48.0505	37.889	28.8711	59.1896	51.2035	35.6313	43.3089	42.604	73.1143	57.0944	52.8578	47.1394	46.9107	23.4425	51.3075	60.4544
DSO57_1000391	1	1	0	NaN	0	0.9995	1	20	12	0.103535	1	1	20	12	0.0226035	0.0396605	0.0396605	0	0	0	0	0	0	0	0	0	0	0	0	0.41414	0	0	0	0	0	0	0	0	0	0	0
DSO57_1000392	0.0186219	0.235072	20	14	0.289794	0.541786	1	20	10.4243	3.98312	0.0564616	0.649534	20	12.2121	3.09471	0.714292	0.23081	2.94446	3.30183	2.98941	2.3997	2.62944	1.86484	0.056325	2.56875	3.12401	3.84791	4.4408	3.33609	2.95491	3.87389	4.3011	4.43666	2.40455	3.18441	2.69136	3.02142	2.73492	2.2556	2.63419	4.08204
DSO57_1000394	1	1	0	NaN	0	0.9995	1	20	8	0.0412042	1	1	20	8	0.00899561	0.0157839	0.0157839	0	0	0	0	0	0	0	0	0.164817	0	0	0	0	0	0	0	0	0	0	0	0	0	0	0
DSO57_1000395	1	1	0	NaN	0	0.999717	1	26	12.3607	0	1	1	26	12.3607	0.0221852	0.0308754	0.0308754	0	0.478917	0	0	0	0	0	0	0	0	0	0	0	0	0	0	0	0	0	0	0	0	0	0
DSO57_1000396	0.388046	1	24	6	2.53799	0.984374	1	26	7.98394	13.3454	0.749595	1	25	6.96343	11.0188	1.743	0.158183	14.9802	10.5853	11.4517	14.282	20.9402	16.3471	0.070978	11.1294	15.3445	11.5745	5.68886	20.7736	13.3886	7.1058	11.8895	15.9799	8.74503	9.2561	8.8074	8.02048	10.2816	1.36789	13.6457	4.10677
DSO57_1000397	1	1	0	NaN	0	0.9995	1	20	12	0.223738	1	1	20	12	0.0488459	0.0857059	0.0857059	0	0	0	0	0	0	0	0	0	0	0	0	0	0.894952	0	0	0	0	0	0	0	0	0	0
DSO57_1000398	1	1	0	NaN	0	0.661738	1	20	7.82741	0.114	0.93496	1	20	7.82741	0.0356508	0.0520827	0.0520827	0	0	0	0	0	0.158143	0	0	0	0.276202	0	0.178972	0.080642	0	0	0	0	0	0	0	0	0	0	0
DSO57_1000399	0.259435	1	20	14	0.982122	0.910756	1	20	10.2631	17.3909	0.577174	1	20	12.1315	14.5368	2.33799	0.160833	14.9924	15.6038	13.0186	13.2887	15.6907	12.5094	0.054955	8.79218	14.7739	16.6666	20.2136	13.9923	17.3284	20.2757	15.2714	15.4298	11.3583	15.3591	12.0756	17.3605	13.659	18.1534	12.416	13.2658
DSO57_1000400	0.065671	0.468951	20	16	5.73173	0.608525	1	20	15.5337	46.4904	0.168634	1	20	15.7669	36.4644	10.5841	0.290258	43.5592	37.9226	37.492	34.2626	33.258	48.4485	0.559597	37.6009	27.4527	35.3549	43.8744	25.4195	42.2299	40.0176	36.5327	31.6315	60.8685	46.7537	48.9711	52.3221	33.29	18.0958	36.7109	32.6191
DSO57_1000401	1	1	20	18	1.02095	0.998054	1	26	12.0946	1.63581	0.999998	1	23	15.6996	1.80092	0.969278	0.538211	3.31308	0.876919	6.62236	6.00368	0	0	0	5.9673	1.03801	0	3.00551	0	4.97964	0	0	1.56166	0	2.48982	1.88551	0	3.07574	0	2.38895	0
DSO57_1000402	0.000808899	0.0624617	24	8	4.91091	0.59068	1	25.5959	10.0074	22.8993	0.00413121	0.147328	24.7979	8.98069	17.5414	3.6699	0.209214	19.3805	17.9235	19.028	19.6156	22.4514	21.9087	0.272707	23.8974	19.9166	21.3653	20.1738	27.4003	24.7827	17.9609	24.8571	19.8557	13.8266	11.131	14.8929	12.8775	12.8116	10.1194	14.8546	12.6395
DSO57_1000403	0.900441	1	20	14	0.109747	0.980985	1	20	14.6995	0.323402	0.992911	1	20	14.3497	0.168861	0.204944	0.204944	0	0	0	0.484996	0	0	0	0	0.297238	0.556229	0	0	0.663862	0	0	0.452443	0	0	0.177824	1.25376	0	0	0	0
DSO57_1000404	0.0843353	0.55611	20	12	0.640808	0.773677	1	23.6138	11.4885	3.98991	0.243347	1	21.8069	11.8468	2.50621	1.43058	0.570812	1.97377	1.85205	1.96312	1.9716	5.96383	1.70472	0	1.12654	2.07258	6.66283	2.88474	1.45363	6.04896	2.53525	2.53081	4.71594	0.949847	0.532198	2.16665	5.26662	0.424329	2.21163	0.32554	0
DSO57_1000405	0.259435	1	20	14	6.63399	0.919698	1	20	13.0976	39.1102	0.580509	1	20	13.5488	30.1564	8.14387	0.270054	32.2269	33.9812	17.7428	31.6644	45.4585	29.9	0.197272	21.974	27.5825	24.5563	43.1447	5.49383	45.7978	40.9859	37.2645	29.856	27.8074	30.501	35.7727	45.5791	24.1368	24.4588	33.0707	20.2581
DSO57_1000406	1	1	0	NaN	0	0.9994	1	26	8	0.308664	1	1	26	8	0.363553	0.496454	0.496454	0.973371	0	5.18069	0	0	0	0	0	1.23466	0	0	0	0	0	0	0	0	0	0	0.431067	0	0	0	0
DSO57_1000407	1	1	0	NaN	0	0.923355	1	26	12.3607	0	0.996985	1	26	12.3607	0.0178419	0.0248308	0.0248308	0	0.131555	0	0.253603	0	0	0	0	0	0	0	0	0	0	0	0	0	0	0	0	0	0	0	0
DSO57_1000408	1	1	0	NaN	0	1	1	NA	NA	0	1	1	NA	NA	0	NA	NA	0	0	0	0	0	0	0	0	0	0	0	0	0	0	0	0	0	0	0	0	0	0	0	0
DSO57_1000409	0.0911644	0.567942	24	12	0.241003	0.51419	1	20	11.6544	1.90773	0.190328	1	22	11.9099	1.35152	0.366138	0.270909	0.535331	1.79378	0.707858	1.00954	1.68511	1.29098	0.300399	1.36124	1.72743	1.5071	1.52417	1.33261	2.15995	1.7038	1.42682	2.30968	1.34705	1.348	0.685555	1.2572	1.5716	0.636922	1.36612	1.1957
DSO57_1000410	0.195448	0.928183	20	8	1.87229	0.628765	1	20	7.1109	6.45966	0.380527	1	20	7.55545	4.28721	1.9746	0.460578	3.70763	3.28912	1.48544	2.87441	9.60642	3.99413	0	8.17787	5.47396	9.68917	2.32362	7.99361	4.02108	1.02424	3.39453	6.68167	4.10673	1.46886	1.36756	1.05251	3.09675	6.88267	4.0271	1.47264
DSO57_1000411	0.761188	1	24	10	3.18234	1	1	20	8.8136	12.044	0.968897	1	22	9.43081	9.52861	2.14077	0.224667	6.52544	7.61668	6.11866	3.37393	26.8406	6.74283	0	5.63913	7.43305	12.1578	14.2601	14.0697	11.038	3.51481	12.5826	17.1085	12.7765	3.1093	5.43423	6.82684	6.4773	29.7635	4.87358	0
DSO57_1000412	1	1	0	NaN	0	1	1	NA	NA	0	1	1	NA	NA	0	NA	NA	0	0	0	0	0	0	0	0	0	0	0	0	0	0	0	0	0	0	0	0	0	0	0	0
DSO57_1000413	1	1	0	NaN	0	1	1	NA	NA	0	1	1	NA	NA	0	NA	NA	0	0	0	0	0	0	0	0	0	0	0	0	0	0	0	0	0	0	0	0	0	0	0	0
DSO57_1000414	1	1	0	NaN	0	1	1	NA	NA	0	1	1	NA	NA	0	NA	NA	0	0	0	0	0	0	0	0	0	0	0	0	0	0	0	0	0	0	0	0	0	0	0	0
DSO57_1000415	1	1	0	NaN	0	1	1	NA	NA	0	1	1	NA	NA	0	NA	NA	0	0	0	0	0	0	0	0	0	0	0	0	0	0	0	0	0	0	0	0	0	0	0	0
DSO57_1000416	1	1	0	NaN	0	1	1	NA	NA	0	1	1	NA	NA	0	NA	NA	0	0	0	0	0	0	0	0	0	0	0	0	0	0	0	0	0	0	0	0	0	0	0	0
DSO57_1000417	0.565746	1	20	14	1.4151	0.798836	1	20	9.13343	30.0982	0.810872	1	20	11.5667	23.8223	5.23102	0.219586	24.0872	21.2047	18.4737	24.0831	21.058	19.7582	0.230249	20.8281	27.7494	37.6274	19.5913	32.1639	21.0109	21.7584	33.1089	35.836	20.8246	30.9367	17.4687	23.8223	24.4131	11.384	20.5067	25.368
DSO57_1000418	1	1	0	NaN	0	1	1	NA	NA	0	1	1	NA	NA	0	NA	NA	0	0	0	0	0	0	0	0	0	0	0	0	0	0	0	0	0	0	0	0	0	0	0	0
DSO57_1000419	1	1	20	18	2.13588	0.990452	1	26	10.0362	11.2913	0.999954	1	23	3.2891	11.5742	0.400769	0.034626	16.297	17.7643	23.412	16.8197	7.78573	8.4881	0	11.6773	11.4056	15.4871	14.7453	1.63793	8.73306	11.0832	12.7948	11.3279	10.4091	7.95277	6.11577	9.86714	12.2991	25.9431	9.47463	6.1518
DSO57_1000420	1	1	0	NaN	0	1	1	20	12	0.0266482	1	1	20	12	0.00881589	0.00743595	0.00743595	0	0.080925	0	0	0	0	0	0	0	0	0	0	0.106593	0	0	0	0	0	0	0	0	0	0	0
DSO57_1000421	1	1	0	NaN	0	1	1	NA	NA	0	1	1	NA	NA	0	NA	NA	0	0	0	0	0	0	0	0	0	0	0	0	0	0	0	0	0	0	0	0	0	0	0	0
DSO57_1000422	1	1	0	NaN	0	1	1	NA	NA	0	1	1	NA	NA	0	NA	NA	0	0	0	0	0	0	0	0	0	0	0	0	0	0	0	0	0	0	0	0	0	0	0	0
DSO57_1000425	1	1	0	NaN	0	1	1	NA	NA	0	1	1	NA	NA	0	NA	NA	0	0	0	0	0	0	0	0	0	0	0	0	0	0	0	0	0	0	0	0	0	0	0	0
DSO57_1000426	1	1	0	NaN	0	1	1	NA	NA	0	1	1	NA	NA	0	NA	NA	0	0	0	0	0	0	0	0	0	0	0	0	0	0	0	0	0	0	0	0	0	0	0	0
DSO57_1000427	1	1	0	NaN	0	1	1	NA	NA	0	1	1	NA	NA	0	NA	NA	0	0	0	0	0	0	0	0	0	0	0	0	0	0	0	0	0	0	0	0	0	0	0	0
DSO57_1000428	0.0299363	0.311764	20	14	0.378769	0.651766	1	20	11.9876	1.04311	0.0963233	0.887858	20	12.9938	0.57691	0.537207	0.537207	0.448991	1.52499	0.260249	0.446164	0	0	0	0	0.558783	0.243224	1.8522	0	1.59205	0.979801	1.18797	0.412588	0	0.907588	0.430181	1.28541	0.449211	0	0	0
DSO57_1000429	0.0358975	0.344527	20	14	1.70946	0.773084	1	20	12.2121	9.62308	0.127227	1	20	13.106	7.14845	2.64254	0.369666	7.45741	11.5889	5.30295	6.01493	2.63472	3.96902	0	8.28167	10.5714	3.48574	8.37996	6.14749	10.6807	10.5916	8.75584	8.4337	7.6255	6.19633	8.85435	8.23107	6.04687	0	4.22874	12.1592
DSO57_1000430	0.565746	1	24	4	3.73754	1	1	26	8.58769	37.7501	0.888001	1	25	6.21203	34.0927	0.435872	0.0127849	35.2571	33.52	45.9127	41.1659	42.5682	35.9529	0.120098	41.1844	39.4308	44.4369	29.2707	37.2116	31.6496	27.2839	37.4394	41.6871	35.017	27.3857	23.099	22.134	35.9378	37.2434	30.2608	42.7934
DSO57_1000431	0.0843353	0.55611	20	14	0.166	0.736277	1	21.0213	14.5117	0.452159	0.23466	1	20.5106	14.2583	0.249561	0.24401	0.24401	0	0.415143	0	0	0	0.227285	0	0	0.73286	0	0.519205	0	0.284096	0.23476	0.152756	0.97298	0.759552	0.082408	0.061638	1.00238	0	0	0.316862	0
DSO57_1000432	0.000274703	0.0431084	24	12	0.245838	0.261367	1	22.1525	10.9006	1.73111	0.000756873	0.0659316	23.0762	11.4466	1.3979	0.260698	0.186492	1.13258	1.2499	1.2852	1.03904	1.47521	1.32264	0.027605	1.09123	1.63119	1.40603	1.70383	1.71012	1.44058	1.8038	1.67892	1.95863	1.50585	1.58302	1.36848	1.42586	1.31133	1.64457	1.33401	1.18686
DSO57_1000433	1	1	0	NaN	0	0.9995	1	20	8	0.240668	1	1	20	8	0.0525422	0.0921914	0.0921914	0	0	0	0	0	0	0	0	0	0	0.962674	0	0	0	0	0	0	0	0	0	0	0	0	0
DSO57_1000434	1	1	20	18	0.254746	0.999989	1	21.0751	8.31731	3.11635	1	1	20.5375	3.02571	2.70674	0.266863	0.0985919	2.41494	3.08312	3.05855	2.94104	0.496962	3.08502	0	3.47921	2.47127	2.98349	2.67657	4.27668	2.10347	2.25369	2.8334	2.84361	2.44548	3.13181	3.32668	3.54277	2.73708	3.14372	2.31658	2.81559
DSO57_1000435	1	1	0	NaN	0	1	1	NA	NA	0	1	1	NA	NA	0	NA	NA	0	0	0	0	0	0	0	0	0	0	0	0	0	0	0	0	0	0	0	0	0	0	0	0
DSO57_1000436	0.717527	1	24	12	0.366751	0.99998	1	23.4123	10.2843	3.35012	0.955702	1	23.7062	11.1332	2.88473	0.463024	0.160509	2.62637	2.4742	3.18685	1.51336	6.7443	2.61098	0.133946	2.89157	2.93232	3.37013	3.66966	3.24605	1.55784	4.5276	3.01324	4.05748	3.45115	2.69719	1.66212	2.84612	3.04106	3.45928	1.21699	2.16742
DSO57_1000437	1	1	0	NaN	0	0.957396	1	22.2723	9.04627	0.64857	0.999079	1	22.2723	9.04627	0.281093	0.289159	0.289159	0	0	0	0	0	0	0	0	0	2.13098	0.332807	0	1.27556	0	0	0.867916	0	0	0	1.20036	0	0	0.435501	0
DSO57_1000438	1	1	0	NaN	0	0.898067	1	20	11.7258	1.6294	0.994619	1	20	11.7258	0.519315	0.706393	0.706393	0	0.808218	0	0	0	0	0	0	0	0	2.76386	0	0	2.24242	4.2287	0	0	0	0	0	0	0	0	0
DSO57_1000439	1	1	0	NaN	0	0.999842	1	20.7563	15.8133	0.278065	1	1	20.7563	15.8133	0.0711521	0.170575	0.170575	0	0	0	0	0	0	0	0	0	0	0	0	0	0	0	0	0	1.81383	0	0	0	0	0	0
DSO57_1000440	0.414643	1	20	2	0.0145121	0.979748	1	26	6.28851	0.353767	0.77219	1	23	3.93146	0.336735	0.123821	0.123821	0.392888	0.47985	0	0.442921	0	0.468258	0.148895	0.619869	0.459445	0.481697	0.346282	0.052366	0.158813	0	0.122588	0.123061	0.519016	0.663575	0.224196	0.257832	0.188435	0.713036	0.515777	0.714112
DSO57_1000441	0.00217951	0.0866415	20	12	1.61089	0.0569784	1	20	11.775	7.62664	0.00124107	0.0831325	20	11.8875	3.47297	2.94154	0.846979	3.1124	1.61427	4.96197	2.69263	1.36619	1.11688	0.117322	0.397665	3.58434	4.18063	6.19995	2.20092	4.6124	8.71228	7.51916	9.55246	1.67405	1.75837	2.38034	2.39517	1.02638	0	2.41813	0
DSO57_1000442	1	1	0	NaN	0	1	1	NA	NA	0	1	1	NA	NA	0	NA	NA	0	0	0	0	0	0	0	0	0	0	0	0	0	0	0	0	0	0	0	0	0	0	0	0
DSO57_1000443	1	1	0	NaN	0	1	1	NA	NA	0	1	1	NA	NA	0	NA	NA	0	0	0	0	0	0	0	0	0	0	0	0	0	0	0	0	0	0	0	0	0	0	0	0
DSO57_1000444	1	1	0	NaN	0	1	1	20	12	0.0395445	1	1	20	12	0.0130979	0.0110201	0.0110201	0	0.12051	0	0	0	0	0	0	0	0	0	0	0.158178	0	0	0	0	0	0	0	0	0	0	0
DSO57_1000445	0.0271955	0.286284	24	16	4.99677	0.669469	1	20.6005	8.8753	47.2123	0.0911414	0.86156	22.3003	12.2372	40.6604	7.16468	0.176208	40.986	34.9106	40.8636	38.7628	32.2174	33.9988	0.169757	31.1422	42.147	47.9359	35.5036	59.2701	60.4472	37.9169	39.3546	38.8522	46.5986	58.3592	51.7226	42.5182	39.7185	14.5277	53.2781	44.3684
DSO57_1000446	1	1	20	10	2.58075	0.994997	1	20	11.4124	21.2139	0.999987	1	20	10.7062	17.2036	2.68546	0.156099	15.5936	20.1598	17.9576	11.9967	18.9717	12.9367	0.530297	20.2083	15.0217	23.1805	24.4233	12.7586	12.0838	28.7036	21.848	21.7514	14.0805	16.3322	13.3858	18.4483	18.743	17.6107	10.1036	15.5774
DSO57_1000447	1	1	0	NaN	0	1	1	NA	NA	0	1	1	NA	NA	0	NA	NA	0	0	0	0	0	0	0	0	0	0	0	0	0	0	0	0	0	0	0	0	0	0	0	0
DSO57_1000448	0.637988	1	20	14	3.61118	0.98368	1	20	8.7585	49.7755	0.919958	1	20	11.3793	42.4211	5.93656	0.139943	50.4371	42.5575	40.266	48.3564	27.7198	29.5661	0	32.3703	54.1824	49.8391	35.1649	55.9629	72.6105	28.8704	38.1927	39.032	39.6723	54.0212	62.1275	42.2315	40.3997	8.84827	72.4832	31.6442
DSO57_1000449	0.195448	0.928183	20	12	1.27409	0.961911	1	20	11.7702	18.5677	0.502214	1	20	11.8851	13.8517	3.7849	0.273245	15.9215	15.8509	11.9648	9.26668	25.5346	9.59071	0.222261	15.5421	15.9877	12.5791	17.688	12.2325	9.83374	23.4494	20.0518	20.7958	13.3426	12.7151	9.01314	13.5149	14.107	6.72464	8.46169	5.4888
DSO57_1000450	0.168867	0.843966	24	18	4.0983	0.889248	1	20	8.56089	48.7133	0.43488	1	22	12.9585	43.752	6.63085	0.151555	41.9939	46.6514	45.5508	46.8505	37.8805	34.0956	0.094694	39.3338	49.5563	40.0583	43.7265	59.4081	48.774	34.8224	44.448	46.5064	45.2657	55.4244	57.4757	57.7284	54.0909	16.3204	55.9369	38.8804
DSO57_1000451	1	1	0	NaN	0	0.9995	1	20	12	0.11443	1	1	20	12	0.024982	0.0438339	0.0438339	0	0	0	0	0	0	0	0	0	0	0	0	0	0	0	0.457719	0	0	0	0	0	0	0	0
DSO57_1000452	0.388046	1	20	16	0.756153	0.871019	1	20	8.80945	6.80044	0.704627	1	20	12.4047	6.05192	1.52378	0.251784	5.84942	8.25393	6.39672	6.79085	1.78404	7.56304	0.057589	4.75693	8.093	6.01308	7.04991	5.51874	7.59813	4.5407	6.85781	6.40505	6.14546	8.93453	7.31365	8.02968	4.73654	3.46784	7.56506	1.08741
DSO57_1000453	0.340297	1	24	8	13.9887	0.993567	1	20	10.3407	92.0878	0.704749	1	22	9.35405	73.6515	10.7081	0.145389	85.2142	92.1874	67.2247	63.041	104.847	56.8471	1.47208	88.0127	85.0198	96.4067	82.3747	87.1963	73.4662	84.2983	93.7037	104.749	38.9234	66.5475	58.645	63.0485	75.9056	75.9076	64.3743	36.283
DSO57_1000454	0.500319	1	20	14	1.50204	0.983657	1	20	11.5044	15.6106	0.841065	1	20	12.7522	9.62081	3.58063	0.372176	8.90146	13.2671	8.20438	4.15787	0	5.0115	0.207083	10.8321	16.2166	7.46409	18.9503	3.48556	9.0871	22.3402	15.0277	15.3731	1.67518	8.542	6.22008	9.27669	8.89898	2.60896	4.17614	21.681
DSO57_1000455	1	1	0	NaN	0	1	1	NA	NA	0	1	1	NA	NA	0	NA	NA	0	0	0	0	0	0	0	0	0	0	0	0	0	0	0	0	0	0	0	0	0	0	0	0
DSO57_1000456	1	1	0	NaN	0	1	1	NA	NA	0	1	1	NA	NA	0	NA	NA	0	0	0	0	0	0	0	0	0	0	0	0	0	0	0	0	0	0	0	0	0	0	0	0
DSO57_1000457	0.0990185	0.611586	24	10	2.16993	0.595543	1	20	8.38788	14.5276	0.225897	1	22	9.19667	8.03081	3.70526	0.461381	7.03295	11.6247	10.4174	1.6179	9.94415	2.12424	0	2.80375	11.7678	12.832	19.8838	13.0611	10.3809	13.826	4.34687	10.3434	0	5.48829	13.6486	12.9958	5.81308	0	5.26551	0
DSO57_1000458	1	1	0	NaN	0	1	1	NA	NA	0	1	1	NA	NA	0	NA	NA	0	0	0	0	0	0	0	0	0	0	0	0	0	0	0	0	0	0	0	0	0	0	0	0
DSO57_1000459	1	1	24	22	106.856	1	1	20	8.3474	2516.93	1	1	22	14.6744	2179.67	159.746	0.0732892	2290.46	2206.24	2046.45	2901.51	2010.82	2777.5	27.5699	1780.81	2315.65	2095.21	1977.9	3639	2566.76	1738.02	2133.95	2049.44	1878.7	2223.43	2620.4	2060.35	2294.44	1457.53	2857.68	2284.42
DSO57_1000460	0.225521	1	20	0	189.014	0.999405	1	20	15.8807	3593.67	0.561199	1	20	17.9404	3421.75	424.623	0.124095	3969.9	4103.1	3520.06	5382.82	3512.98	4376.52	52.392	2712.27	3421.37	3132.14	3491.81	3303.86	3751.19	3423.88	3507.38	3341.56	3084.1	3615.74	3945.46	3810.21	3765.93	2613.45	4251.73	3387.33
DSO57_1000461	0.106873	0.62753	20	16	996.002	0.671057	1	20	12.716	3671.54	0.260695	1	20	14.358	2699.78	1184.46	0.438725	2843.85	3729.09	1735.74	3689.54	2257.91	2079.07	175.066	1311.66	2654.69	1571	4752.7	1079.22	4415.52	5388.39	2147.04	2623.75	1642.22	3476.82	3439.38	4074.06	2287.27	2457.59	2588.24	1425.7
DSO57_1000462	1	1	0	NaN	0	1	1	NA	NA	0	1	1	NA	NA	0	NA	NA	0	0	0	0	0	0	0	0	0	0	0	0	0	0	0	0	0	0	0	0	0	0	0	0
DSO57_1000463	0.500319	1	24	22	61.301	0.999936	1	20	8.57693	652.194	0.846773	1	22	14.8006	626.572	82.0689	0.130981	746.977	667.022	641.913	757.281	613.658	642.779	6.41102	604.701	624.215	581.819	588.923	794.63	656.177	559.669	606.977	604.983	596.158	710.417	748.952	677.297	740.001	320.646	842.004	670.167
DSO57_1000464	0.00673217	0.142548	24	16	3.76721	0.282937	1	20.9145	14.5395	24.1518	0.0138351	0.291046	22.4572	15.2918	20.0349	6.03551	0.301251	17.3377	20.8562	18.8703	17.701	16.1501	16.2338	0.126525	17.7255	19.46	14.5193	29.0285	22.4682	24.2045	25.7459	21.6357	22.5005	23.8125	25.4422	23.2137	24.8831	17.6152	11.662	21.1984	27.568
DSO57_1000465	1	1	0	NaN	0	1	1	NA	NA	0	1	1	NA	NA	0	NA	NA	0	0	0	0	0	0	0	0	0	0	0	0	0	0	0	0	0	0	0	0	0	0	0	0
DSO57_1000466	1	1	20	18	0.035996	1	1	26	8.40081	0.0697836	1	1	23	2.56574	0.0715484	0.046795	0.046795	0	0.101812	0.774346	0	0	0	0	0	0	0	0.274726	0	0	0	0	0.182392	0	0.193624	0	0.16848	0	0	0	0
DSO57_1000467	1	1	0	NaN	0	1	1	NA	NA	0	1	1	NA	NA	0	NA	NA	0	0	0	0	0	0	0	0	0	0	0	0	0	0	0	0	0	0	0	0	0	0	0	0
DSO57_1000468	1	1	0	NaN	0	0.9995	1	20	12	0.0850077	1	1	20	12	0.0185587	0.0325634	0.0325634	0	0	0	0	0	0	0	0	0	0	0	0	0	0	0.340031	0	0	0	0	0	0	0	0	0
DSO57_1000469	1	1	20	6	0.266184	0.999999	1	20	4.7774	0.757415	1	1	20	5.3887	0.517237	0.344124	0.344124	0.407852	0.147949	0	0.426801	1.25625	0	0	2.00075	0.52439	0.659904	0	1.06893	0	0	0.25848	0	2.10938	0	0.104353	0	1.55726	0	0.265683	1.45804
DSO57_1000470	1	1	0	NaN	0	1	1	NA	NA	0	1	1	NA	NA	0	NA	NA	0	0	0	0	0	0	0	0	0	0	0	0	0	0	0	0	0	0	0	0	0	0	0	0
DSO57_1000471	1	1	20	10	7.21404	1	1	26	10.7243	56.9153	1	1	23	10.4935	49.225	0.935785	0.0190104	45.783	49.2145	49.8183	41.4269	44.6018	46.9963	0.921831	68.5295	48.0997	50.5346	51.5974	64.4422	30.8129	59.1973	59.8388	73.4244	51.7124	35.0562	28.052	41.7401	60.6284	80.3301	43.788	53.8815
DSO57_1000472	1	1	0	NaN	0	1	1	20.447	4.30878	0.154485	1	1	20.447	4.30878	0.0571423	0.0594532	0.0594532	0	0	0	0	0	0	0	0.901282	0.156921	0	0	0	0	0	0	0	0	0.127037	0	0.224103	0	0	0	0
DSO57_1000473	1.93700255326737e-07	0.00188461	24	18	14.5441	0.00282874	1	22.2723	16.5858	46.2447	1.22324150808595e-08	0.000119015	23.1362	17.2906	31.6116	17.1939	0.543911	33.6085	39.9529	27.1706	27.5595	14.5709	15.7868	0.369914	12.692	23.4113	24.7666	20.6974	18.9303	29.6992	40.5174	36.3761	41.7921	39.2998	50.3906	45.9999	55.2394	53.104	27.1264	45.3143	40.497
DSO57_1000474	1	1	0	NaN	0	1	1	NA	NA	0	1	1	NA	NA	0	NA	NA	0	0	0	0	0	0	0	0	0	0	0	0	0	0	0	0	0	0	0	0	0	0	0	0
DSO57_1000475	0.00832126	0.157974	24	16	1.50116	0.127169	1	21.2382	15.4623	8.43967	0.00830816	0.216424	22.6191	15.7735	5.94859	2.92254	0.4913	5.41113	5.20719	4.40445	4.53772	2.80491	6.41112	0	3.90094	5.80374	6.21014	5.69207	6.35775	10.7349	6.16683	5.85699	4.77972	6.87694	11.6318	10.4495	8.95321	6.20227	2.22817	8.54392	3.74011
DSO57_1000476	0.0466574	0.387912	24	18	5.42003	0.533976	1	23.0841	8.17636	32.2715	0.116904	0.992358	23.5421	12.9976	33.1411	0.539406	0.0162761	30.0219	32.8968	24.4582	40.9043	14.4441	46.7428	0.364202	28.5287	31.5306	26.6848	26.2303	44.4383	26.7381	22.0261	32.5261	27.4232	44.4796	52.8856	45.183	50.1483	39.173	35.8493	40.337	31.1911
DSO57_1000477	1	1	0	NaN	0	1	1	NA	NA	0	1	1	NA	NA	0	NA	NA	0	0	0	0	0	0	0	0	0	0	0	0	0	0	0	0	0	0	0	0	0	0	0	0
DSO57_1000478	0.804848	1	20	8	2.77948	0.840332	1	20	11.4156	21.8498	0.940829	1	20	9.70779	16.5892	3.06462	0.184736	15.0423	17.4845	15.0815	13.5289	18.9856	12.2697	0.174046	17.7448	20.6779	22.9011	18.1361	12.8562	13.8742	22.7207	22.9997	27.0987	14.689	13.8278	11.7239	14.3428	14.9259	15.895	12.0446	16.9099
DSO57_1000479	1	1	0	NaN	0	1	1	NA	NA	0	1	1	NA	NA	0	NA	NA	0	0	0	0	0	0	0	0	0	0	0	0	0	0	0	0	0	0	0	0	0	0	0	0
DSO57_1000480	1	1	0	NaN	0	0.999816	1	20	8.38508	0.47233	1	1	20	8.38508	0.16627	0.178359	0.178359	0	0	0	0.527435	0	0	0	0	0	0	1.8665	0	0	0	0	0.972985	0	0	0	0	0	0	0	0
DSO57_1000481	0.0715885	0.506008	20	16	0.0514434	0.996831	1	20	8.48951	0.093588	0.259756	1	20	12.2448	0.0733574	0.0381076	0.0381076	0.070046	0.183229	0.19375	0.036396	0	0	0	0	0.26773	0	0.098734	0	0.072752	0	0.130995	0.065782	0.110816	0.177254	0.079834	0.122519	0	0	0.034669	0
DSO57_1000482	1	1	0	NaN	0	0.999535	1	26	8	0.261201	1	1	26	8	0.204246	0.0611494	0.0611494	0.411669	0	0	0	0	0	0	0	1.0448	0	0	0	0	0	0	0	0	0.416235	0.629893	1.09788	0	0	1.1899	0
DSO57_1000483	1	1	0	NaN	0	1	1	NA	NA	0	1	1	NA	NA	0	NA	NA	0	0	0	0	0	0	0	0	0	0	0	0	0	0	0	0	0	0	0	0	0	0	0	0
DSO57_1000484	0.00347051	0.105768	24	18	4.19756	0.150062	1	20.7041	15.9844	25.1331	0.00445805	0.154084	22.3521	17.0104	20.665	6.92636	0.335173	19.5779	25.7754	21.8156	27.1419	14.5239	15.9315	0.106436	6.95632	16.8689	21.7356	21.0461	20.107	27.864	21.3655	22.9959	20.2396	20.4064	29.0253	25.847	27.4051	22.1447	13.5696	30.1736	27.9824
DSO57_1000485	1	1	0	NaN	0	1	1	NA	NA	0	1	1	NA	NA	0	NA	NA	0	0	0	0	0	0	0	0	0	0	0	0	0	0	0	0	0	0	0	0	0	0	0	0
DSO57_1000486	1	1	20	10	0.658442	0.999918	1	20	10.9293	4.43844	1	1	20	10.4646	3.74455	0.496123	0.132492	3.41793	3.78236	2.78687	2.43647	4.58033	2.38788	0.062243	5.83917	4.10976	3.29313	4.75505	4.53168	4.26406	6.14911	3.41849	3.7033	3.24208	3.45509	2.71421	3.85538	2.68083	3.32329	3.97097	5.14611
DSO57_1000487	1	1	0	NaN	0	1	1	NA	NA	0	1	1	NA	NA	0	NA	NA	0	0	0	0	0	0	0	0	0	0	0	0	0	0	0	0	0	0	0	0	0	0	0	0
DSO57_1000488	1	1	20	10	2.68227	0.999391	1	20	9.40534	20.0477	1	1	20	9.70267	16.7616	1.87253	0.111715	16.2647	21.8154	15.6414	10.8976	17.8351	8.14553	0	18.5414	21.2449	19.9055	24.2241	12.2624	11.3976	27.5294	15.994	21.6799	14.9946	19.1406	11.1109	20.4846	17.3017	20.1336	10.4716	17.8053
DSO57_1000489	0.441239	1	20	14	0.136084	1	1	20	9.53218	3.40961	0.802247	1	20	11.7661	2.3198	0.656529	0.283011	4.42114	4.16211	1.46895	1.14787	0	0	0	0	4.18088	1.30258	2.02969	5.05254	1.71349	3.29109	1.03015	6.33627	0	3.42792	0.421238	3.53051	1.0328	0	0	8.89388
DSO57_1000490	1	1	0	NaN	0	1	1	NA	NA	0	1	1	NA	NA	0	NA	NA	0	0	0	0	0	0	0	0	0	0	0	0	0	0	0	0	0	0	0	0	0	0	0	0
DSO57_1000491	1	1	0	NaN	0	1	1	NA	NA	0	1	1	NA	NA	0	NA	NA	0	0	0	0	0	0	0	0	0	0	0	0	0	0	0	0	0	0	0	0	0	0	0	0
DSO57_1000492	1	1	24	22	0.366513	0.9999	1	26	7.95003	1.24638	1	1	25	2.78046	1.48055	0.4556	0.307723	2.3272	1.0983	0.342512	2.37977	0	1.57947	0	3.26195	2.27483	0.954166	1.29815	0.458303	0.934167	0.939514	1.92147	1.02508	3.53636	0.518328	0.483902	1.13219	2.65615	2.71802	0.865228	2.71377
DSO57_1000493	0.0391179	0.348772	20	14	40.4671	0.516715	1	20	12.2681	264.983	0.0990718	0.902757	20	13.134	213.277	72.5246	0.340049	236.487	249.715	191.52	220.783	211.14	142.002	6.894	112.233	208.409	196.181	358.764	157.675	294.712	357.566	205.024	202.06	144.481	252.138	255.274	303.176	175.597	102.482	211.798	162.058
DSO57_1000494	1	1	20	10	0.819958	0.999997	1	20	11.333	7.42994	1	1	20	10.6665	6.54981	0.372677	0.0568989	6.10106	6.22348	6.04374	5.13019	15.1523	3.88009	4.98725	5.93579	4.90273	6.1444	7.50848	8.80506	5.0016	6.90255	6.98685	10.4961	2.36104	6.1542	6.186	4.20312	4.05379	7.01154	4.64209	10.9239
DSO57_1000495	0.00171446	0.0799084	20	14	6.34221	0.189885	1	20	12.1593	39.2151	0.00293972	0.121956	20	13.0797	30.2627	9.9991	0.33041	30.7925	36.3278	32.5504	21.1567	27.063	17.1709	0.491209	25.0253	32.1938	26.906	45.6866	21.7442	36.2463	43.7774	41.3791	35.4041	26.9785	33.5146	30.7057	40.7538	26.2502	26.9344	26.9414	17.6176
DSO57_1000496	1	1	0	NaN	0	1	1	NA	NA	0	1	1	NA	NA	0	NA	NA	0	0	0	0	0	0	0	0	0	0	0	0	0	0	0	0	0	0	0	0	0	0	0	0
DSO57_1000497	1	1	0	NaN	0	1	1	NA	NA	0	1	1	NA	NA	0	NA	NA	0	0	0	0	0	0	0	0	0	0	0	0	0	0	0	0	0	0	0	0	0	0	0	0
DSO57_1000498	1	1	0	NaN	0	1	1	NA	NA	0	1	1	NA	NA	0	NA	NA	0	0	0	0	0	0	0	0	0	0	0	0	0	0	0	0	0	0	0	0	0	0	0	0
DSO57_1000499	1	1	0	NaN	0	1	1	NA	NA	0	1	1	NA	NA	0	NA	NA	0	0	0	0	0	0	0	0	0	0	0	0	0	0	0	0	0	0	0	0	0	0	0	0
DSO57_1000500	1	1	20	16	2.40005	0.999999	1	20	9.85566	20.7105	1	1	20	12.9278	17.6245	2.61106	0.148149	16.3538	24.8052	23.6574	23.0458	12.0442	18.1283	0	9.76671	18.3056	22.4515	16.2783	21.6269	16.8719	20.4978	22.5217	19.9468	11.5044	15.9148	17.1491	16.835	24.5737	17.117	18.917	8.34671
DSO57_1000501	1	1	0	NaN	0	1	1	NA	NA	0	1	1	NA	NA	0	NA	NA	0	0	0	0	0	0	0	0	0	0	0	0	0	0	0	0	0	0	0	0	0	0	0	0
DSO57_1000502	0.441239	1	24	12	2.09537	0.934054	1	20	11.4798	19.785	0.777459	1	22	11.8139	14.5323	3.01121	0.207208	12.5039	16.4896	13.9768	8.82888	16.5108	9.66724	0.187076	16.2275	18.664	19.8276	17.4721	10.0648	11.0255	20.8091	25.094	21.6467	11.9258	13.0776	8.99021	14.1254	14.5431	14.5558	9.29523	17.8139
DSO57_1000503	0.0205848	0.257016	20	14	1.60165	0.215929	1	20	11.6074	10.4806	0.0285182	0.434392	20	12.8037	4.68107	4.52062	0.965725	4.09704	3.01361	3.84366	2.16745	3.91024	0	0	0	8.34778	3.18902	12.9974	1.92172	6.90032	19.3057	10.1148	5.23515	0	3.03247	1.27554	6.84466	2.57299	0	2.06597	0
DSO57_1000504	0.0102412	0.172541	20	16	4.24295	0.145321	1	20	14.3286	20.1566	0.0111771	0.258279	20	15.1643	15.1538	6.05531	0.399589	15.4592	19.7317	16.0079	12.5078	14.3557	8.75937	0.22934	11.1101	17.2886	10.9507	23.635	7.63225	22.338	20.9113	18.2502	15.5418	14.7741	21.8639	21.1086	22.585	13.727	8.86265	16.9657	10.3462
DSO57_1000505	1	1	20	10	0.0697766	1	1	26	8.15549	0.24192	1	1	23	9.35724	0.121483	0.0219624	0.0219624	0	0.4809	0.793603	0	0	0	0	0	0.377906	0.356252	0	0.230772	0	0	0	0.286454	0	0	0	0.132093	0.28029	0	0	0
DSO57_1000506	1	1	0	NaN	0	1	1	NA	NA	0	1	1	NA	NA	0	NA	NA	0	0	0	0	0	0	0	0	0	0	0	0	0	0	0	0	0	0	0	0	0	0	0	0
DSO57_1000507	0.804848	1	20	18	0.170873	1	1	20	15.6784	0.525317	0.979582	1	20	16.8392	0.381247	0.112244	0.112244	0.989037	0.209443	0	0.246012	3.34336	0.262608	0	0	0	0	0.174058	0	0	0	0	0.929781	1.56361	0.241651	0.726013	0.222158	0	0	0.487429	0
DSO57_1000508	0.106873	0.62753	24	8	5.15496	0.981664	1	20	10.6141	29.9553	0.341452	1	22	9.50444	24.0213	3.9505	0.164458	23.5475	23.5957	25.506	24.1106	21.8626	37.506	0.113172	29.6697	29.6575	35.2153	25.2377	23.4951	21.3031	25.7963	34.9147	34.5688	22.8178	17.5091	14.3153	18.5945	21.0865	26.004	15.9013	16.0308
DSO57_1000509	0.0391179	0.348772	24	10	1.44299	0.611204	1	20	11.4887	6.93115	0.113173	0.975953	22	10.9021	4.45201	1.67955	0.377255	3.55027	4.5203	6.26182	3.5974	7.61789	3.18319	0	4.07693	6.34049	5.14274	4.33775	5.91123	4.02207	8.9333	4.88416	9.59613	4.18829	2.30275	1.83964	4.03824	3.07944	2.0158	1.63324	2.3899
DSO57_1000510	1	1	20	18	0.337243	0.999444	1	26	7.7001	0.696552	1	1	23	2.25581	0.763334	0.169099	0.169099	1.28691	0.65196	2.51492	1.04638	0	0.258408	0	2.01377	0.35481	0.674196	0	1.74987	0.130917	0.134993	0.698164	0.900203	1.15373	1.03672	0.178194	0.430594	1.25351	0	0.451974	1.49164
DSO57_1000511	0.065671	0.468951	20	4	5.81694	0.905444	1	20	4.3534	26.6197	0.227287	1	20	4.1767	21.0066	7.15076	0.340405	19.1791	18.1442	26.3033	20.3938	36.4089	32.1576	0	41.7553	18.6124	29.7461	18.0255	24.5416	8.0389	9.81587	20.5868	18.6038	23.1861	15.8906	17.3782	15.4927	32.1791	21.7486	14.294	28.9922
DSO57_1000512	0.182158	0.903199	20	12	0.982003	0.99429	1	22.8281	11.6051	5.90248	0.490577	1	21.414	11.8674	4.00928	1.26595	0.315754	1.71328	1.46896	3.33707	2.31982	4.6245	3.21613	0	13.1615	3.48631	2.5699	8.23479	4.09007	5.06081	7.95507	3.72021	6.68643	0	5.50788	1.56118	3.46899	0	9.23851	1.91042	0
DSO57_1000513	0.297564	1	20	14	1.0037	0.627672	1	20	15.4175	9.48562	0.500151	1	20	14.7087	8.21981	1.93029	0.234833	8.21029	10.5191	8.98518	6.4867	3.96963	8.07048	0	9.53435	8.9267	6.63735	9.41008	9.09911	7.46481	8.46359	10.5031	8.75648	10.9832	10.0668	8.27224	10.611	7.7918	8.25726	7.86822	7.68252
DSO57_1000514	0.259435	1	20	12	1.0472	0.68592	1	20	11.3537	12.0135	0.48514	1	20	11.6768	8.06378	2.42562	0.300804	7.96723	8.72337	7.93242	9.9803	5.88062	8.79601	0	7.27286	9.92449	11.7663	9.46036	7.15724	9.43604	11.894	11.628	14.3413	6.39199	4.11452	3.82845	4.50689	7.45948	5.52367	4.57732	6.58096
DSO57_1000515	1	1	20	16	1.3928	0.99991	1	26	19.9999	14.583	1	1	23	18.0461	10.1394	1.97922	0.195201	9.11255	12.6776	12.4895	10.0935	0	9.16506	0	15.9347	17.4593	5.9416	5.43586	9.86232	6.50994	11.2698	8.49631	12.3477	10.0821	10.961	9.53107	8.17386	17.9822	1.9536	8.21084	30.8724
DSO57_1000516	1	1	24	12	0.375262	0.999967	1	26	6.27875	2.06104	1	1	25	9.26863	1.5732	0.31153	0.198024	1.11638	1.84473	1.85349	1.10557	3.83239	3.08647	0.251531	0.561858	2.54125	2.50754	0.77079	2.1642	1.54009	1.30334	0.724039	1.58174	3.06871	1.70016	1.55553	1.87673	1.01711	0	1.25854	0.813212
DSO57_1000517	0.0911644	0.567942	20	18	0.340072	0.712913	1	20	8.40847	1.17507	0.242648	1	20	13.2042	1.25195	0.113513	0.0906687	1.16208	2.14284	1.10263	1.52729	1.17391	1.18178	0	0.811104	1.83319	0.975026	1.22782	0.636116	0.99525	0.912	1.25896	1.14838	1.84305	1.39406	1.58193	1.71149	1.23212	1.11038	1.17443	1.66818
DSO57_1000518	0.0153191	0.211865	20	12	3.22891	0.336129	1	20	11.5376	26.1167	0.0322798	0.468057	20	11.7688	16.9999	6.64171	0.390692	16.0016	22.6796	13.3436	13.6631	17.671	10.2948	0.107206	15.2639	18.7496	18.2368	28.1365	14.722	20.7722	34.7914	22.1479	25.8982	7.79761	15.0289	12.4991	13.9932	13.4217	4.72684	11.9221	13.5585
DSO57_1000519	1	1	0	NaN	0	0.998246	1	20	8.21326	0.695396	0.999998	1	20	8.21326	0.242806	0.26667	0.26667	0	0	0	0	0	0	0	0	0.338883	0	2.42878	0	0	0	0	1.06113	0	0.833911	0	0	0	0	0.261646	0
DSO57_1000520	1	1	0	NaN	0	0.999842	1	20.7563	15.8133	0.096775	1	1	20.7563	15.8133	0.0247631	0.0593654	0.0593654	0	0	0	0	0	0	0	0	0	0	0	0	0	0	0	0	0	0	0	0.631267	0	0	0	0
DSO57_1000521	1	1	24	12	0.186376	1	1	20	8.12927	1.12962	1	1	22	9.9711	0.648743	0.109306	0.109306	0.752385	0.334333	0.412938	0.801521	0	0.643519	0	0.430347	0.393807	1.48338	0.230829	2.40294	0.109469	0.718962	0.291218	0.895918	0.94922	0.470869	0.693452	0.550872	2.62657	0	0.14946	0
DSO57_1000522	0.0911644	0.567942	24	18	5.97707	0.534567	1	20	15.8707	61.1763	0.195976	1	22	16.9789	52.7085	14.5969	0.276935	61.5938	60.6657	60.2385	63.414	35.9797	57.9504	0.381005	39.1521	59.8801	51.0373	46.9991	41.6622	70.1904	50.1563	47.9468	52.9153	46.6181	69.3527	75.4274	63.3566	56.3623	32.1728	70.0075	64.0166
DSO57_1000523	1	1	0	NaN	0	0.999842	1	20.7563	15.8133	0.0310733	1	1	20.7563	15.8133	0.00795113	0.0190615	0.0190615	0	0	0	0	0	0	0	0	0	0	0	0	0	0	0	0	0	0	0.202692	0	0	0	0	0
DSO57_1000524	1	1	0	NaN	0	1	1	NA	NA	0	1	1	NA	NA	0	NA	NA	0	0	0	0	0	0	0	0	0	0	0	0	0	0	0	0	0	0	0	0	0	0	0	0
DSO57_1000525	0.168867	0.843966	20	14	2.19472	0.887622	1	20	11.4149	45.0469	0.434359	1	20	12.7075	35.5163	8.37955	0.235935	37.8399	45.5635	37.4438	24.4993	32.5922	29.3296	3.493	35.0986	36.6046	36.6732	49.0354	35.744	29.1671	56.5015	41.5994	51.9026	27.9786	36.6067	21.5859	43.3396	33.8977	35.3863	20.8352	27.5672
DSO57_1000526	0.0125513	0.190585	24	16	2.35267	0.166137	1	23.3459	15.6019	12.7006	0.0149571	0.302862	23.673	15.8012	10.0664	3.06518	0.304495	9.81627	9.82009	6.49766	8.69505	7.27266	7.96153	0	11.4318	11.8889	9.11745	9.22115	6.68808	8.34533	13.7033	10.4694	14.3255	11.283	15.9097	10.4247	13.938	11.973	11.2766	8.82442	12.6784
DSO57_1000527	1	1	0	NaN	0	1	1	NA	NA	0	1	1	NA	NA	0	NA	NA	0	0	0	0	0	0	0	0	0	0	0	0	0	0	0	0	0	0	0	0	0	0	0	0
DSO57_1000528	0.0186219	0.235072	20	12	3.77673	0.347475	1	20	11.6146	45.3032	0.0390859	0.519441	20	11.8073	31.46	9.14775	0.290774	27.9151	35.0318	23.7269	26.2005	38.7618	30.995	0.614928	28.9259	35.5249	33.2149	43.4445	27.7073	40.7444	55.0538	43.2819	41.0829	20.445	25.9583	23.2212	25.5214	25.3551	20.4902	26.0219	24.9513
DSO57_1000529	1	1	0	NaN	0	0.9995	1	20	12	0.0307177	1	1	20	12	0.00670622	0.0117669	0.0117669	0	0	0	0	0	0	0	0	0	0	0	0	0.122871	0	0	0	0	0	0	0	0	0	0	0
DSO57_1000530	0.065671	0.468951	24	12	2.2827	0.400738	1	20	11.4603	15.937	0.122046	1	22	11.8032	10.4165	3.52547	0.338451	9.45136	13.84	6.02724	7.04812	10.2222	7.70932	0.174482	9.844	14.3412	12.0818	10.245	13.9513	8.07029	18.9813	15.4935	20.5729	7.17222	7.74067	6.15659	10.2543	10.8349	7.10517	8.00407	8.2779
DSO57_1000531	1	1	20	10	0.274932	0.997803	1	20	11.842	1.99959	0.999998	1	20	10.921	0.687211	0.679417	0.679417	0	1.11888	0	0	0	0.199998	0	0	0.816632	1.5075	0.388812	0	0	7.15645	0	0.820927	0	0.301984	0	0.262536	0	1.035	0.279653	0
DSO57_1000532	0.364172	1	20	14	0.278435	0.942033	1	20	11.7269	1.3495	0.710085	1	20	12.8635	0.815014	0.408506	0.408506	0.32299	1.36762	0.511914	0.067779	1.23624	0.54825	0	0	1.48881	0.478298	1.89918	0	0.725133	1.21916	1.34253	2.09495	1.01697	0.720436	0.291762	0.870905	0.348074	1.86614	0.126947	0
DSO57_1000533	1	1	0	NaN	0	1	1	NA	NA	0	1	1	NA	NA	0	NA	NA	0	0	0	0	0	0	0	0	0	0	0	0	0	0	0	0	0	0	0	0	0	0	0	0
DSO57_1000534	0.340297	1	20	14	0.889406	0.917652	1	20	15.2317	12.93	0.675722	1	20	14.6158	11.5797	2.15081	0.185739	10.7233	14.8994	9.96545	11.7179	11.5153	9.44189	0	13.1503	12.8876	13.7508	12.8316	9.45552	10.7065	11.098	13.9199	13.4898	13.4494	14.5413	11.8584	14.0771	12.5004	9.0581	9.68587	12.1532
DSO57_1000535	1	1	0	NaN	0	1	1	NA	NA	0	1	1	NA	NA	0	NA	NA	0	0	0	0	0	0	0	0	0	0	0	0	0	0	0	0	0	0	0	0	0	0	0	0
DSO57_1000536	0.0391179	0.348772	20	14	189.522	0.444296	1	20	14.3702	2013.47	0.087811	0.843179	20	14.1851	1751.19	445.859	0.254604	1883.15	1572.28	1685.32	2072.13	1336.3	1515.72	12.2781	1323.71	1883.27	1888.06	1822.06	1938.56	2613.55	1659.5	1871.22	1778.06	1769.04	2070.26	2316.98	1959.02	1666.25	992.917	2237.54	1709.73
DSO57_1000537	1	1	0	NaN	0	1	1	NA	NA	0	1	1	NA	NA	0	NA	NA	0	0	0	0	0	0	0	0	0	0	0	0	0	0	0	0	0	0	0	0	0	0	0	0
DSO57_1000538	1	1	0	NaN	0	1	1	NA	NA	0	1	1	NA	NA	0	NA	NA	0	0	0	0	0	0	0	0	0	0	0	0	0	0	0	0	0	0	0	0	0	0	0	0
DSO57_1000539	1	1	20	6	0.251736	0.996792	1	20	4.83544	1.03707	0.999995	1	20	5.41772	0.73568	0.410397	0.410397	0.498262	0.353751	0.454092	0.345008	2.63153	0.469883	0.275146	1.24381	0.745772	0.604824	1.13498	0.9162	0.755311	0.120419	0.313294	1.26818	0.259031	0.424242	0.822316	0.513191	0.316399	1.75764	0.324729	0.893494
DSO57_1000540	1	1	0	NaN	0	0.999717	1	26	4.72142	0	1	1	26	4.72142	0.0513642	0.0172021	0.0172021	0	0	0	0	0	0	0	0	0	0	0	0	0	0	0	0	0	0	0	0	0	0	1.24305	0
DSO57_1000541	1	1	20	6	8.91718	1	1	23.5462	8.02004	134.868	1	1	21.7731	6.97402	126.579	0.196809	0.00155483	125.403	123.735	119.78	122.567	169.562	154.176	1.74479	149.419	120.149	131.083	150.715	137.521	124.647	116.68	123.906	113.642	151.538	135.167	142.799	137.072	117.831	101.85	126.204	140.987
DSO57_1000542	1	1	0	NaN	0	0.999717	1	26	12.3607	0	1	1	26	12.3607	0.0176351	0.024543	0.024543	0	0	0	0.380694	0	0	0	0	0	0	0	0	0	0	0	0	0	0	0	0	0	0	0	0
DSO57_1000543	1	1	0	NaN	0	1	1	NA	NA	0	1	1	NA	NA	0	NA	NA	0	0	0	0	0	0	0	0	0	0	0	0	0	0	0	0	0	0	0	0	0	0	0	0
DSO57_1000544	0.0911644	0.567942	20	14	1.80037	0.654645	1	20	14.4508	9.9047	0.227904	1	20	14.2254	7.86533	2.89256	0.36776	8.42271	8.74638	4.70612	9.18888	4.57205	8.04729	0.265607	7.53137	9.29666	11.2563	5.61725	6.27866	11.7715	6.25014	9.49526	10.3743	7.20065	11.256	9.41641	12.4283	9.53629	2.8723	10.0402	1.40929
DSO57_1000545	0.297564	1	20	16	3.88026	0.804292	1	20	12.4536	13.5577	0.581548	1	20	14.2268	10.8365	3.78438	0.349225	12.372	13.5321	16.0366	16.288	4.82397	11.4497	0	6.96662	13.9524	7.93745	6.80241	7.20007	14.905	15.7588	14.1715	9.17271	7.8161	10.8485	11.024	14.3228	11.414	9.37902	15.0097	5.25149
DSO57_1000546	0.065671	0.468951	20	14	1.39799	0.63402	1	20	10.6411	9.62253	0.17399	1	20	12.3206	7.43003	2.71401	0.365276	6.67354	7.5906	5.42243	10.2791	2.60341	7.40512	0	4.76764	10.2094	11.8292	3.97117	9.24014	11.7876	5.37458	11.1375	9.82504	5.37782	9.22224	7.63926	9.69303	7.72094	1.47142	9.05056	1.93234
DSO57_1000547	0.065671	0.468951	20	8	3.9603	0.86726	1	20	8.35803	16.7091	0.220156	1	20	8.17902	10.6594	3.72865	0.349798	5.8789	6.38127	14.3765	11.476	17.1969	11.1453	0.464862	3.21335	16.7443	17.0615	10.6641	22.0228	7.93515	6.63316	15.604	17.5291	5.52929	4.56125	2.82691	2.38631	10.0702	16.6914	8.44114	8.45279
DSO57_1000548	1	1	0	NaN	0	0.9995	1	20	12	0.0588212	1	1	20	12	0.0128417	0.0225323	0.0225323	0	0	0	0	0	0	0	0	0	0	0	0	0	0	0	0.235285	0	0	0	0	0	0	0	0
DSO57_1000549	1	1	0	NaN	0	0.99841	1	20	12	0.333172	0.999999	1	20	12	0.0811533	0.119845	0.119845	0	0	0	0.227165	0	0	0	0	0	0	0	0	0	1.12248	0	0.210204	0	0	0	0	0	0	0	0
DSO57_1000550	0.00347051	0.105768	24	8	8.55523	0.292811	1	20	9.19117	37.3561	0.00801956	0.212502	22	8.72181	26.2463	8.07876	0.307806	23.5359	26.0077	23.0149	26.088	35.3363	20.2012	0	33.4731	44.3733	42.92	31.7544	27.0535	23.441	34.9427	39.626	37.1593	18.2383	21.1754	14.183	19.7475	19.635	22.3985	15.8496	14.0254
DSO57_1000551	0.0125513	0.190585	20	16	2.02083	0.142422	1	20.7041	15.3129	12.0759	0.0130974	0.282395	20.3521	15.6671	9.52519	2.69829	0.283279	10.6427	9.77248	7.1817	10.1916	6.46889	8.68235	0.42066	7.81376	8.88425	8.41154	10.3135	8.31946	12.4107	12.6739	9.84442	9.53799	9.55946	12.0793	13.6199	14.3644	11.8546	5.61093	7.98756	13.728
DSO57_1000552	0.00104462	0.0682121	20	14	39.9377	0.109263	1	20	12.6367	203.408	0.0011503	0.0801954	20	13.3184	155.784	68.6952	0.440965	155.01	188.105	130.006	114.828	126.669	77.4437	3.5584	107.712	183.181	183.86	228.781	111.466	140.635	274.401	171.152	225.557	149.452	206.168	151.287	246.22	146.872	108.158	100.3	69.484
DSO57_1000553	0.0102412	0.172541	24	14	5.2001	0.512111	1	21.1292	12.2263	25.9594	0.0327819	0.470477	22.5646	13.1098	20.6921	6.25234	0.30216	16.4929	21.6841	13.0686	16.3731	34.4775	17.5271	0.390733	12.2436	22.8448	27.4644	23.7173	18.1161	21.6809	29.6106	27.9772	24.5345	23.2228	22.8004	20.8744	27.7023	19.1229	20.2128	18.177	10.2093
DSO57_1000554	1	1	20	10	4.41012	1	1	20	8.33068	58.6818	1	1	20	9.16534	50.8296	2.64937	0.0521225	46.8109	57.1037	61.4792	37.23	63.3952	33.8793	0.085385	72.0087	63.8266	75.2495	42.9479	52.0269	19.8835	39.2916	69.8323	73.919	65.6333	49.1953	32.523	50.9656	58.572	76.3447	22.9342	44.537
DSO57_1000555	1	1	24	6	0.051629	1	1	26	6.62479	0.437653	1	1	25	6.31	0.250237	0.0569202	0.0569202	0.656554	0.479941	0	0	1.39147	0	0	0	0.842579	0	0.812286	0	0.156792	0	0	0	0	1.11866	0.167555	0	0.415381	0	0	0
DSO57_1000556	1	1	20	18	0.795068	1	1	20	8.31912	11.5702	1	1	20	13.1596	10.2362	1.34697	0.131589	11.4316	14.0444	10.1912	8.22938	17.8617	5.3811	0	9.55079	10.9708	9.52322	10.1927	15.4514	12.5189	8.55891	9.95015	9.1083	8.70593	12.8835	13.5704	9.92697	13.3316	3.80151	16.8381	0.701024
DSO57_1000557	0.0775061	0.516327	24	12	3.0582	0.515864	1	24.8992	9.63941	12.6506	0.168699	1	24.4496	10.8451	7.77434	2.777	0.3572	4.76964	7.08523	0.923289	4.3691	2.18298	9.43327	0	2.10718	14.6123	10.5213	12.2472	10.0975	8.18492	9.65263	15.5964	13.1064	5.3882	6.07801	6.47003	6.83983	6.85738	13.0766	5.3908	12.8679
DSO57_1000558	0.388046	1	24	12	1.94166	0.966338	1	20	9.11121	21.0339	0.742795	1	22	10.5112	17.0242	2.04179	0.119934	16.0289	16.4897	17.0901	15.7405	14.916	14.3475	0.070508	16.7375	23.0616	21.7088	18.4315	18.8737	15.0369	20.1952	19.1596	23.6581	13.5081	17.9459	14.1021	18.4839	20.5822	13.7333	16.0956	18.3735
DSO57_1000559	1	1	0	NaN	0	1	1	NA	NA	0	1	1	NA	NA	0	NA	NA	0	0	0	0	0	0	0	0	0	0	0	0	0	0	0	0	0	0	0	0	0	0	0	0
DSO57_1000560	1	1	0	NaN	0	0.933401	1	26	12.3607	0	0.997731	1	26	12.3607	0.00542046	0.00754374	0.00754374	0.037899	0	0	0.079114	0	0	0	0	0	0	0	0	0	0	0	0	0	0	0	0	0	0	0	0
DSO57_1000561	0.0326771	0.317535	20	14	0.35741	0.525433	1	20	12.0396	4.09895	0.0869576	0.840382	20	13.0198	3.27008	0.727183	0.222375	3.1349	3.25924	2.77526	3.05795	2.69743	3.09652	0.05967	3.34575	3.89227	3.21783	3.7331	2.51586	3.42937	5.54551	3.61165	3.80888	2.89252	3.28312	3.45533	3.88988	2.66736	2.67857	3.04379	3.69512
DSO57_1000562	0.106873	0.62753	20	14	1.56159	0.775564	1	20	10.671	15.4332	0.289297	1	20	12.3355	13.0819	2.82302	0.215795	12.4235	15.4058	11.6852	9.80753	14.1436	8.08249	0.143755	12.8088	17.0975	14.9373	14.8594	11.2723	9.21827	15.7382	16.451	20.051	13.927	15.7676	9.53672	16.8524	14.8358	11.4746	8.1042	10.9551
DSO57_1000563	0.124878	0.692108	20	14	2.05577	0.585252	1	20	12.2017	12.6245	0.264285	1	20	13.1009	9.5711	2.95449	0.308689	9.02114	10.1766	7.13563	11.5869	4.49309	8.09351	0	7.8586	11.6032	8.95005	14.3329	3.44857	18.6011	13.0942	8.60554	10.162	6.34557	11.694	11.5419	11.5839	6.36398	7.2428	10.5704	10.5607
DSO57_1000564	1	1	0	NaN	0	1	1	NA	NA	0	1	1	NA	NA	0	NA	NA	0	0	0	0	0	0	0	0	0	0	0	0	0	0	0	0	0	0	0	0	0	0	0	0
DSO57_1000565	1	1	0	NaN	0	1	1	NA	NA	0	1	1	NA	NA	0	NA	NA	0	0	0	0	0	0	0	0	0	0	0	0	0	0	0	0	0	0	0	0	0	0	0	0
DSO57_1000566	1	1	0	NaN	0	0.988783	1	20	11.0891	0.28712	0.999937	1	20	11.0891	0.104011	0.144957	0.144957	0	0	0	0	0	0	0	0	0	0	0.847567	0	0	0	0	1.10248	0	0	0	0	0	0	0	0
DSO57_1000567	0.168867	0.843966	24	22	1.97555	0.446935	1	24.8992	19.9999	6.1231	0.270492	1	24.4496	21.0255	4.25559	1.81356	0.426161	5.71578	7.07539	8.0197	3.48718	7.36287	1.13962	0	0	3.29815	2.40184	3.0597	3.3721	2.72546	5.46942	1.88821	4.20097	7.66377	4.04033	3.1327	2.68181	7.24738	5.91075	5.23172	6.19744
DSO57_1000568	0.717527	1	20	8	10.6402	1	1	20	8.55445	70.8921	0.955706	1	20	8.27723	62.5281	6.33331	0.101288	55.4451	62.2014	72.9829	50.9153	88.0055	59.9902	1.07832	94.444	65.7983	88.5247	53.989	74.585	34.4832	63.4075	80.1632	85.1291	63.7157	46.9107	38.6977	50.0038	66.5528	84.002	37.7285	60.2072
DSO57_1000569	0.565746	1	0	NaN	0	0.999819	1	26	8.00049	3.52317	0.887942	1	26	8.00049	2.63965	0.674443	0.255504	2.07468	2.48605	2.79889	1.3604	2.07799	1.77328	0	1.17739	2.48994	7.79312	0.274718	3.53492	0.466693	1.46948	1.8334	1.27037	3.77999	1.66174	0.501869	1.62058	2.46717	9.24007	3.00192	6.96684
DSO57_1000570	0.565746	1	20	14	0.236148	0.886014	1	20	11.2178	3.36177	0.847445	1	20	12.6089	2.63714	0.909183	0.34476	2.61798	2.19631	2.41668	3.12399	4.40103	1.96577	0	1.06864	3.83227	3.55538	2.62459	2.25693	2.46274	4.62639	2.00894	4.28202	2.9002	2.34814	3.29302	2.36233	2.6581	0.874753	2.66713	0.266058
DSO57_1000571	1	1	0	NaN	0	0.999717	1	26	4.72142	0	1	1	26	4.72142	0.00341408	0.00114339	0.00114339	0	0	0	0	0	0	0	0	0	0	0	0	0	0	0	0	0	0	0	0	0	0	0.082623	0
DSO57_1000572	1	1	0	NaN	0	0.999923	1	20	8	0.172895	1	1	20	8	0.0407457	0.0624844	0.0624844	0	0	0	0	0	0	0	0	0	0	0	0.691581	0	0	0	0	0	0	0.084111	0	0	0	0	0
DSO57_1000573	0.0271955	0.286284	24	16	5.57789	0.507134	1	22.3327	14.5515	36.9305	0.0728713	0.757075	23.1664	15.2695	30.5328	9.47225	0.310232	30.6853	27.5233	18.9192	31.3816	6.10401	28.4293	0.548628	34.1336	33.0713	26.4679	37.3921	36.2394	44.8487	36.9572	28.5272	34.3945	29.0726	39.7644	40.9214	38.4628	37.516	12.1521	45.1288	32.9773
DSO57_1000574	0.900441	1	20	0	2.33291	0.999878	1	26	12.0573	87.302	0.994859	1	23	5.33302	83.0852	22.8301	0.274779	117.069	145.846	111.81	72.7395	108.324	54.8182	1.61313	84.8281	70.664	74.3718	96.8339	56.853	73.5557	101.148	88.234	86.2542	70.0493	78.5273	64.9316	89.6523	97.8565	74.2347	85.5018	95.3068
DSO57_1000575	1	1	24	6	0.184334	1	1	26	11.8595	1.79359	1	1	25	8.82669	1.56968	0.0337997	0.0215328	2.371	2.28821	2.29951	1.30993	1.74175	1.58023	0	2.13074	1.36673	1.39037	2.25644	1.41728	1.84383	2.38124	1.39686	1.55053	0.857918	1.49699	2.11953	1.73959	1.45415	0.985252	1.48052	0.247465
DSO57_1000576	0.259435	1	24	20	0.307323	0.866355	1	26	19.9999	1.36832	0.560269	1	25	20.032	0.540747	0.461756	0.461756	0.755206	1.03422	0	0.790935	0	0	0	0	0.727959	0	0	0	0.811788	0	0.71764	0.368821	0	0.773279	0.434621	0.510652	1.07695	0	0.551494	4.03336
DSO57_1000577	0.0911644	0.567942	20	18	229.297	0.867407	1	20	15.9202	1411.68	0.279721	1	20	16.9601	1245.1	265.142	0.212948	1624.21	1440.5	1309.78	1695.2	1280.89	1341.54	15.4652	1021.17	1264.45	1014.61	1301.43	1071.53	1652.12	1167.7	1202.47	1014.02	1379.51	1439.38	1606.46	1505.42	1393.99	668.905	1844.65	1239.62
DSO57_1000578	1	1	20	18	0.0962945	0.999999	1	26	6.02014113549567e-05	0.209361	1	1	23	21.85	0.100534	0.0396511	0.0396511	0.481078	0.136181	0	0.244473	0	0.334029	0	0	0	0.313907	0.033321	0	0.196099	0	0	0	0	0.23935	0.205719	0	0.270029	0	0	0
DSO57_1000579	1	1	0	NaN	0	1	1	NA	NA	0	1	1	NA	NA	0	NA	NA	0	0	0	0	0	0	0	0	0	0	0	0	0	0	0	0	0	0	0	0	0	0	0	0
DSO57_1000580	1	1	0	NaN	0	1	1	NA	NA	0	1	1	NA	NA	0	NA	NA	0	0	0	0	0	0	0	0	0	0	0	0	0	0	0	0	0	0	0	0	0	0	0	0
DSO57_1000582	0.0125513	0.190585	20	12	1.51815	0.741797	1	20	10.1473	19.3324	0.0528521	0.623869	20	11.0736	15.4011	3.20979	0.208413	16.1533	19.702	14.037	15.3337	15.9737	13.2742	0.252342	15.4215	18.2276	18.1892	20.0134	17.0259	18.7535	18.8384	16.298	20.9483	10.822	13.8353	12.5813	15.4876	14.0933	10.6604	12.0053	9.58341
DSO57_1000583	0.500319	1	20	12	0.724789	0.979477	1	20	10.5862	10.0659	0.839578	1	20	11.2931	8.21687	1.37323	0.167123	7.26078	9.54913	8.70654	6.53056	8.77906	7.40797	0.122312	8.62947	8.7363	9.64946	10.9583	8.48498	6.9855	12.0801	9.4781	10.9108	6.41368	7.56058	5.02549	9.51104	10.1435	6.97547	5.72576	6.53419
DSO57_1000584	0.0775061	0.516327	20	14	1.89468	0.0793573	1	20	11.7218	13.6399	0.037465	0.505251	20	12.8609	6.7334	4.20115	0.623927	5.6911	6.24582	4.34229	3.71865	5.86358	3.79175	0	2.27356	10.7538	6.84134	9.86128	4.11416	10.0544	15.0684	13.7299	15.4206	3.73088	2.98875	3.90162	4.17102	4.10561	6.64891	2.35374	5.46837
DSO57_1000585	0.900441	1	20	14	1.05591	0.984672	1	20	11.7417	12.0959	0.993317	1	20	12.8708	9.71322	1.80735	0.186071	11.3614	11.1315	7.93819	7.01567	13.9831	6.43224	0.192879	6.95361	10.0436	12.318	11.193	7.36738	10.5574	13.9119	11.0784	12.774	8.91778	9.42976	8.11255	10.5606	11.2486	4.98199	7.93231	13.1984
DSO57_1000586	1	1	20	14	0.0241031	0.99997	1	20.6005	15.1715	0.105589	1	1	20.3003	14.5803	0.0579892	0.054437	0.054437	0.11667	0	0	0	0	0.111006	0	0	0.297859	0	0	0	0.162028	0	0	0.146554	0.492522	0	0	0.034087	0	0	0	0
DSO57_1000587	1	1	0	NaN	0	1	1	NA	NA	0	1	1	NA	NA	0	NA	NA	0	0	0	0	0	0	0	0	0	0	0	0	0	0	0	0	0	0	0	0	0	0	0	0
DSO57_1000588	1	1	0	NaN	0	1	1	NA	NA	0	1	1	NA	NA	0	NA	NA	0	0	0	0	0	0	0	0	0	0	0	0	0	0	0	0	0	0	0	0	0	0	0	0
DSO57_1000589	1	1	0	NaN	0	0.999717	1	26	12.3607	0	1	1	26	12.3607	0.0158962	0.022123	0.022123	0	0	0	0.343156	0	0	0	0	0	0	0	0	0	0	0	0	0	0	0	0	0	0	0	0
DSO57_1000590	1	1	0	NaN	0	0.999717	1	26	12.3607	0	1	1	26	12.3607	0.00104061	0.00144824	0.00144824	0.022464	0	0	0	0	0	0	0	0	0	0	0	0	0	0	0	0	0	0	0	0	0	0	0
DSO57_1000591	1	1	0	NaN	0	1	1	NA	NA	0	1	1	NA	NA	0	NA	NA	0	0	0	0	0	0	0	0	0	0	0	0	0	0	0	0	0	0	0	0	0	0	0	0
DSO57_1000592	1	1	20	12	0.813996	0.996787	1	25.9182	8.75607	2.97914	0.999995	1	22.9591	10.7659	2.57487	0.390273	0.15157	3.05717	1.96912	0	1.88342	3.42985	0.247045	0	1.96802	2.774	4.34029	1.46535	3.09709	1.93126	0	2.0511	7.13015	7.75702	2.57893	1.51754	3.07946	5.47337	2.56666	2.10238	0.961075
DSO57_1000593	0.0186219	0.235072	20	14	0.293552	0.495499	1	20	11.5623	5.44332	0.0524619	0.621526	20	12.7811	4.18356	1.24331	0.297191	3.89118	5.12131	4.10918	3.12136	3.9874	3.86139	0.103157	3.26446	4.44275	4.06329	5.09847	5.19495	4.15413	7.0657	5.24324	5.24367	3.35034	4.19767	3.26187	5.51393	4.98666	3.42812	2.75777	1.75071
DSO57_1000594	0.0554512	0.425987	24	16	27.3548	0.452861	1	20	12.9138	223.451	0.117634	0.995448	22	14.4359	176.324	69.929	0.396594	202.091	190.13	133.599	186.314	128.52	130.183	2.40681	104.316	197.842	141.149	232.484	170.925	326.334	228.95	167.071	166.19	132.884	210.13	252.898	240.32	202.528	47.6597	251.306	141.93
DSO57_1000595	0.00171446	0.0799084	20	14	19.7215	0.104539	1	20.2958	15.0227	110.485	0.0017254	0.095247	20.1479	14.5084	90.5307	29.1513	0.322004	86.5387	85.6081	87.2344	88.5038	62.8076	50.1808	0.597201	71.5933	116.775	75.2532	100.931	111.27	120.062	84.9001	114.263	99.6501	89.6796	129.494	123.742	118.755	82.817	53.7661	110.327	89.4733
DSO57_1000596	0.000154313	0.0357474	20	12	31.7501	0.1115	1	20	11.8025	200.534	0.000205959	0.0346665	20	11.9012	86.8289	78.5756	0.904947	65.6791	70.0652	25.1415	33.0124	48.0847	40.0618	3.35065	43.3266	80.0533	51.7955	223.992	47.2375	260.841	308.759	111.658	118.43	26.8111	48.8276	44.3213	82.2912	25.4871	18.1566	31.136	15.4884
DSO57_1000597	1	1	20	12	0.984344	1	1	26	8.57609	37.049	1	1	23	10.6933	33.6789	0.427051	0.0126801	32.0165	37.0325	34.4251	31.9654	32.8151	36.1746	0.967086	38.3332	34.8796	36.673	40.4809	35.1989	29.0294	37.5781	35.5015	34.1958	36.4109	34.0386	27.7385	37.7658	34.1338	44.197	28.9906	37.3115
DSO57_1000598	1	1	0	NaN	0	0.9995	1	20	8	1.5922	1	1	20	8	0.347606	0.609915	0.609915	0	0	0	0	0	0	0	0	0	0	6.36881	0	0	0	0	0	0	0	0	0	0	0	0	0
DSO57_1000599	1	1	0	NaN	0	0.999717	1	26	12.3607	0	1	1	26	12.3607	0.00405114	0.00563803	0.00563803	0.087453	0	0	0	0	0	0	0	0	0	0	0	0	0	0	0	0	0	0	0	0	0	0	0
DSO57_1000600	0.00171446	0.0799084	24	10	2.22099	0.448589	1	20	9.68662	14.2582	0.00628369	0.185405	22	9.91097	11.2619	2.65617	0.235855	9.03899	11.3341	9.77136	9.65663	11.8252	15.2212	0.274856	11.2741	12.3629	15.8655	13.1182	14.0697	9.99549	17.6822	12.503	14.8088	12.3708	10.0298	9.45732	11.4229	10.3778	9.44275	7.24717	5.59933
DSO57_1000601	1	1	20	6	0.292624	1	1	24.4554	4.3361	3.16298	1	1	22.2277	5.30471	2.30323	0.438714	0.190478	1.17533	2.24181	2.42539	1.80981	8.17927	1.25171	1.739	3.34145	2.92133	2.89235	2.37249	0.937552	2.45457	1.4395	0.562473	1.79083	4.63616	2.1865	2.26828	2.24625	2.08214	1.42177	1.10671	1.59904
DSO57_1000602	0.500319	1	20	12	0.970203	0.997972	1	20	11.2625	15.4178	0.846091	1	20	11.6313	13.553	1.37065	0.101133	13.9034	14.3867	12.8434	11.3173	14.1989	12.4958	0.151393	14.8588	14.9871	16.2113	15.8401	10.5916	13.7997	14.4798	16.7262	16.4574	14.367	13.7713	11.742	13.2338	11.7011	12.6938	12.53	17.2052
DSO57_1000603	1	1	20	10	4.82615	1	1	20	10.1182	30.1565	1	1	20	10.0591	25.6473	1.93171	0.0753183	27.3133	28.3493	40.9251	20.0916	29.906	20.2924	0.551653	28.7416	30.0216	35.4132	27.9866	22.2667	11.7348	29.3508	36.9208	38.6816	27.1093	20.8354	14.1298	20.0473	27.3982	36.7311	12.5797	20.4309
DSO57_1000604	0.00434813	0.118918	20	12	7.04289	0.186696	1	20	11.4224	42.3608	0.00658862	0.189584	20	11.7112	28.9413	11.2079	0.387261	25.4635	33.3533	16.3364	23.5042	29.4413	20.4248	0.494049	21.6891	38.1675	30.7195	47.5729	23.5133	32.3699	60.8324	33.6656	41.1406	15.5364	27.7192	23.8091	31.9746	23.1868	16.8258	19.7475	18.5963
DSO57_1000605	0.225521	1	24	6	2.45405	0.920866	1	21.9751	4.70286	15.7162	0.534094	1	22.9875	5.33321	11.8369	5.06976	0.428303	7.9224	6.74947	17.074	9.43969	15.1111	28.7619	0.168471	24.3722	12.4244	11.8861	8.98758	21.8654	7.364	16.6322	16.8623	9.27054	15.1763	3.73428	7.28524	4.41811	8.44927	11.3211	6.22607	11.0173
DSO57_1000606	1	1	24	12	0.171806	1	1	25.1272	9.99816	0.644522	1	1	24.5636	11.0278	0.474112	0.190366	0.190366	0.094629	0.101812	1.03246	0.296649	1.80781	0.265167	0	0	0.24297	1.38442	0.892859	0	0.334639	1.8044	0	0.364785	0	0.774498	0.361625	0.758158	0.181165	0	0.278425	0.510391
DSO57_1000607	0.297564	1	20	18	1.4899	0.999991	1	20	8.07551	8.42038	0.658246	1	20	13.0378	7.34329	0.927108	0.126252	7.57823	8.24378	7.94248	8.29648	6.63109	7.75238	0	5.83427	7.5192	8.34812	4.00756	13.7935	6.68338	2.80423	7.99591	5.54235	8.4024	11.5219	8.78924	11.3135	8.96762	2.14337	7.9532	6.03092
DSO57_1000608	0.195448	0.928183	20	12	1.3474	0.853661	1	20	11.0465	19.0818	0.465616	1	20	11.5232	14.1227	3.32268	0.235272	15.7779	16.0794	16.3155	12.3419	14.9139	9.44407	0.063964	14.7711	16.8246	18.0717	18.2158	13.9999	12.7381	20.1176	20.4771	21.4652	10.9121	10.3312	7.5801	11.3727	13.404	10.6359	9.39425	11.8998
DSO57_1000609	1	1	0	NaN	0	0.9995	1	20	12	0.025522	1	1	20	12	0.0055719	0.00977655	0.00977655	0	0	0	0	0	0	0	0	0	0	0	0	0	0	0	0.102088	0	0	0	0	0	0	0	0
DSO57_1000610	1	1	0	NaN	0	1	1	NA	NA	0	1	1	NA	NA	0	NA	NA	0	0	0	0	0	0	0	0	0	0	0	0	0	0	0	0	0	0	0	0	0	0	0	0
DSO57_1000612	1	1	0	NaN	0	1	1	22.765	13.7638	0.514769	1	1	22.765	13.7638	0.213802	0.235983	0.235983	0	0	0	0	0	1.36207	0	0	0	0	0	0	0	0	0	1.87178	0	0	0	1.74254	0	0	0	0
DSO57_1000613	1	1	0	NaN	0	0.9995	1	20	12	0.365492	1	1	20	12	0.0797934	0.140007	0.140007	0	0	0	0	0	0	0	0	0	0	0	0	1.46197	0	0	0	0	0	0	0	0	0	0	0
DSO57_1000614	1	1	0	NaN	0	1	1	NA	NA	0	1	1	NA	NA	0	NA	NA	0	0	0	0	0	0	0	0	0	0	0	0	0	0	0	0	0	0	0	0	0	0	0	0
DSO57_1000615	1	1	20	10	3.37246	1	1	20	9.27982	41.3447	1	1	20	9.63991	36.4261	2.09101	0.0574043	35.354	40.0023	42.3507	26.9109	44.5143	24.7455	0	40.89	43.2121	51.8018	37.463	29.3638	30.5506	33.984	46.5416	47.2712	36.2905	37.0951	29.4734	35.5271	35.4109	42.5617	28.9765	45.6242
DSO57_1000616	0.952619	1	20	14	0.608774	0.999998	1	26	11.9861	4.27601	0.998859	1	23	13.3516	3.58186	0.629087	0.175631	2.61897	3.21211	3.47915	4.78061	24.9359	2.2163	0	0	7.09578	3.11468	1.97005	0	6.06639	5.43341	3.69844	1.90556	0	3.99158	1.75621	6.1551	1.23262	0	1.8999	0
DSO57_1000617	0.106873	0.62753	20	16	3.28365	0.660378	1	20	15.6278	11.647	0.257679	1	20	15.8139	9.71198	4.16816	0.429177	16.1113	16.2261	9.11035	12.4179	7.56052	6.98788	0	6.38019	10.4115	9.31494	11.9514	6.74446	8.62825	11.1032	8.63736	9.58172	7.13284	16.8325	12.3754	16.5159	10.4577	5.81812	10.3361	6.6687
DSO57_1000618	0.00275695	0.0948673	20	18	19.1421	0.233568	1	20.346	7.36802938380119e-05	62.7599	0.00537551	0.170779	20.173	19.1644	50.0371	16.6474	0.332702	60.2906	63.0553	76.4152	56.5766	52.7193	37.5843	0	55.9348	34.5686	57.5203	40.4147	26.0789	21.7516	27.6964	51.9074	38.1926	124.333	69.0512	61.3974	64.8977	65.6339	48.1002	70.7607	57.4534
DSO57_1000619	1	1	20	6	1.00257	1	1	26	7.74798	8.17137	1	1	23	6.87699	6.55238	0.147064	0.0224444	5.3046	3.96559	10.1127	4.79319	6.7391	11.9661	0	3.81072	8.50543	15.116	6.81693	2.18096	4.02362	4.794	5.98853	3.42542	5.3536	4.57332	8.64759	8.85146	13.2953	9.98817	1.36761	7.53583
DSO57_1000620	0.388046	1	20	18	0.769421	0.979324	1	20	8.14163	3.43861	0.747704	1	20	13.0708	3.38387	0.359276	0.106173	2.68979	3.57677	4.22431	3.45705	4.74593	2.99897	0	2.34815	2.86178	4.1132	4.28999	2.47699	2.43602	2.42988	3.3814	3.27286	4.39805	4.77698	4.14189	5.19277	4.25146	2.16108	2.82669	3.3422
DSO57_1000621	1	1	20	18	0.431081	1	1	26	8.25343	2.02367	1	1	23	2.50055	1.37955	0.153245	0.111083	0.644848	1.05509	4.28507	0.336417	0	2.18401	0	0	0.876862	0	7.17822	0	0.229934	3.89359	0.607424	0	0	0.983275	1.54488	1.73336	0.607071	0	1.87211	5.151
DSO57_1000622	1	1	24	18	0.384934	0.999998	1	26	8.83047	2.08153	1	1	25	13.6204	2.03631	0.388162	0.19062	1.10875	1.9037	0.42685	2.32194	3.02222	2.18449	0	1.16058	2.21364	3.06737	2.22307	0.745413	1.01979	3.56402	1.50633	1.85403	0.979115	2.76012	1.9124	2.1378	4.22464	5.66054	2.62682	0
DSO57_1000623	1	1	0	NaN	0	0.998981	1	26	12	0.0110602	0.999999	1	26	12	0.0106434	0.00889425	0.00889425	0.063188	0	0	0.131791	0	0	0	0	0	0	0	0	0.044241	0	0	0	0	0	0	0	0	0	0	0
DSO57_1000624	1	1	0	NaN	0	1	1	NA	NA	0	1	1	NA	NA	0	NA	NA	0	0	0	0	0	0	0	0	0	0	0	0	0	0	0	0	0	0	0	0	0	0	0	0
DSO57_1000625	1	1	0	NaN	0	0.999842	1	20.7563	15.8133	0.148549	1	1	20.7563	15.8133	0.0380111	0.0911252	0.0911252	0	0	0	0	0	0	0	0	0	0	0	0	0	0	0	0	0	0.968988	0	0	0	0	0	0
DSO57_1000626	0.297564	1	20	14	0.117276	0.915981	1	20	11.8384	2.95369	0.626863	1	20	12.9192	1.16512	1.1386	0.977236	0.37213	0.808098	0.986331	2.71925	0	0	0	0	1.41772	1.29421	1.93905	0	1.32018	6.14583	0	4.32001	1.12336	0.367843	0.28444	0	2.09486	0	0	0
DSO57_1000627	1	1	0	NaN	0	1	1	NA	NA	0	1	1	NA	NA	0	NA	NA	0	0	0	0	0	0	0	0	0	0	0	0	0	0	0	0	0	0	0	0	0	0	0	0
DSO57_1000628	1	1	0	NaN	0	1	1	NA	NA	0	1	1	NA	NA	0	NA	NA	0	0	0	0	0	0	0	0	0	0	0	0	0	0	0	0	0	0	0	0	0	0	0	0
DSO57_1000629	0.168867	0.843966	20	14	2.60393	0.931796	1	20	11.8284	19.9396	0.448334	1	20	12.9142	11.5274	6.41152	0.556196	12.3453	22.3693	4.18856	6.00932	19.9716	2.13775	0.269399	10.4089	9.34834	8.14744	29.4574	2.03703	17.6161	33.2911	12.8797	15.8275	8.77993	6.9437	8.35427	11.3219	8.42583	5.56341	5.33678	0
DSO57_1000630	0.124878	0.692108	20	14	1.1678	0.771277	1	20	10.816	12.705	0.321705	1	20	12.408	10.6321	2.28256	0.214687	11.6669	12.8445	11.4747	7.93734	11.9044	6.13212	0.585687	6.69346	12.2214	12.98	14.7727	7.11951	9.92912	17.0947	11.8254	11.6681	9.6667	12.8313	9.60448	11.6163	9.87201	10.7097	8.54134	8.83754
DSO57_1000631	1	1	20	8	0.583797	1	1	20	11.7597	4.7292	1	1	20	9.87983	3.87148	0.267816	0.0691766	1.97677	3.7514	5.10788	3.75909	4.1198	5.75699	0.14697	4.8665	4.93904	2.63188	3.07525	4.3902	4.034	2.94746	4.8372	7.05668	2.99058	3.57699	3.20667	2.45114	5.43941	5.91766	4.39762	0.467771
DSO57_1000632	0.637988	1	20	14	2.88055	0.965735	1	20	12.5636	35.8515	0.914519	1	20	13.2818	31.5185	5.67639	0.180097	38.2242	36.785	33.0154	29.6168	38.8189	27.1806	0.158405	21.7282	29.189	29.4042	38.9316	27.0869	35.9741	37.9524	34.5912	34.5781	30.0428	36.4519	33.4867	33.6817	26.0411	16.3452	30.6449	44.8455
DSO57_1000633	0.145446	0.763898	20	12	5.98543	0.902276	1	20.2958	8.61698	66.8688	0.397738	1	20.1479	10.3215	61.557	5.68236	0.0923105	59.7324	58.8064	60.7517	50.0874	70.7759	60.3676	0.964434	67.3453	68.935	68.9207	73.7979	53.8318	59.0829	68.3321	62.8603	63.8666	78.8243	75.4007	67.7692	73.4073	52.102	56.6174	49.2315	53.6729
DSO57_1000634	1	1	0	NaN	0	1	1	NA	NA	0	1	1	NA	NA	0	NA	NA	0	0	0	0	0	0	0	0	0	0	0	0	0	0	0	0	0	0	0	0	0	0	0	0
DSO57_1000635	1	1	0	NaN	0	1	1	NA	NA	0	1	1	NA	NA	0	NA	NA	0	0	0	0	0	0	0	0	0	0	0	0	0	0	0	0	0	0	0	0	0	0	0	0
DSO57_1000636	1	1	0	NaN	0	0.9949	1	20	12	0.0120705	0.999987	1	20	12	0.0026352	0.00462377	0.00462377	0	0	0	0	0	0	0	0	0	0	0	0	0.005287	0	0.042995	0	0	0	0	0	0	0	0	0
DSO57_1000637	0.2785	1	20	16	1.02527	0.96551	1	20	15.5087	2.32105	0.62207	1	20	15.7543	1.74175	1.55276	0.891494	1.99818	4.9846	5.3219	1.38163	0	2.71119	0	0	0.837912	1.56822	0.973241	2.02648	1.4032	0	1.23854	3.79949	2.00827	2.68201	3.04217	3.51345	2.4859	0	1.2837	0
DSO57_1000638	1	1	0	NaN	0	1	1	NA	NA	0	1	1	NA	NA	0	NA	NA	0	0	0	0	0	0	0	0	0	0	0	0	0	0	0	0	0	0	0	0	0	0	0	0
DSO57_1000639	1	1	0	NaN	0	1	1	NA	NA	0	1	1	NA	NA	0	NA	NA	0	0	0	0	0	0	0	0	0	0	0	0	0	0	0	0	0	0	0	0	0	0	0	0
DSO57_1000640	1	1	0	NaN	0	0.981664	1	20	8.17004	0.100692	0.999831	1	20	8.17004	0.0299494	0.0382077	0.0382077	0.065072	0	0	0	0	0	0	0	0.083285	0.31818	0	0	0	0	0	0.123985	0	0	0	0	0	0	0	0
DSO57_1000641	1	1	20	8	1.52163	1	1	26	9.40061	23.2294	1	1	23	8.75796	21.7129	0.394199	0.0181551	22.9445	19.6162	32.5683	19.956	20.9187	29.7011	0	24.7974	23.8937	26.7115	18.8609	22.2378	11.3645	23.3382	25.8006	29.5316	23.7548	21.6356	13.8959	17.2694	24.5085	30.9193	11.5322	25.7417
DSO57_1000642	1	1	0	NaN	0	0.999842	1	20.7563	15.8133	0.0286607	1	1	20.7563	15.8133	0.0073338	0.0175816	0.0175816	0	0	0	0	0	0	0	0	0	0	0	0	0	0	0	0	0	0	0.186955	0	0	0	0	0
DSO57_1000643	1	1	0	NaN	0	0.999842	1	20.7563	15.8133	0.0184541	1	1	20.7563	15.8133	0.00472211	0.0113205	0.0113205	0	0	0	0	0	0	0	0	0	0	0	0	0	0	0	0	0	0	0.120377	0	0	0	0	0
DSO57_1000644	1	1	0	NaN	0	0.999842	1	20.7563	15.8133	0.0655293	1	1	20.7563	15.8133	0.0167679	0.0401981	0.0401981	0	0	0	0	0	0	0	0	0	0	0	0	0	0	0	0	0	0	0.42745	0	0	0	0	0
DSO57_1000645	1	1	0	NaN	0	1	1	NA	NA	0	1	1	NA	NA	0	NA	NA	0	0	0	0	0	0	0	0	0	0	0	0	0	0	0	0	0	0	0	0	0	0	0	0
DSO57_1000646	0.168867	0.843966	20	14	0.682875	0.996654	1	23.6138	8.7071	5.92141	0.468215	1	21.8069	11.6528	3.96776	1.01252	0.255186	2.08995	4.59117	2.63165	2.89238	3.06545	1.19699	0	1.77871	7.78935	6.08529	5.30739	3.95666	3.70807	6.76715	2.74328	5.8682	1.75759	4.97589	3.38919	5.19437	2.53184	11.0064	3.19991	0.646852
DSO57_1000647	1	1	20	6	0.135798	0.995442	1	21.2931	7.82524	0.538631	0.99999	1	20.6466	6.8908	0.176849	0.173547	0.173547	0.339886	0	0	0	0	0	0	0.548067	0.192048	0	0.550792	1.40692	0.106749	0	0	0	0	0.350292	0	0.402857	0	0	0	0
DSO57_1000648	1	1	0	NaN	0	0.999842	1	20.7563	15.8133	0.0082575	1	1	20.7563	15.8133	0.00211296	0.00506546	0.00506546	0	0	0	0	0	0	0	0	0	0	0	0	0	0	0	0	0	0	0.053864	0	0	0	0	0
DSO57_1000649	1	1	0	NaN	0	1	1	NA	NA	0	1	1	NA	NA	0	NA	NA	0	0	0	0	0	0	0	0	0	0	0	0	0	0	0	0	0	0	0	0	0	0	0	0
DSO57_1000650	1	1	0	NaN	0	1	1	20	4.18668	0.774046	1	1	20	4.18668	0.299768	0.253743	0.253743	0	0	0	0	5.04913	0	0	0	0	0	0	0	0	0	0	0	2.40183	0	0	0	0	0	0	0
DSO57_1000651	1	1	0	NaN	0	1	1	NA	NA	0	1	1	NA	NA	0	NA	NA	0	0	0	0	0	0	0	0	0	0	0	0	0	0	0	0	0	0	0	0	0	0	0	0
DSO57_1000652	1	1	0	NaN	0	1	1	NA	NA	0	1	1	NA	NA	0	NA	NA	0	0	0	0	0	0	0	0	0	0	0	0	0	0	0	0	0	0	0	0	0	0	0	0
DSO57_1000653	0.804848	1	20	8	12.7078	0.99974	1	20	10.833	81.3097	0.979537	1	20	9.41648	66.0532	9.30959	0.140941	56.9519	61.5754	58.5607	63.2356	58.0085	68.9135	0.745014	86.9732	86.0204	73.772	60.2036	81.5368	53.8048	93.9549	90.138	80.7862	40.3119	61.8008	53.5447	50.9444	55.3155	106.645	46.4724	58.4475
DSO57_1000654	0.0911644	0.567942	20	14	7.43954	0.781823	1	20	11.9467	34.8342	0.259526	1	20	12.9734	20.7598	9.91087	0.477406	18.1816	31.8932	13.7692	9.58764	33	6.31312	0.543051	3.71299	23.3476	15.9024	36.3483	5.57928	33.5634	35.6139	24.3011	45.8353	4.6864	20.2842	19.8542	29.3135	17.6204	0	12.0594	33.356
DSO57_1000655	0.106873	0.62753	20	14	1.75713	0.963487	1	20.0976	11.299	9.31484	0.337054	1	20.0488	12.6528	7.27094	1.86965	0.25714	6.33431	10.207	5.05647	6.2204	3.11776	2.81224	0	6.29926	11.3276	6.97971	11.8869	2.536	8.96588	9.31382	11.4361	7.40513	5.62816	6.20606	6.64709	11.2204	5.64103	3.19113	5.67443	15.4096
DSO57_1000656	1	1	20	10	0.0383026	0.981895	1	20	8.38196	0.209252	0.999835	1	20	9.19098	0.0980378	0.0696292	0.0696292	0.121629	0.043135	0	0.042756	0	0	0	0.154555	0.327978	0.500899	0	0	0.028518	0.175797	0	0.299764	0	0	0.078179	0.071974	0.157354	0	0.080799	0
DSO57_1000657	1	1	0	NaN	0	1	1	NA	NA	0	1	1	NA	NA	0	NA	NA	0	0	0	0	0	0	0	0	0	0	0	0	0	0	0	0	0	0	0	0	0	0	0	0
DSO57_1000658	1	1	0	NaN	0	1	1	NA	NA	0	1	1	NA	NA	0	NA	NA	0	0	0	0	0	0	0	0	0	0	0	0	0	0	0	0	0	0	0	0	0	0	0	0
DSO57_1000659	1	1	0	NaN	0	0.999984	1	26	12.2753	0.102156	1	1	26	12.2753	0.0638527	0.0411315	0.0411315	0.094556	0	0.130535	0	0	0	0	0	0	0	0	0	0	0.406215	0	0	0	0.144077	0	0	0	0.684845	0	0
DSO57_1000660	1	1	0	NaN	0	0.985226	1	20	12.0479	0.348831	0.99989	1	20	12.0479	0.0802313	0.136626	0.136626	0	0	0	0	0	0	0	0	0	0	0	0	0.193286	1.20176	0	0	0	0.093261	0	0	0	0	0	0
DSO57_1000661	0.900441	1	24	8	5.0498	0.999726	1	20	9.10474	65.3269	0.994845	1	22	8.67427	53.737	4.76704	0.0887106	56.9706	66.6552	62.5218	42.9407	50.7939	39.8594	0.91153	69.5089	65.1796	67.1812	59.9645	63.6713	45.713	57.5346	66.564	73.5896	53.5741	53.4723	38.2879	48.85	58.3507	54.255	37.9316	46.1728
DSO57_1000662	1	1	24	12	0.958295	0.977565	1	20	11.7257	13.6366	0.999746	1	22	11.9491	11.2517	2.21763	0.197093	13.3927	13.7181	5.93123	13.0824	12.888	13.3269	0	10.5838	12.2461	10.2817	11.7918	14.3217	15.7328	10.6658	14.1332	13.9617	10.3496	11.336	11.2775	12.5576	9.38911	6.36412	13.6096	5.17474
DSO57_1000663	1	1	0	NaN	0	0.9995	1	20	12	0.0148582	1	1	20	12	0.00324382	0.00569166	0.00569166	0	0	0	0	0	0	0	0	0	0	0	0	0.059433	0	0	0	0	0	0	0	0	0	0	0
DSO57_1000664	1	1	0	NaN	0	1	1	NA	NA	0	1	1	NA	NA	0	NA	NA	0	0	0	0	0	0	0	0	0	0	0	0	0	0	0	0	0	0	0	0	0	0	0	0
DSO57_1000665	1	1	0	NaN	0	1	1	NA	NA	0	1	1	NA	NA	0	NA	NA	0	0	0	0	0	0	0	0	0	0	0	0	0	0	0	0	0	0	0	0	0	0	0	0
DSO57_1000666	1	1	0	NaN	0	1	1	NA	NA	0	1	1	NA	NA	0	NA	NA	0	0	0	0	0	0	0	0	0	0	0	0	0	0	0	0	0	0	0	0	0	0	0	0
DSO57_1000667	1	1	0	NaN	0	1	1	NA	NA	0	1	1	NA	NA	0	NA	NA	0	0	0	0	0	0	0	0	0	0	0	0	0	0	0	0	0	0	0	0	0	0	0	0
DSO57_1000668	1	1	0	NaN	0	1	1	NA	NA	0	1	1	NA	NA	0	NA	NA	0	0	0	0	0	0	0	0	0	0	0	0	0	0	0	0	0	0	0	0	0	0	0	0
DSO57_1000669	1	1	20	8	0.472166	0.999405	1	20	11.6122	1.72075	1	1	20	9.80608	1.76242	0.0400037	0.0226981	1.46682	0.602654	2.46233	1.41125	6.99444	1.25855	0	4.0106	2.35656	0	2.36293	1.43476	1.83875	1.10442	2.09105	1.79041	1.12896	0.938851	0.421876	1.15703	4.53209	1.30789	1.78564	0
DSO57_1000670	1	1	0	NaN	0	1	1	NA	NA	0	1	1	NA	NA	0	NA	NA	0	0	0	0	0	0	0	0	0	0	0	0	0	0	0	0	0	0	0	0	0	0	0	0
DSO57_1000673	1	1	24	6	0.512338	0.999763	1	25.4377	4.03247	3.05501	1	1	24.7188	5.04912	1.97438	0.843915	0.427432	1.63935	3.60611	2.79394	1.06182	12.3791	0.143789	0	2.27822	0.754439	1.49598	2.09008	3.1753	0.841586	1.15039	3.72079	1.38479	1.27858	1.46678	0.890935	0.786293	0.982335	0	0.902758	2.75623
DSO57_1000674	0.225521	1	24	4	7.45795	1	1	26	7.60664	75.5455	0.561399	1	25	5.74037	73.1485	5.58006	0.076284	76.2605	83.0616	93.0589	75.9767	86.9388	100.236	2.06103	88.4789	80.1945	81.5463	73.2679	66.7051	50.6839	68.8018	62.1308	76.263	71.3202	74.4183	63.5477	77.1097	79.9092	92.4876	62.8254	65.4955
DSO57_1000675	0.340297	1	20	14	0.175726	0.886091	1	20	8.44205	3.40424	0.663035	1	20	11.221	2.51362	0.531731	0.21154	2.81469	2.56237	1.6464	2.20682	0.823608	2.21627	0	2.29863	3.60177	3.34579	2.69913	3.83252	2.43731	1.55204	2.79083	3.7237	2.51872	2.79829	3.08593	2.69866	2.36871	0.800961	2.61813	2.91317
DSO57_1000676	1	1	0	NaN	0	1	1	NA	NA	0	1	1	NA	NA	0	NA	NA	0	0	0	0	0	0	0	0	0	0	0	0	0	0	0	0	0	0	0	0	0	0	0	0
DSO57_1000677	1	1	20	10	12.2894	1	1	20	11.1939	104.653	1	1	20	10.5969	90.5744	2.66404	0.0294128	99.6767	88.8022	122.736	76.8127	132.287	76.0326	1.8762	101.543	81.2731	103.352	102.031	94.2899	85.9295	112.04	110.868	104.606	83.1488	60.8841	63.5002	65.251	102.691	125.59	78.5519	89.5428
DSO57_1000678	1	1	0	NaN	0	1	1	NA	NA	0	1	1	NA	NA	0	NA	NA	0	0	0	0	0	0	0	0	0	0	0	0	0	0	0	0	0	0	0	0	0	0	0	0
DSO57_1000679	0.441239	1	20	8	2.10667	0.993898	1	20	9.65695	8.50153	0.800036	1	20	8.82847	6.18131	1.74524	0.282341	6.89953	5.36876	4.39038	2.85236	8.08102	3.98966	0	7.28397	11.2028	9.19949	10.3572	1.98967	6.24289	11.4829	7.93819	5.67382	2.79629	2.41771	2.78541	6.21882	7.2516	2.5912	3.18353	11.6409
DSO57_1000680	1	1	0	NaN	0	1	1	NA	NA	0	1	1	NA	NA	0	NA	NA	0	0	0	0	0	0	0	0	0	0	0	0	0	0	0	0	0	0	0	0	0	0	0	0
DSO57_1000681	0.533033	1	20	12	0.245829	0.993108	1	20	11.5386	1.73383	0.866078	1	20	11.7693	1.08443	0.359227	0.331259	0.358919	0.816526	0.41895	0.957717	0.487387	1.0774	0	2.00014	1.55821	0.560199	0.715633	2.30434	1.15777	1.11122	1.54324	3.05153	0.961475	0.698751	0.575501	0.338677	1.32974	0	0.300623	2.48173
DSO57_1000682	0.0466574	0.387912	20	14	1.98578	0.469798	1	20	12.2741	15.0293	0.105661	0.938835	20	13.1371	11.8124	3.29875	0.279262	12.1036	14.0739	12.0529	9.40507	9.36879	7.22693	0	11.5592	12.5486	14.4758	13.1208	7.01798	9.79841	14.9398	16.9661	18.349	12.4397	13.1044	11.7162	13.7041	13.6777	14.4634	8.23837	5.85771
DSO57_1000683	1	1	0	NaN	0	1	1	NA	NA	0	1	1	NA	NA	0	NA	NA	0	0	0	0	0	0	0	0	0	0	0	0	0	0	0	0	0	0	0	0	0	0	0	0
DSO57_1000684	0.259435	1	20	16	0.203614	0.992193	1	20	15.7196	0.318783	0.606737	1	20	15.8598	0.262945	0.207142	0.207142	0.240736	0.355315	0.797421	0.652043	0	0	0	0	0.184553	0.117894	0.718159	0	0.302074	0.206931	0.452114	0.091077	0.456381	0.586987	0.036675	0.338493	0.646257	0.348669	0	0
DSO57_1000685	1	1	20	10	0.0259848	1	1	20	11.9181	0.205706	1	1	20	10.9591	0.100811	0.0435941	0.0435941	0.080323	0.085919	0.659526	0	0	0.11304	0	0	0.102968	0.196092	0	0	0.05656	0	0.303675	0.462047	0	0	0.122667	0.070131	0	0	0	0
DSO57_1000686	1	1	0	NaN	0	0.999842	1	20.7563	4.18668	0.541492	1	1	20.7563	4.18668	0.138559	0.332171	0.332171	0	0	0	0	0	0	0	3.53217	0	0	0	0	0	0	0	0	0	0	0	0	0	0	0	0
DSO57_1000687	1	1	0	NaN	0	0.999842	1	20.7563	15.8133	0.049998	1	1	20.7563	15.8133	0.0127937	0.0306707	0.0306707	0	0	0	0	0	0	0	0	0	0	0	0	0	0	0	0	0	0	0	0.326139	0	0	0	0
DSO57_1000688	1	1	0	NaN	0	1	1	NA	NA	0	1	1	NA	NA	0	NA	NA	0	0	0	0	0	0	0	0	0	0	0	0	0	0	0	0	0	0	0	0	0	0	0	0
DSO57_1000689	1	1	24	6	0.00477403	1	1	26	8.07867	0.105235	1	1	25	7.00898	0.0795796	0.0559961	0.0559961	0	0.084318	0.863473	0	0	0.111053	0	0	0	0	0.170556	0.250113	0.166547	0	0	0	0	0.161062	0.060221	0	0	0	0	0
DSO57_1000690	1	1	0	NaN	0	1	1	NA	NA	0	1	1	NA	NA	0	NA	NA	0	0	0	0	0	0	0	0	0	0	0	0	0	0	0	0	0	0	0	0	0	0	0	0
DSO57_1000691	0.106873	0.62753	24	12	2.11148	0.723621	1	20	11.5815	16.6722	0.275283	1	22	11.8698	12.3424	2.96893	0.240547	10.4278	15.2721	9.46799	9.64873	16.8787	8.26708	0.09537	13.1823	15.035	13.5184	16.333	10.666	13.9174	21.8761	16.5721	14.0224	10.0586	12.7882	8.89476	12.0133	11.1334	13.1085	7.65307	10.061
DSO57_1000692	1	1	0	NaN	0	1	1	NA	NA	0	1	1	NA	NA	0	NA	NA	0	0	0	0	0	0	0	0	0	0	0	0	0	0	0	0	0	0	0	0	0	0	0	0
DSO57_1000693	1	1	0	NaN	0	1	1	NA	NA	0	1	1	NA	NA	0	NA	NA	0	0	0	0	0	0	0	0	0	0	0	0	0	0	0	0	0	0	0	0	0	0	0	0
DSO57_1000694	1	1	0	NaN	0	1	1	NA	NA	0	1	1	NA	NA	0	NA	NA	0	0	0	0	0	0	0	0	0	0	0	0	0	0	0	0	0	0	0	0	0	0	0	0
DSO57_1000695	1	1	0	NaN	0	1	1	NA	NA	0	1	1	NA	NA	0	NA	NA	0	0	0	0	0	0	0	0	0	0	0	0	0	0	0	0	0	0	0	0	0	0	0	0
DSO57_1000696	1	1	0	NaN	0	1	1	NA	NA	0	1	1	NA	NA	0	NA	NA	0	0	0	0	0	0	0	0	0	0	0	0	0	0	0	0	0	0	0	0	0	0	0	0
DSO57_1000697	1	1	0	NaN	0	1	1	NA	NA	0	1	1	NA	NA	0	NA	NA	0	0	0	0	0	0	0	0	0	0	0	0	0	0	0	0	0	0	0	0	0	0	0	0
DSO57_1000698	1	1	24	18	0.0516909	0.99884	1	26	19.9999	0.714117	0.999999	1	25	18.9904	0.169327	0.122347	0.122347	0.073102	0	0	0	0	0	0	0.276293	0	0	0	0	0.103824	0	0.278953	0	0	0.150762	0	0.130795	0	2.67897	0.290226	0
DSO57_1000699	1	1	0	NaN	0	1	1	NA	NA	0	1	1	NA	NA	0	NA	NA	0	0	0	0	0	0	0	0	0	0	0	0	0	0	0	0	0	0	0	0	0	0	0	0
DSO57_1000700	1	1	0	NaN	0	1	1	NA	NA	0	1	1	NA	NA	0	NA	NA	0	0	0	0	0	0	0	0	0	0	0	0	0	0	0	0	0	0	0	0	0	0	0	0
DSO57_1000701	1	1	0	NaN	0	1	1	NA	NA	0	1	1	NA	NA	0	NA	NA	0	0	0	0	0	0	0	0	0	0	0	0	0	0	0	0	0	0	0	0	0	0	0	0
DSO57_1000702	0.00275695	0.0948673	24	10	4.28445	0.251068	1	24.9747	9.04224	18.5703	0.00572826	0.176515	24.4874	9.53443	13.6635	4.38834	0.321173	13.3111	11.5631	11.8802	14.1535	20.9021	16.4116	0.18782	17.1434	18.1776	16.5876	17.0031	21.5997	12.9561	18.709	18.5886	18.9875	11.2414	12.605	10.4025	16.4856	12.0882	7.2441	9.99657	1.91579
DSO57_1000703	1	1	0	NaN	0	0.999717	1	26	12.3607	0	1	1	26	12.3607	0.0102299	0.0142371	0.0142371	0	0	0.220836	0	0	0	0	0	0	0	0	0	0	0	0	0	0	0	0	0	0	0	0	0
DSO57_1000704	1	1	20	16	0.00923234	1	1	26	11.926	0.122479	1	1	23	14.475	0.0714335	0.0247402	0.0247402	0	0.168636	0.216303	0	0	0.33316	0	0	0.202193	0	0	0	0.111031	0.229542	0.149059	0	0	0.080531	0.060221	0	0	0	0.154877	0
DSO57_1000705	1	1	0	NaN	0	1	1	NA	NA	0	1	1	NA	NA	0	NA	NA	0	0	0	0	0	0	0	0	0	0	0	0	0	0	0	0	0	0	0	0	0	0	0	0
DSO57_1000706	1	1	24	22	0.0912352	1	1	20	6.69724	0.367647	1	1	22	2.76682	0.254532	0.179947	0.179947	0	0	0.357213	0.26807	0	0	0.142228	0.971931	0.149674	0.949317	0.288077	0	0	0	0	0	0.392312	0.398761	0.093745	0.471898	1.00689	0	0.129026	0.667811
DSO57_1000707	1	1	0	NaN	0	1	1	NA	NA	0	1	1	NA	NA	0	NA	NA	0	0	0	0	0	0	0	0	0	0	0	0	0	0	0	0	0	0	0	0	0	0	0	0
DSO57_1000708	0.565746	1	24	18	0.0567969	0.768071	1	24.6016	18.69	0.266313	0.796709	1	24.3008	18.3435	0.129725	0.130137	0.130137	0.080323	0.343677	0	0	0	0	0	0	0	0	0	0	0.452478	0	0.151838	0	0	0	0.736	0.286049	0.461573	0.578806	0	0
DSO57_1000709	1	1	0	NaN	0	1	1	NA	NA	0	1	1	NA	NA	0	NA	NA	0	0	0	0	0	0	0	0	0	0	0	0	0	0	0	0	0	0	0	0	0	0	0	0
DSO57_1000710	1	1	0	NaN	0	0.999717	1	26	4.72142	0	1	1	26	4.72142	0.0028888	0.000967474	0.000967474	0	0	0	0	0	0	0	0	0	0	0	0	0	0	0	0	0	0	0	0	0	0	0.069911	0
DSO57_1000711	1	1	20	0	0.0221862	1	1	20	15.5444	0.0833367	1	1	20	17.7722	0.0710925	0.0155001	0.0155001	0	0.139083	0.121749	0	0.563115	0.125533	0	0	0	0	0	0	0.09194	0	0.165345	0	0	0.223652	0.033549	0.077346	0.168983	0	0.043349	0
DSO57_1000712	0.31893	1	20	14	0.0687492	0.554578	1	20	13.7475	0.194853	0.483272	1	20	13.8737	0.082762	0.120342	0.120342	0	0.097226	0	0	0	0	0	0	0	0	0.284736	0	0.181142	0.462383	0	0.087232	0.291784	0	0	0.414996	0	0	0	0
DSO57_1000713	1	1	0	NaN	0	0.99527	1	20	12.2326	0.035702	0.999989	1	20	12.2326	0.00944214	0.0150688	0.0150688	0	0	0	0	0	0	0	0	0	0	0	0	0	0	0	0.14226	0	0.038305	0	0	0	0	0	0
DSO57_1000714	1	1	0	NaN	0	1	1	NA	NA	0	1	1	NA	NA	0	NA	NA	0	0	0	0	0	0	0	0	0	0	0	0	0	0	0	0	0	0	0	0	0	0	0	0
DSO57_1000715	0.852645	1	24	10	0.433029	0.933409	1	22.4545	7.98225	1.43675	0.977582	1	23.2273	8.96749	0.652356	0.521192	0.521192	0	0	0	0.843012	1.7088	1.09641	0	0	2.06439	1.28559	2.39694	0	0.192275	0	2.54091	0	0	0	1.85625	0.4839	0	0	0.782129	0
DSO57_1000716	0.952619	1	24	16	0.116956	0.98897	1	26	8.80351	0.405633	0.998291	1	25	12.5658	0.368168	0.160549	0.160549	0.164668	0.396184	0.108432	0.227929	0	0.205973	0	0	0.4504	0	0.613232	0.505967	0.247789	0.5402	0.371156	0.169578	0	0.602558	0.202285	0.381839	0.37938	0.861382	0.117223	2.15634
DSO57_1000717	1	1	0	NaN	0	1	1	NA	NA	0	1	1	NA	NA	0	NA	NA	0	0	0	0	0	0	0	0	0	0	0	0	0	0	0	0	0	0	0	0	0	0	0	0
DSO57_1000718	1	1	20	4	2.93799	1	1	20	7.89501	23.3943	1	1	20	5.9475	19.3565	0.890186	0.0459891	17.3141	22.4307	23.5239	19.1796	25.1206	15.8875	0.167164	25.3148	22.3215	27.187	18.9267	25.1116	13.8414	15.0593	14.652	18.2809	18.2706	21.791	16.2624	20.011	20.1113	28.3333	16.8233	17.589
DSO57_1000719	1	1	24	6	0.0313984	1	1	26	11.2867	0.0789266	1	1	25	8.5513	0.0409516	0.00690172	0.00690172	0.052698	0	0.270718	0.056173	0	0.07987	0	0	0	0.152934	0.070969	0	0.07158	0.234608	0	0	0	0	0	0	0	0	0	0
DSO57_1000720	1	1	0	NaN	0	0.999939	1	20	8	0.0696815	1	1	20	8	0.0165531	0.0250188	0.0250188	0	0	0	0	0	0	0	0	0	0	0.278726	0	0	0	0	0	0	0	0.037585	0	0	0	0	0
DSO57_1000721	1	1	0	NaN	0	1	1	NA	NA	0	1	1	NA	NA	0	NA	NA	0	0	0	0	0	0	0	0	0	0	0	0	0	0	0	0	0	0	0	0	0	0	0	0
DSO57_1000722	1	1	0	NaN	0	1	1	23.6817	12	0.025128	1	1	23.6817	12	0.013218	0.00371766	0.00371766	0	0	0	0	0	0.215649	0	0	0	0	0	0	0	0	0.100512	0	0	0	0	0	0	0	0	0
DSO57_1000723	0.0125513	0.190585	20	12	50.6132	0.501971	1	20	10.4958	444.806	0.0382252	0.512629	20	11.2479	339.418	84.0669	0.24768	348.901	378.318	328.178	256.256	353.415	260.256	5.24232	304.752	393.01	358.151	524.521	375.993	413.246	513.034	404.613	400.132	232.09	294.841	273.161	335.102	324.94	150.909	321.113	285.093
DSO57_1000724	1	1	0	NaN	0	1	1	NA	NA	0	1	1	NA	NA	0	NA	NA	0	0	0	0	0	0	0	0	0	0	0	0	0	0	0	0	0	0	0	0	0	0	0	0
DSO57_1000725	1	1	0	NaN	0	1	1	NA	NA	0	1	1	NA	NA	0	NA	NA	0	0	0	0	0	0	0	0	0	0	0	0	0	0	0	0	0	0	0	0	0	0	0	0
DSO57_1000726	1	1	0	NaN	0	1	1	NA	NA	0	1	1	NA	NA	0	NA	NA	0	0	0	0	0	0	0	0	0	0	0	0	0	0	0	0	0	0	0	0	0	0	0	0
DSO57_1000727	0.225521	1	20	14	1.1873	0.923897	1	20	13.5659	12.0055	0.535167	1	20	13.783	10.4963	2.17001	0.206741	11.3768	11.7313	10.8023	9.15487	7.94556	11.965	0	9.62063	12.183	9.29448	8.57112	12.1573	14.011	7.90416	13.8386	11.8002	9.48761	12.6249	12.4144	12.3844	7.54109	5.84452	11.6178	14.4016
DSO57_1000728	0.0271955	0.286284	20	14	20.5364	0.339741	1	20	12.2739	128.925	0.0525194	0.621639	20	13.1369	99.8716	28.6466	0.286835	105.329	119.966	71.9947	81.3613	99.2098	75.1796	2.2324	76.0117	107.969	95.7189	132.372	65.5716	153.212	147.746	107.401	106.78	78.6399	118.574	109.484	128.168	91.061	49.9116	109.03	100.693
DSO57_1000729	1	1	0	NaN	0	1	1	NA	NA	0	1	1	NA	NA	0	NA	NA	0	0	0	0	0	0	0	0	0	0	0	0	0	0	0	0	0	0	0	0	0	0	0	0
DSO57_1000730	0.135162	0.742971	20	18	1.46109	0.933674	1	26	8.17766	2.41969	0.387414	1	23	2.46704	2.7218	0.453446	0.166598	1.3666	3.53234	2.8644	3.84779	0	0	0	2.9122	1.47885	3.21419	4.95267	0	1.83126	1.97124	0.644032	1.4916	4.09345	6.38418	3.00375	3.61482	2.03287	13.3205	2.9888	0
DSO57_1000731	1	1	0	NaN	0	1	1	NA	NA	0	1	1	NA	NA	0	NA	NA	0	0	0	0	0	0	0	0	0	0	0	0	0	0	0	0	0	0	0	0	0	0	0	0
DSO57_1000732	1	1	0	NaN	0	0.999984	1	26	8.00002	0.0518197	1	1	26	8.00002	0.0428066	0.0518658	0.0518658	0	0	0.72548	0	0	0	0	0	0	0	0.207279	0	0	0	0	0	0	0	0	0	0	0	0	0
DSO57_1000733	1	1	0	NaN	0	0.99485	1	26	7.36802938380119e-05	0.0801495	0.999987	1	26	7.36802938380119e-05	0.0432197	0.0855595	0.0855595	0	0.332037	0	0	0	0	0	0	0	0	0	0	0	0	0	0	0	0	0	0	0.573321	0	0	0
DSO57_1000734	0.0326771	0.317535	20	14	3.9087	0.426245	1	20	15.3179	21.0468	0.0734563	0.759673	20	14.6589	16.6893	5.98391	0.358549	13.598	17.0123	14.4461	19.0613	13.1725	14.5292	0	9.69962	18.5085	15.8952	21.0218	20.0454	22.8223	24.989	13.9321	11.897	17.488	20.182	28.2262	27.8367	14.9784	3.22503	22.7059	12.7102
DSO57_1000735	1	1	24	12	5.77936	0.989366	1	20	8.99677	51.9829	0.999943	1	22	10.4482	41.4832	6.7969	0.163847	46.0425	42.6634	33.2254	49.0137	37.5777	39.0148	0.798727	33.3417	59.2214	43.904	44.7155	55.4114	76.8206	37.1533	37.2757	40.3592	30.3657	43.862	51.0563	43.317	40.8868	13.4679	60.976	21.0737
DSO57_1000736	1	1	0	NaN	0	1	1	NA	NA	0	1	1	NA	NA	0	NA	NA	0	0	0	0	0	0	0	0	0	0	0	0	0	0	0	0	0	0	0	0	0	0	0	0
DSO57_1000737	1	1	24	6	0.736695	1	1	20	11.2416	23.5692	1	1	22	8.93286	21.8921	0.0538432	0.00245948	22.9103	23.6824	20.2242	29.562	22.9432	22.5164	0.163218	27.7943	18.9036	24.4738	18.6654	28.1723	24.3721	16.8398	26.8004	26.0587	23.684	21.4717	21.1732	19.5783	24.7182	17.6853	21.2543	21.8714
DSO57_1000738	8.44070080747818e-05	0.0283186	24	18	6.64683	0.0255972	1	21.4038	15.8587	27.8731	3.03456364889598e-05	0.0126988	22.7019	16.9234	19.7879	9.30611	0.470293	24.403	19.5999	17.1799	18.3105	4.42874	13.5188	0	16.1712	20.8596	15.8051	17.7534	10.2431	31.5641	20.3997	21.0585	17.9346	23.2606	28.766	35.2468	31.6526	24.5436	12.9131	31.5054	22.0743
DSO57_1000739	1	1	20	16	1.46538	0.999822	1	20	14.9114	12.5021	1	1	20	15.4557	10.6845	2.51927	0.235788	15.0081	7.43841	14.7113	9.89564	2.63537	12.1706	0.156751	18.5205	12.8358	12.0263	8.75979	7.84089	11.8684	13.1815	11.6984	10.4956	13.9627	12.1709	14.2606	11.0727	16.0926	2.19913	8.90237	9.9605
DSO57_1000740	1	1	0	NaN	0	1	1	25.5165	12	0.0846562	1	1	25.5165	12	0.0227734	0.026618	0.026618	0	0	0	0	0	0.244772	0	0	0	0	0	0	0	0	0.338625	0	0	0	0	0	0	0	0	0
DSO57_1000741	1	1	20	12	0.618396	0.971557	1	26	12.7173	1.89806	0.999592	1	23	12.5249	1.32405	0.420576	0.317643	0.785181	1.02935	0	0.822138	1.99767	0	0.334269	0.57545	1.21166	1.90104	2.43562	0	1.12326	0.651311	2.091	3.67626	0.485498	3.54167	0.722264	1.97805	2.09456	3.36806	0.612836	0
DSO57_1000742	1	1	0	NaN	0	1	1	NA	NA	0	1	1	NA	NA	0	NA	NA	0	0	0	0	0	0	0	0	0	0	0	0	0	0	0	0	0	0	0	0	0	0	0	0
DSO57_1000743	1	1	24	12	18.1393	0.998766	1	20	8.7457	158.094	0.999999	1	22	10.3101	146.987	11.2857	0.0767801	145.274	166.302	158.299	107.777	184.885	119.809	0.789646	177.698	160.874	174.071	148.296	143.573	92.3375	157.032	179.509	182.612	189.185	182.122	134.274	188.682	153.922	152.589	83.796	120.553
DSO57_1000744	1	1	20	10	0.632658	1	1	20	8.04938	2.7969	1	1	20	9.02469	1.66962	0.397424	0.238032	0	2.05294	4.01079	0.786508	0	0.510395	0	4.06414	2.86874	0.894714	3.35536	4.06642	1.60919	2.27162	0	1.46028	0	4.97485	0	1.01031	4.25413	0	0.364838	0
DSO57_1000745	1	1	0	NaN	0	1	1	26	8.15737	0.0675328	1	1	26	8.15737	0.0269662	0.000841136	0.000841136	0	0	0.300803	0	0	0	0	0	0	0.269367	0	0	0.078583	0	0	0	0	0	0	0	0	0	0	0
DSO57_1000746	0.0466574	0.387912	20	10	6.2186	0.511338	1	20	7.40598	17.6313	0.112982	0.975382	20	8.70299	12.4352	6.5834	0.529414	3.64548	4.68397	6.3476	3.06829	30.3901	9.7571	0.466958	23.9957	12.4257	13.9863	24.9865	19.011	8.98023	31.4557	5.3261	16.0704	0	6.69891	9.86568	6.36407	8.8643	6.74003	3.22549	17.9128
DSO57_1000747	0.0554512	0.425987	20	14	1.65798	0.480521	1	20.7563	15.0829	11.6261	0.123239	1	20.3782	14.5364	9.66522	2.39417	0.24771	9.40376	9.22237	5.45735	10.0159	11.8283	9.17605	0.074322	8.19186	12.8001	10.6846	10.1061	8.41925	10.1648	8.90399	11.1105	13.0029	13.1296	12.7541	11.6684	11.933	10.7874	7.65129	7.15789	6.81909
DSO57_1000748	0.717527	1	20	12	0.176885	0.914024	1	20	11.6885	1.4848	0.932497	1	20	11.8443	0.887823	0.340297	0.340297	1.00011	1.04151	0.312011	0.497715	1.48221	0.641552	0.042493	0.393269	0.828554	1.39171	0.805503	0.890578	0.594628	1.10878	2.52452	1.67751	0.476744	0.297336	0.59374	0.774563	1.20612	0.30075	0.477475	0.80933
DSO57_1000749	1	1	24	12	1.01065	0.999984	1	21.8005	8.47727	13.6555	1	1	22.9003	10.1775	11.7514	1.28016	0.108936	11.219	9.73775	10.5456	11.6739	12.0091	13.079	0	15.0767	12.5888	14.7124	10.9481	16.1034	14.6745	10.371	12.6845	11.8115	10.0307	14.4722	15.6234	10.323	10.83	3.39118	15.9397	12.7146
DSO57_1000750	1	1	0	NaN	0	1	1	NA	NA	0	1	1	NA	NA	0	NA	NA	0	0	0	0	0	0	0	0	0	0	0	0	0	0	0	0	0	0	0	0	0	0	0	0
DSO57_1000751	0.900441	1	24	12	0.843155	0.99963	1	20	8.70265	10.489	0.994836	1	22	10.2865	8.89051	0.817866	0.0919931	7.86911	10.0301	8.52597	7.26473	8.12721	10.1199	0.460888	8.48107	9.71395	11.5753	11.5682	8.64033	7.39021	12.2675	9.52222	9.01914	9.66874	9.41589	8.33501	8.51617	7.60314	12.2587	6.38481	8.91484
DSO57_1000752	1	1	0	NaN	0	1	1	NA	NA	0	1	1	NA	NA	0	NA	NA	0	0	0	0	0	0	0	0	0	0	0	0	0	0	0	0	0	0	0	0	0	0	0	0
DSO57_1000753	1	1	0	NaN	0	0.941257	1	20	8	0.451922	0.99824	1	20	8	0.107181	0.162478	0.162478	0	0	0	0	0	0	0	0	1.01914	0	0.788548	0	0	0	0	0	0	0	0	0.238873	0	0	0	0
DSO57_1000754	0.0990185	0.611586	20	14	0.00205591	0.619037	1	20	8.50429	3.53305	0.232437	1	20	11.2521	1.9653	0.873093	0.444254	1.75366	1.56835	3.21089	1.71367	0	1.32104	0.087047	0.4727	3.2039	3.68845	2.42205	4.58629	1.81523	2.84261	2.06799	2.77042	1.22686	1.99524	0.775852	1.6628	1.19799	2.25382	1.30474	0
DSO57_1000755	0.00217951	0.0866415	20	16	3.37896	0.0837057	1	20	15.309	13.3356	0.00175306	0.095801	20	15.6545	9.59131	4.07238	0.424591	9.81766	11.3271	6.41878	12.8888	2.67767	6.66076	0.29771	9.5723	9.27197	6.33668	8.72378	9.54069	13.3111	7.3758	11.8561	14.219	8.54167	18.495	14.4313	14.5601	10.4229	5.19871	12.2818	9.28982
DSO57_1000756	0.0911644	0.567942	24	18	11.7097	0.289431	1	20.1962	15.5179	73.5618	0.122296	1	22.0981	16.7764	57.3372	16.0218	0.279431	58.336	63.2113	47.5051	59.8267	37.2331	61.6646	1.0066	50.5299	56.8039	40.3328	59.1333	60.6202	86.4825	57.2078	56.7008	53.8595	60.9725	79.277	93.0228	83.391	59.6725	23.2362	78.6806	58.4628
DSO57_1000757	1	1	20	8	0.337004	0.98016	1	20	12.0344	2.53008	0.999802	1	20	10.0172	0.992404	0.621076	0.621076	0.835307	0.611968	0	0	3.54289	1.14015	0	0	1.06474	0	0.623635	0	0	3.80718	3.17096	3.1413	0	1.13992	0.70545	0.251543	1.0504	0	0.247985	0
DSO57_1000758	0.00171446	0.0799084	20	18	205.004	0.0998812	1	20.5491	17.0588	932.334	0.00165633	0.0938299	20.2745	17.539	726.09	221.661	0.305281	981.267	892.404	828.169	698.83	706.544	699.345	7.61371	634.926	609.728	588.163	735.652	503.589	744.042	638.876	580.229	577.784	869.905	1034.2	1223.83	1133.6	860.26	551.799	958.422	944.211
DSO57_1000759	1	1	0	NaN	0	0.999899	1	20	8.11777	0.241	1	1	20	8.11777	0.0791934	0.0675832	0.0675832	0	0.171559	0	0.164428	0	0	0	0	0.201944	0.760418	0	0	0.224652	0	0	0	0	0	0	0	0	0	0.153209	0
DSO57_1000760	1	1	0	NaN	0	1	1	NA	NA	0	1	1	NA	NA	0	NA	NA	0	0	0	0	0	0	0	0	0	0	0	0	0	0	0	0	0	0	0	0	0	0	0	0
DSO57_1000761	1	1	0	NaN	0	1	1	NA	NA	0	1	1	NA	NA	0	NA	NA	0	0	0	0	0	0	0	0	0	0	0	0	0	0	0	0	0	0	0	0	0	0	0	0
DSO57_1000762	0.0153191	0.211865	20	14	2.03263	0.541638	1	20	12.1072	10.5987	0.0480569	0.589064	20	13.0536	7.29526	3.75354	0.514518	8.76387	13.4807	6.21482	4.93115	6.86616	2.35745	0.159549	2.64152	10.6382	7.77398	9.68872	1.90955	6.52422	13.1433	10.4295	12.2874	4.76558	9.97607	4.02197	12.7973	5.70108	3.71325	4.37597	3.30547
DSO57_1000763	1	1	20	10	1.83971	1	1	20	9.04152	15.9547	1	1	20	9.52076	13.4057	0.730272	0.0544747	17.0519	25.5414	12.4717	8.93931	15.2925	6.39813	0.360279	10.7398	17.4936	20.1259	17.5839	7.03449	9.61167	11.5711	17.7278	20.1483	17.3924	16.454	7.83472	10.8056	18.4506	6.14144	6.80689	16.8715
DSO57_1000764	1	1	20	4	17.2379	0.999992	1	26	7.84931	115.215	1	1	23	5.77181	107.911	9.35305	0.0866735	124.932	114.151	167.746	118.742	87.2075	136.407	0	154.15	102.663	140.801	63.0127	154.168	61.2381	43.8934	132.239	117.167	138.134	94.0499	79.7096	79.2183	147.06	127.895	93.1611	116.084
DSO57_1000765	1	1	20	6	0.516809	1	1	26	7.12938	4.39941	1	1	23	6.60338	4.2396	0.0231131	0.0054517	2.91427	3.38604	4.77665	3.28328	6.1502	3.66434	0	6.2813	4.84414	4.64182	4.10974	3.86781	2.17532	3.54554	4.70998	3.06447	5.28591	4.18693	4.21094	2.55235	5.15227	12.5218	3.13021	3.28067
DSO57_1000766	0.00673217	0.142548	20	16	14.4441	0.336739	1	20	13.3109	82.9912	0.0160713	0.315254	20	14.6555	64.8383	23.9524	0.369417	74.3283	65.2651	72.3163	69.7418	32.8075	61.1603	0.118537	50.7068	70.4797	61.041	69.2465	44.7815	109.333	73.5753	81.1334	62.8082	56.5199	81.6183	85.5549	86.7639	60.229	17.4399	96.7274	62.072
DSO57_1000767	0.145446	0.763898	20	14	1.76694	0.748294	1	20	14.5535	17.4341	0.350226	1	20	14.2768	15.2447	3.63356	0.23835	16.0677	19.6538	13.289	13.9722	13.3327	13.2199	0.399325	15.4143	14.338	11.6963	20.3101	17.783	12.9784	20.294	16.8246	17.8615	14.854	19.969	15.0688	20.9949	16.2235	12.1101	14.588	11.3549
DSO57_1000768	0.637988	1	20	16	0.506252	1	1	26	12.7896	1.67031	0.924723	1	23	14.8569	1.44416	0.0399486	0.0276622	0.998176	1.29901	3.37781	0.632768	9.25859	0.168579	0	0	2.05142	0.298579	0.445235	0.748172	1.5354	0.904646	3.22715	0.925723	2.21501	0.505177	0.933546	1.75555	2.65741	0	0.71175	0
DSO57_1000769	1	1	0	NaN	0	1	1	NA	NA	0	1	1	NA	NA	0	NA	NA	0	0	0	0	0	0	0	0	0	0	0	0	0	0	0	0	0	0	0	0	0	0	0	0
DSO57_1000770	1	1	0	NaN	0	1	1	NA	NA	0	1	1	NA	NA	0	NA	NA	0	0	0	0	0	0	0	0	0	0	0	0	0	0	0	0	0	0	0	0	0	0	0	0
DSO57_1000771	1	1	0	NaN	0	1	1	NA	NA	0	1	1	NA	NA	0	NA	NA	0	0	0	0	0	0	0	0	0	0	0	0	0	0	0	0	0	0	0	0	0	0	0	0
DSO57_1000772	0.000206553	0.0386473	20	14	2.37374	0.15838	1	20	14.5916	17.2377	0.000370573	0.0452099	20	14.2958	14.2904	4.77498	0.334139	15.8741	14.4963	12.5814	12.636	5.32603	14.2814	0.099072	12.1363	15.2675	14.4195	17.512	18.8777	15.9484	19.356	15.8103	15.6823	18.101	17.5347	16.8509	18.9268	13.5369	5.80791	15.3853	12.3306
DSO57_1000773	1	1	0	NaN	0	1	1	NA	NA	0	1	1	NA	NA	0	NA	NA	0	0	0	0	0	0	0	0	0	0	0	0	0	0	0	0	0	0	0	0	0	0	0	0
DSO57_1000774	1	1	0	NaN	0	0.999842	1	20.7563	4.18668	0.236183	1	1	20.7563	4.18668	0.0604352	0.144883	0.144883	0	0	0	0	0	1.54063	0	0	0	0	0	0	0	0	0	0	0	0	0	0	0	0	0	0
DSO57_1000775	1	1	0	NaN	0	0.999928	1	20	15.8133	0.075008	1	1	20	15.8133	0.0468941	0.109475	0.109475	0.746854	0	0	0	0	0	0	0	0	0	0	0	0	0	0	0	0	0	0.220709	0.268571	0	0	0	0
DSO57_1000776	1	1	0	NaN	0	0.999971	1	20	15.8133	0.00714207	1	1	20	15.8133	0.00367989	0.0085727	0.0085727	0	0.050396	0	0	0	0	0	0	0	0	0	0	0	0	0	0	0	0	0	0.046588	0	0	0	0
DSO57_1000777	1	1	0	NaN	0	0.937972	1	20	8.22538	0.19304	0.998035	1	20	8.22538	0.0679172	0.0739824	0.0739824	0	0	0	0	0	0	0	0	0	0.369984	0	0.398056	0.202667	0	0.09466	0	0	0	0.116781	0	0.097034	0	0.099712	0
DSO57_1000778	0.168867	0.843966	24	20	2.17581	0.662832	1	26	8.16947	14.5516	0.357044	1	25	1.8443	14.385	0.634362	0.0440989	15.8475	14.2205	11.4736	15.5001	15.6536	14.6464	0	11.4558	14.9176	16.4273	10.4406	16.3508	13.3926	9.40816	12.441	13.235	16.4753	18.9253	18.7701	15.4949	15.6902	21.3161	15.624	17.2291
DSO57_1000779	0.135162	0.742971	20	14	1.2784	0.941194	1	20	12.6615	3.47479	0.389514	1	20	13.3307	1.83226	1.54781	0.844755	1.91243	6.62943	0	0.496653	0	0	0	3.42795	3.02704	0	0.704116	0	0.843853	4.6477	2.67954	5.51047	1.44023	3.37336	1.82427	2.54001	0.894329	0	0.922826	0
DSO57_1000780	1	1	0	NaN	0	1	1	NA	NA	0	1	1	NA	NA	0	NA	NA	0	0	0	0	0	0	0	0	0	0	0	0	0	0	0	0	0	0	0	0	0	0	0	0
DSO57_1000781	1	1	24	22	22.7079	0.999998	1	26	8.09336	245.611	1	1	25	2.84937	227.047	13.967	0.0615158	242.221	188.759	249.257	223.021	190.736	236.616	0	281.437	192.836	296.605	155.008	337.63	204.796	132.467	221.123	213.709	354.215	199.889	239.677	189.528	276.456	134.322	276.462	409.088
DSO57_1000782	0.106873	0.62753	20	16	1.0314	0.744867	1	20	13.607	2.27044	0.281062	1	20	14.8035	1.5244	1.10585	0.725434	1.25888	1.77221	4.83257	1.50674	0	0.494091	0	1.96812	1.15583	0	1.06571	0	1.67462	2.70635	1.02876	3.16744	1.29749	3.49998	1.38425	1.62077	0.684172	2.56666	2.62798	0
DSO57_1000783	1	1	0	NaN	0	1	1	NA	NA	0	1	1	NA	NA	0	NA	NA	0	0	0	0	0	0	0	0	0	0	0	0	0	0	0	0	0	0	0	0	0	0	0	0
DSO57_1000784	1	1	20	12	12.3248	1	1	26	8.33947	209.304	1	1	23	10.5886	192.161	2.90618	0.0151237	172.568	169.161	163.708	241.377	163.212	268.866	2.66696	199.816	197.021	203.683	159.732	274.399	192.119	182.009	200.806	175.145	211.717	205.933	220.357	195.571	189.339	150.606	212.34	256.71
DSO57_1000785	1	1	0	NaN	0	0.999991	1	20	15.8133	0.0534225	1	1	20	15.8133	0.0325739	0.0760255	0.0760255	0.510155	0	0	0	0	0	0	0	0	0	0	0	0	0	0	0	0	0.348477	0	0	0	0	0	0
DSO57_1000786	0.0102412	0.172541	20	14	11.3775	0.25173	1	20	13.8028	73.3489	0.017945	0.334955	20	13.9014	57.8911	19.2688	0.332846	63.2253	48.9965	52.7465	56.0481	38.7027	59.7685	0	40.4669	78.1281	49.5562	48.6804	51.1261	105.861	61.6232	60.8479	58.4702	52.7341	76.8668	83.0085	71.6383	37.2624	43.327	76.5798	47.6445
DSO57_1000787	1	1	0	NaN	0	1	1	24.1683	12	0.0458117	1	1	24.1683	12	0.0164789	0.000348808	0.000348808	0	0.075827	0	0	0	0	0	0	0	0	0	0	0	0.183247	0	0	0	0	0	0	0.136366	0	0	0
DSO57_1000788	1	1	0	NaN	0	0.999664	1	20	18.3909	0.44387	1	1	20	18.3909	0.261462	0.485073	0.485073	0	0	4.15732	0	0	0	0	0	0	0	0	0	0	0	0	0	0	0	2.33112	0	0	0	1.48427	0
DSO57_1000789	0.259435	1	20	18	33.8896	0.876365	1	20	15.3279	254.757	0.56413	1	20	16.664	224.874	46.6308	0.207364	285.508	266.55	224.055	310.329	150.513	284.561	3.94433	208.457	227.629	192.279	227.868	201.526	274.333	227.852	261.163	205.395	235.528	251.867	279.927	266.98	265.233	126.126	287.17	225.319
DSO57_1000790	0.168867	0.843966	24	16	0.482373	0.905667	1	20.447	8.73821	7.79892	0.440112	1	22.2235	12.1565	6.56031	0.880629	0.134236	6.57314	6.94444	6.52141	6.70694	2.5482	5.74147	0.050477	6.18737	8.50877	5.46906	7.70545	8.93441	6.8835	6.76393	7.39155	6.83134	7.53397	8.86747	7.1751	6.64662	6.62316	2.41943	7.67794	9.40288
DSO57_1000791	1	1	0	NaN	0	1	1	NA	NA	0	1	1	NA	NA	0	NA	NA	0	0	0	0	0	0	0	0	0	0	0	0	0	0	0	0	0	0	0	0	0	0	0	0
DSO57_1000792	1	1	0	NaN	0	1	1	NA	NA	0	1	1	NA	NA	0	NA	NA	0	0	0	0	0	0	0	0	0	0	0	0	0	0	0	0	0	0	0	0	0	0	0	0
DSO57_1000793	0.195448	0.928183	20	8	1.17755	0.994532	1	20	9.57917	6.60143	0.512762	1	20	8.78959	5.38848	0.938078	0.174089	4.25902	5.86449	3.79195	4.77309	8.72814	4.77028	0.035181	5.13199	7.49392	7.04443	6.426	4.82033	4.0657	7.96121	6.52754	6.47124	3.80446	4.46815	3.48422	5.0655	6.21505	5.75125	3.75402	5.13222
DSO57_1000794	1	1	0	NaN	0	1	1	NA	NA	0	1	1	NA	NA	0	NA	NA	0	0	0	0	0	0	0	0	0	0	0	0	0	0	0	0	0	0	0	0	0	0	0	0
DSO57_1000795	1	1	0	NaN	0	1	1	NA	NA	0	1	1	NA	NA	0	NA	NA	0	0	0	0	0	0	0	0	0	0	0	0	0	0	0	0	0	0	0	0	0	0	0	0
DSO57_1000796	1	1	20	18	2.86336	0.996938	1	20	8.53003	18.0367	0.999995	1	20	13.265	16.4791	2.57377	0.156184	17.8655	19.5703	14.6725	19.0605	16.0557	12.9051	0	13.9075	19.9861	14.5943	15.008	21.8791	20.358	14.4857	14.7202	14.8032	12.1712	23.1849	22.6818	20.2214	20.362	6.79642	23.8863	10.984
DSO57_1000797	0.900441	1	24	22	201.932	0.997568	1	26	8.41615	2930.71	0.994639	1	25	3.00456	2870.9	117.235	0.0408357	3166.29	2766.36	3046.19	2966.22	2971.16	3202.47	44.0699	2863.77	3037.84	2710.11	2338.35	3592.93	3195.65	2384.53	2685.06	2556.19	3124.52	2953.8	3541.7	2701.91	3115.14	2918.63	3791.98	3249.48
DSO57_1000798	0.364172	1	20	14	0.385663	0.849496	1	20	11.9643	1.54952	0.672319	1	20	12.9822	0.758231	0.479556	0.479556	0.373814	0.703524	0	1.56239	0	0.916899	0	0	0.719782	0	0.67796	1.18242	2.44475	1.78103	0.531149	1.4405	0.584913	0.956006	0.571387	0.16634	1.07352	0	1.37497	0
DSO57_1000799	1	1	0	NaN	0	0.9995	1	20	12	0.508183	1	1	20	12	0.110945	0.194666	0.194666	0	0	0	0	0	0	0	0	0	0	0	0	0	0	2.03273	0	0	0	0	0	0	0	0	0
DSO57_1000800	1	1	24	12	0.194897	1	1	26	8.14638	0.443719	1	1	25	10.1665	0.3492	0.148449	0.148449	0	0	0	1.26237	0	0	0	0	0.513571	0.956977	0.299133	0	0.574759	0	0	0	0	1.22751	0	0.359771	3.03235	0	0	0
DSO57_1000801	0.259435	1	20	12	0.342253	0.466284	1	20	10.4423	1.61849	0.376486	1	20	11.2212	0.804666	0.642806	0.642806	0.446079	0.587794	0.285128	0.64482	0	0.220181	0	0.778739	1.00724	1.9576	2.67156	0	1.15615	3.26976	0.854054	0.763301	0.654179	0.10727	0.160279	0.110528	0.547959	0	0.705065	0
DSO57_1000802	1	1	20	10	0.661509	0.999981	1	20	11.6682	6.07267	1	1	20	10.8341	4.61507	0.612253	0.132664	4.99438	6.80185	4.50493	4.32034	5.52195	4.63002	0	3.91101	4.05859	4.47669	5.37901	4.97277	4.03618	7.70945	5.88941	6.55641	2.21119	3.55638	4.02205	4.20366	5.04608	3.27986	4.56343	3.75061
DSO57_1000803	1	1	0	NaN	0	1	1	NA	NA	0	1	1	NA	NA	0	NA	NA	0	0	0	0	0	0	0	0	0	0	0	0	0	0	0	0	0	0	0	0	0	0	0	0
DSO57_1000804	1	1	0	NaN	0	1	1	NA	NA	0	1	1	NA	NA	0	NA	NA	0	0	0	0	0	0	0	0	0	0	0	0	0	0	0	0	0	0	0	0	0	0	0	0
DSO57_1000805	0.804848	1	24	4	2.64508	0.998283	1	22.5777	7.01833691296745e-05	16.1608	0.979281	1	23.2888	1.94077	13.3654	3.55277	0.265818	12.7603	16.0969	25.9964	10.3319	14.3307	20.7427	0	24.1579	7.43177	6.39294	17.306	25.5885	11.1611	6.75997	10.9652	13.01	10.885	12.7565	6.26911	9.20273	14.3573	19.0708	7.40358	19.2961
DSO57_1000806	0.565746	1	20	2	1.46773	0.997671	1	26	7.99525	16.9776	0.887248	1	23	4.68636	16.907	0.0702638	0.0041559	17.8404	17.2931	22.7492	17.7618	9.13252	20.6945	0	24.8237	20.166	20.3937	11.538	15.8129	7.78152	9.2761	17.2137	20.2703	22.6207	15.3097	12.7153	13.8281	21.2652	30.9396	13.1407	23.1924
DSO57_1000807	1	1	0	NaN	0	1	1	NA	NA	0	1	1	NA	NA	0	NA	NA	0	0	0	0	0	0	0	0	0	0	0	0	0	0	0	0	0	0	0	0	0	0	0	0
DSO57_1000808	0.900441	1	20	14	1.47981	0.944479	1	20	11.5389	51.8982	0.988214	1	20	12.7695	41.1271	9.46056	0.230032	45.6989	43.9211	35.3702	44.7986	42.4441	42.1719	0.300644	38.8392	49.6017	57.21	34.8891	38.0462	64.5554	37.4769	53.7286	50.995	27.82	42.9132	41.7991	37.4491	36.7766	16.5738	46.0027	33.2682
DSO57_1000809	1	1	0	NaN	0	0.9995	1	20	8	0.400357	1	1	20	8	0.0874051	0.153362	0.153362	0	0	0	0	0	0	0	0	0	0	0	1.60143	0	0	0	0	0	0	0	0	0	0	0	0
DSO57_1000810	0.565746	1	20	16	0.379191	0.992203	1	20	14.9901	1.46738	0.885471	1	20	15.4951	1.04551	0.464457	0.444239	0.623191	1.21728	1.68581	1.04287	0	1.03805	0.676453	1.37904	0.968365	0.302877	1.18809	0.392476	1.95258	1.80532	0.473639	0.979262	2.32541	1.27763	1.33618	1.0049	2.85734	0	0.853327	0
DSO57_1000811	1	1	24	6	0.0736796	1	1	25.2041	11.3063	4.21211	1	1	24.602	8.59335	3.87068	0.207114	0.0535085	5.48369	4.33019	1.24276	4.67656	7.51147	2.21683	0.501079	5.02949	3.77084	4.65416	3.22061	4.56782	5.54906	3.05444	3.24966	4.93329	1.50511	4.65337	4.59264	3.96494	3.24351	0	3.72229	7.34432
DSO57_1000812	1	1	0	NaN	0	1	1	NA	NA	0	1	1	NA	NA	0	NA	NA	0	0	0	0	0	0	0	0	0	0	0	0	0	0	0	0	0	0	0	0	0	0	0	0
DSO57_1000813	0.677758	1	0	NaN	0	0.910535	1	20	12.0342	0.399428	0.915	1	20	12.0342	0.0905857	0.155472	0.155472	0	0	0	0	0	0	0	0	0	0	0	0	0.215035	1.19065	0.191863	0	0	0	0.077345	0	0	0	0	0
DSO57_1000814	1	1	0	NaN	0	1	1	NA	NA	0	1	1	NA	NA	0	NA	NA	0	0	0	0	0	0	0	0	0	0	0	0	0	0	0	0	0	0	0	0	0	0	0	0
DSO57_1000815	1	1	0	NaN	0	1	1	NA	NA	0	1	1	NA	NA	0	NA	NA	0	0	0	0	0	0	0	0	0	0	0	0	0	0	0	0	0	0	0	0	0	0	0	0
DSO57_1000816	1	1	0	NaN	0	1	1	NA	NA	0	1	1	NA	NA	0	NA	NA	0	0	0	0	0	0	0	0	0	0	0	0	0	0	0	0	0	0	0	0	0	0	0	0
DSO57_1000817	1	1	0	NaN	0	0.999717	1	26	4.72142	0	1	1	26	4.72142	0.00760838	0.00254808	0.00254808	0	0	0	0	0	0	0	0	0	0	0	0	0	0	0	0	0	0	0	0	0.184128	0	0	0
DSO57_1000818	0.00217951	0.0866415	20	14	26.3284	0.0877122	1	20.0976	12.0786	120.177	0.00182803	0.0979801	20.0488	13.0417	95.8154	30.1092	0.314241	87.5347	111.192	85.8753	58.3625	70.3719	45.3657	1.17502	71.921	131.705	100.288	127.213	73.4262	119.443	119.421	119.71	122.114	76.0544	123.412	112.636	124.705	98.3132	78.6934	85.9593	85.6812
DSO57_1000819	1	1	20	14	0.0598736	1	1	26	13.0498	0.15477	1	1	23	13.822	0.0798791	0.0204785	0.0204785	0	0.058763	0	0	0	0	0	0.417795	0	0	0	0	0.038792	0.239637	0.20897	0.105412	0.350458	0	0.084674	0	0	0.401807	0	0
DSO57_1000820	1	1	0	NaN	0	1	1	NA	NA	0	1	1	NA	NA	0	NA	NA	0	0	0	0	0	0	0	0	0	0	0	0	0	0	0	0	0	0	0	0	0	0	0	0
DSO57_1000821	1	1	0	NaN	0	1	1	NA	NA	0	1	1	NA	NA	0	NA	NA	0	0	0	0	0	0	0	0	0	0	0	0	0	0	0	0	0	0	0	0	0	0	0	0
DSO57_1000822	1	1	0	NaN	0	0.994939	1	26	8	0.017267	0.999987	1	26	8	0.0794364	0.103579	0.103579	0	0	0	0	0	0	0	0	0	0	0.069068	0	0	0	0	0	0	0	0	0	0	1.36857	0.27992	0
DSO57_1000823	1	1	0	NaN	0	1	1	NA	NA	0	1	1	NA	NA	0	NA	NA	0	0	0	0	0	0	0	0	0	0	0	0	0	0	0	0	0	0	0	0	0	0	0	0
DSO57_1000824	1	1	0	NaN	0	1	1	NA	NA	0	1	1	NA	NA	0	NA	NA	0	0	0	0	0	0	0	0	0	0	0	0	0	0	0	0	0	0	0	0	0	0	0	0
DSO57_1000825	1	1	0	NaN	0	1	1	NA	NA	0	1	1	NA	NA	0	NA	NA	0	0	0	0	0	0	0	0	0	0	0	0	0	0	0	0	0	0	0	0	0	0	0	0
DSO57_1000826	1	1	20	18	0.0950161	0.999995	1	26	7.36802938380119e-05	0.614578	1	1	23	21.85	0.34913	0.118488	0.118488	0.246631	0.792075	1.12452	0.34337	0	0.143441	0.091307	0.920106	0.527044	0	0.23738	0.390785	0.231689	0.71898	0.15546	0	0.257834	0.503859	0.251127	0.072945	0	0	0.16139	1.33282
DSO57_1000827	1	1	20	6	0.208526	0.999777	1	26	6.7332469057787e-05	1.03419	1	1	23	3.45003	1.05351	1.56136	1.48206	0.337445	0	0	3.87155	0	0.803678	0	2.42596	0.860182	0.801984	1.25141	0	0	0.508777	0	0.65429	0	0	0.775761	0.30191	0.634885	0	1.63172	10.7795
DSO57_1000828	0.0102412	0.172541	20	14	0.259356	0.593877	1	20	11.8702	1.37309	0.0371151	0.502416	20	12.9351	0.72512	0.570277	0.570277	0.835513	1.64811	0.267296	1.20393	0	0.321815	0	0.121715	0.655944	0.630478	1.58579	0.102816	1.20233	1.87268	1.02269	1.3888	0.611439	0.748992	0.268962	0.618553	0.123314	0	0.443015	0.350524
DSO57_1000829	0.195448	0.928183	20	12	0.297778	0.912089	1	20	11.2587	4.3494	0.485682	1	20	11.6293	3.49232	0.649847	0.186079	3.02464	3.12752	3.43339	4.34289	3.29372	3.13244	0	3.98817	3.64411	3.18213	4.90447	3.86016	4.06107	4.18685	4.38708	4.61646	3.2706	3.20464	2.87791	2.97846	3.51455	1.79588	2.89917	3.82317
DSO57_1000830	1	1	0	NaN	0	1	1	NA	NA	0	1	1	NA	NA	0	NA	NA	0	0	0	0	0	0	0	0	0	0	0	0	0	0	0	0	0	0	0	0	0	0	0	0
DSO57_1000831	1	1	0	NaN	0	1	1	NA	NA	0	1	1	NA	NA	0	NA	NA	0	0	0	0	0	0	0	0	0	0	0	0	0	0	0	0	0	0	0	0	0	0	0	0
DSO57_1000832	1	1	0	NaN	0	1	1	NA	NA	0	1	1	NA	NA	0	NA	NA	0	0	0	0	0	0	0	0	0	0	0	0	0	0	0	0	0	0	0	0	0	0	0	0
DSO57_1000833	1	1	0	NaN	0	1	1	NA	NA	0	1	1	NA	NA	0	NA	NA	0	0	0	0	0	0	0	0	0	0	0	0	0	0	0	0	0	0	0	0	0	0	0	0
DSO57_1000834	1	1	20	12	0.141729	1	1	20	8.13512	0.695324	1	1	20	10.0676	0.344372	0.104568	0.104568	0	0.116698	0.293623	0.225769	0	0.451989	0	0	1.38724	1.05148	0.337313	0	0.076623	0.796659	0	0.20888	0.673763	0	0	0.28926	0	0.775316	0	1.16213
DSO57_1000835	0.00134178	0.0733418	20	18	54.0085	0.102021	1	20.346	15.9187	277.536	0.00135471	0.0857623	20.173	16.9695	215.067	60.8685	0.283021	257.943	252.969	261.985	192.54	215.966	152.567	0.552424	164.658	199.352	201.464	216.288	130.937	241.064	206.475	250.471	209.868	279.558	291.795	333.993	292.866	241.6	112.548	310.727	275.688
DSO57_1000836	0.0153191	0.211865	20	14	7.7284	0.170766	1	20	12.9821	26.9655	0.0181709	0.337177	20	13.4911	18.7586	10.511	0.560329	24.3652	29.7694	12.0899	14.5891	8.75053	6.62729	0.822909	5.71468	21.6334	15.7946	30.74	3.99578	27.4446	29.8285	19.5996	29.6023	12.4695	29.6674	17.7911	35.3753	18.2978	16.9886	14.8597	4.19773
DSO57_1000837	1	1	0	NaN	0	1	1	26	8.06944	0.0498679	1	1	26	8.06944	0.0256841	0.00914123	0.00914123	0	0.147969	0	0	0	0.06663	0	0	0	0	0.199377	0	0	0	0	0.088504	0	0.0951	0.035655	0	0	0	0	0
DSO57_1000838	0.0271955	0.286284	20	16	1.35086	0.482556	1	20	12.0314	6.94751	0.0699915	0.738993	20	14.0157	4.26964	1.83863	0.430628	4.96839	4.69872	5.24708	4.47988	0	3.6499	0	2.95351	3.62087	2.77939	4.33817	3.37354	4.75921	8.51551	8.36058	6.15351	4.98451	1.9741	5.01775	2.76201	4.95609	4.79412	3.18862	4.65769
DSO57_1000839	1	1	0	NaN	0	1	1	NA	NA	0	1	1	NA	NA	0	NA	NA	0	0	0	0	0	0	0	0	0	0	0	0	0	0	0	0	0	0	0	0	0	0	0	0
DSO57_1000840	1	1	0	NaN	0	1	1	NA	NA	0	1	1	NA	NA	0	NA	NA	0	0	0	0	0	0	0	0	0	0	0	0	0	0	0	0	0	0	0	0	0	0	0	0
DSO57_1000841	1	1	0	NaN	0	1	1	NA	NA	0	1	1	NA	NA	0	NA	NA	0	0	0	0	0	0	0	0	0	0	0	0	0	0	0	0	0	0	0	0	0	0	0	0
DSO57_1000842	0.441239	1	24	6	0.435493	0.997285	1	26	11.3343	2.24392	0.801265	1	25	8.57416	1.81745	0.0919864	0.0506128	2.00777	2.28478	5.36378	1.18983	2.28797	1.82951	0	3.38704	1.72646	2.90788	1.67594	1.05782	0.932769	2.78156	1.98291	3.08607	0.562169	0.580644	0.306483	1.03878	1.55331	2.76446	0.989302	1.23197
DSO57_1000844	1	1	20	16	0.0727054	0.997239	1	20.6005	13.7077	0.699114	0.999996	1	20.3003	14.8741	0.256399	0.296479	0.296479	0	0	0	0	0	1.19325	0	0	0	0	0	0	0.205642	0	0	2.34868	0.92351	0.311671	0	1.10198	0	0	0	0
DSO57_1000845	0.145446	0.763898	20	14	0.442174	0.967167	1	20	11.9434	4.50845	0.416573	1	20	12.9717	3.73373	0.883061	0.236509	4.86909	5.0191	4.7241	2.52956	2.99775	2.99423	0	2.94673	3.20908	3.86465	3.03698	5.19579	2.21872	5.40477	4.90839	5.50117	4.53892	3.70009	3.22952	3.62132	4.35463	4.26121	2.25021	2.1321
DSO57_1000846	1	1	0	NaN	0	0.999998	1	20	8.02108	1.16152	1	1	20	8.02108	0.320568	0.351498	0.351498	0.348102	0.379315	0	0	0	0	0	0	0	0	4.64575	0	0.243303	0	0	0	0	0	0	0.934244	0	0	0	0
DSO57_1000847	1	1	0	NaN	0	0.982903	1	24.9747	5.13881	0.313202	0.999853	1	24.9747	5.13881	0.128234	0.138044	0.138044	0.426886	0.462557	0	0	0	1.15386	0	0	1.08204	0	0	0	0	0	0	0	0	0	0	0	0	0	0	0
DSO57_1000848	0.0911644	0.567942	20	12	0.348476	0.950647	1	26	11.7568	2.47589	0.298622	1	23	12.1001	1.61106	0.793604	0.492596	1.55245	3.24892	0.788256	0.656141	4.26332	1.00541	0.054166	1.43668	2.13564	1.28391	3.8421	0.225726	1.68905	3.12631	2.98101	2.08202	0.957985	1.93042	0.951211	1.96294	0.738788	0	1.05436	0
DSO57_1000849	1	1	24	6	2.30775	1	1	20	8.2844	32.8362	1	1	22	7.30642	26.846	0.672527	0.0250513	20.1341	33.3139	42.8414	24.6122	23.754	20.688	0.294426	39.3895	29.4101	43.241	23.065	35.2497	17.0494	20.8499	26.6192	41.3897	32.3445	29.253	18.7216	19.6268	40.1519	34.5792	17.776	8.94221
DSO57_1000850	1	1	20	18	0.601581	0.999952	1	20	14.6456	6.96953	1	1	20	16.3228	6.29302	1.09205	0.173533	6.80486	8.09586	9.50534	6.1234	5.4604	6.52075	0	7.23117	5.94111	5.99919	8.39917	6.57591	5.86955	7.75064	7.17457	6.2699	6.19402	6.62536	7.65511	8.34806	5.20374	9.27484	4.39227	1.38069
DSO57_1000851	1	1	0	NaN	0	1	1	NA	NA	0	1	1	NA	NA	0	NA	NA	0	0	0	0	0	0	0	0	0	0	0	0	0	0	0	0	0	0	0	0	0	0	0	0
DSO57_1000852	0.168867	0.843966	20	12	0.493952	0.903267	1	20	9.88416	6.22999	0.43935	1	20	10.9421	5.17112	0.92385	0.178656	4.54285	5.53418	5.4163	4.87786	3.69347	5.42698	0.100004	5.80702	5.39014	5.66869	7.42787	5.45263	4.3141	7.22852	6.58092	6.12019	5.30311	4.64211	4.28976	5.71141	6.48278	4.13917	3.5963	2.82585
DSO57_1000853	1	1	0	NaN	0	1	1	NA	NA	0	1	1	NA	NA	0	NA	NA	0	0	0	0	0	0	0	0	0	0	0	0	0	0	0	0	0	0	0	0	0	0	0	0
DSO57_1000854	1	1	0	NaN	0	1	1	NA	NA	0	1	1	NA	NA	0	NA	NA	0	0	0	0	0	0	0	0	0	0	0	0	0	0	0	0	0	0	0	0	0	0	0	0
DSO57_1000855	1	1	0	NaN	0	1	1	NA	NA	0	1	1	NA	NA	0	NA	NA	0	0	0	0	0	0	0	0	0	0	0	0	0	0	0	0	0	0	0	0	0	0	0	0
DSO57_1000858	1	1	0	NaN	0	1	1	NA	NA	0	1	1	NA	NA	0	NA	NA	0	0	0	0	0	0	0	0	0	0	0	0	0	0	0	0	0	0	0	0	0	0	0	0
DSO57_1000859	1	1	0	NaN	0	1	1	NA	NA	0	1	1	NA	NA	0	NA	NA	0	0	0	0	0	0	0	0	0	0	0	0	0	0	0	0	0	0	0	0	0	0	0	0
DSO57_1000860	0.00832126	0.157974	20	16	5.36113	0.211515	1	20.447	15.5348	31.9653	0.0129231	0.280809	20.2235	15.7719	24.5963	7.16705	0.291387	25.3642	24.7834	20.6285	25.1425	20.6774	19.2111	0.116083	22.1336	24.5183	25.0312	35.3531	11.756	33.1911	30.6372	24.2493	20.7362	35.6696	29.2646	39.1971	35.5068	23.4387	13.3775	28.7671	27.5751
DSO57_1000861	1	1	0	NaN	0	0.999994	1	21.6857	12	0.0681252	1	1	21.6857	12	0.0668813	0.022161	0.022161	0	0	0	0	0	0	0	1.37722	0	0	0	0	0.272501	0	0	0	0	0	0	0	0	0	0	0
DSO57_1000862	0.145446	0.763898	20	10	2.04283	0.999804	1	20	8.26614	13.7232	0.425804	1	20	9.13307	10.4049	1.58488	0.15232	7.58614	9.67409	9.09057	8.26614	11.1621	9.24279	0.039211	10.6752	13.8301	12.5567	11.1807	17.1535	4.89838	12.5142	11.2258	13.0098	10.4247	10.4176	6.14883	12.0655	9.79761	14.6203	6.36693	11.666
DSO57_1000863	0.388046	1	24	10	0.776227	0.88939	1	20	10.2968	8.02292	0.712285	1	22	10.2466	6.3831	1.30019	0.203692	6.40419	8.65828	5.67565	6.49657	7.3314	6.16878	0.080645	6.31627	6.79473	10.0117	8.34422	5.37834	5.86459	9.7639	6.72525	9.04911	6.09103	6.37148	5.00941	6.92665	6.66812	2.32122	4.97136	3.06798
DSO57_1000864	1	1	20	16	1.68104	1	1	20	9.44785	26.0161	1	1	20	12.7239	24.7112	2.22188	0.0899138	29.154	25.7499	24.4933	37.5254	19.108	37.6622	0.263455	25.192	26.7438	17.8298	13.6222	44.2458	28.893	17.6993	29.0086	26.6167	18.6115	27.4006	26.5547	24.6881	27.2889	17.1081	22.4493	19.333
DSO57_1000865	1	1	0	NaN	0	1	1	NA	NA	0	1	1	NA	NA	0	NA	NA	0	0	0	0	0	0	0	0	0	0	0	0	0	0	0	0	0	0	0	0	0	0	0	0
DSO57_1000866	1	1	0	NaN	0	0.999991	1	26	4.2826	0.358769	1	1	26	4.2826	0.478195	0.46555	0.46555	0.166124	0	0	0	2.09673	0	0	0	0.429303	0	0	0	0	0	0	0.353794	0	0	0.363992	1.02692	0	0	0.158308	7.06179
DSO57_1000867	1	1	0	NaN	0	1	1	NA	NA	0	1	1	NA	NA	0	NA	NA	0	0	0	0	0	0	0	0	0	0	0	0	0	0	0	0	0	0	0	0	0	0	0	0
DSO57_1000868	1	1	0	NaN	0	1	1	NA	NA	0	1	1	NA	NA	0	NA	NA	0	0	0	0	0	0	0	0	0	0	0	0	0	0	0	0	0	0	0	0	0	0	0	0
DSO57_1000869	1	1	20	2	0.697776	0.986253	1	25.5959	7.36802938380119e-05	2.69189	0.999905	1	22.7979	1.13993	1.81876	0.618456	0.340043	3.29755	3.60273	2.33535	1.47985	3.99535	1.29981	0	2.87725	1.8175	1.90104	0.347946	1.72455	2.02187	0	0	3.06355	2.42749	0.32197	0.601887	2.82528	1.06307	1.12269	2.75776	3.36155
DSO57_1000870	1	1	24	0	1.836	1	1	26	11.8295	29.7779	1	1	25	5.68724	24.4169	2.07763	0.0850897	26.0242	30.9752	27.3383	22.7603	44.3266	19.192	0	17.4927	34.489	22.3693	28.7223	0	21.6258	30.8153	40.4144	26.0885	8.99513	15.1431	18.3974	27.1	30.3751	21.9882	29.8046	40.5577
DSO57_1000871	0.259435	1	20	14	1.75413	0.835172	1	20	11.6386	12.0065	0.548046	1	20	12.8193	7.49024	4.13784	0.552431	8.24082	12.8734	3.25037	3.85804	12.8068	2.41061	0	3.20015	10.4131	6.88121	16.1533	2.7258	6.71788	17.6009	8.08753	15.3907	0.679164	9.03826	5.16997	10.9177	7.64091	0	5.23615	0
DSO57_1000872	1	1	20	18	0.351223	1	1	20	8.43754	3.72627	1	1	20	13.2188	3.59058	0.517584	0.144151	3.95656	4.30694	2.64159	4.25671	5.72866	3.65909	0.070925	3.50396	4.99909	3.08265	3.93931	2.84665	4.36386	3.05645	3.46544	3.50329	3.36854	4.48233	4.00626	4.61797	3.16784	2.11434	3.434	2.50239
DSO57_1000873	1	1	0	NaN	0	1	1	NA	NA	0	1	1	NA	NA	0	NA	NA	0	0	0	0	0	0	0	0	0	0	0	0	0	0	0	0	0	0	0	0	0	0	0	0
DSO57_1000874	1	1	20	12	2.32634	0.998731	1	20.7041	8.36042	21.3954	0.999999	1	20.3521	10.2147	18.8068	0.404232	0.0214939	21.4125	23.616	16.9151	17.0792	11.7815	17.4221	0.077114	19.5037	20.0868	24.3869	17.9732	22.6492	9.66203	15.9616	20.8715	24.5346	29.9478	19.7437	16.5592	24.8206	27.7611	17.5031	14.6093	14.9983
DSO57_1000875	0.500319	1	20	14	1.69775	0.937886	1	22.4545	8.99556	9.98754	0.824288	1	21.2273	11.6815	7.70617	2.02244	0.262445	8.25774	7.63071	5.3239	2.63048	8.84198	4.57912	0	3.61376	12.2132	11.864	8.22374	6.52273	5.04702	11.6892	6.84613	13.0887	4.96126	11.0087	6.72952	12.6206	3.83971	1.41465	8.07689	14.8424
DSO57_1000876	0.259435	1	24	16	3.76702	0.9519	1	21.5721	15.2668	25.3343	0.592336	1	22.786	15.6583	21.7648	6.405	0.294283	23.6645	22.6687	15.0105	24.0442	8.64524	20.4621	0.267421	14.1388	27.9384	18.3935	23.1549	29.066	39.9773	13.0113	20.5417	24.9813	21.2508	28.9686	26.7373	26.9059	19.7462	2.77899	40.1074	29.8075
DSO57_1000877	0.0911644	0.567942	20	12	57.906	0.960003	1	20	8.70236	750.515	0.300704	1	20	10.3512	655.917	82.1642	0.125266	662.11	585.528	608.28	655.493	785.581	717.242	4.21437	578.843	694.932	692.573	793.847	791.185	815.527	701.397	645.469	636.704	608.305	749.019	785.618	740.559	563.359	312.343	657.146	630.063
DSO57_1000878	1	1	0	NaN	0	0.999717	1	26	12.3607	0	1	1	26	12.3607	0.00431384	0.00600363	0.00600363	0.093124	0	0	0	0	0	0	0	0	0	0	0	0	0	0	0	0	0	0	0	0	0	0	0
DSO57_1000879	0.500319	1	24	14	1.68485	0.991686	1	22.3327	14.3166	12.4111	0.843897	1	23.1664	14.1824	10.9844	2.02546	0.184395	10.6028	13.2063	10.3418	6.77149	14.0439	6.19038	0.022819	10.4582	13.879	13.1973	13.6132	6.25393	5.95561	14.0301	13.653	15.5414	13.2945	12.6743	8.26513	15.3829	13.1825	12.7585	7.1828	12.3744
DSO57_1000880	1	1	0	NaN	0	0.999248	1	26	7.99999	0.0192005	1	1	26	7.99999	0.042866	0.0502625	0.0502625	0	0	0	0	0	0	0	0	0	0	0.076802	0	0	0	0	0	0	0	0	0	0	0.757035	0.103273	0
DSO57_1000881	1	1	24	0	0.209168	0.999583	1	20	11.656	0.40241	1	1	22	17.4108	0.54111	0.264486	0.264486	0.141275	0.307828	0	0.147847	2.69536	0.19547	0	1.03819	0.907089	0.342609	0.104013	0	0	1.0548	0.537275	0	0	0.289648	0.216432	0	1.34768	0	1.10377	2.27119
DSO57_1000882	0.804848	1	20	8	3.16253	0.998885	1	20	11.4665	20.6651	0.979387	1	20	9.73324	14.7771	2.50672	0.169636	15.5248	17.485	15.6333	13.5565	20.0924	10.8417	0.270151	14.4612	16.9541	17.2764	19.7714	10.9439	13.1831	24.5743	20.0946	23.8472	7.27148	9.54132	7.00952	11.2111	11.6558	16.8397	10.6067	16.0126
DSO57_1000883	1	1	0	NaN	0	1	1	NA	NA	0	1	1	NA	NA	0	NA	NA	0	0	0	0	0	0	0	0	0	0	0	0	0	0	0	0	0	0	0	0	0	0	0	0
DSO57_1000884	0.145446	0.763898	20	18	32.8693	0.834708	1	20	15.8124	287.418	0.377403	1	20	16.9062	236.872	38.8943	0.1642	256.901	241.131	230.02	237.269	237.486	313.713	3.98882	251.044	221.142	198.661	241.606	228.522	273.714	228.993	212.846	190.839	294.36	315.824	369.471	320.298	231.561	182.037	288.935	202.271
DSO57_1000885	0.195448	0.928183	20	18	5.16354	0.99408	1	20	15.7002	29.1647	0.512617	1	20	16.8501	27.0423	5.8735	0.217197	33.2762	32.3966	37.8774	37.1787	24.5172	37.9655	0.392606	30.3505	23.7506	24.359	26.4758	25.635	25.1528	26.17	24.5864	27.539	31.6166	32.2949	26.6477	34.4302	28.0287	24.2246	25.4718	21.5765
DSO57_1000886	0.565746	1	20	14	0.00756781	0.986869	1	20	9.89081	182.852	0.88372	1	20	11.9454	154.785	24.0142	0.155146	156.077	167.914	169.773	167.53	92.215	165.533	2.41523	156.879	177.9	188.833	135.428	198.036	191.226	141.154	190.338	188.662	129.897	146.671	165.967	143.345	171.439	122.042	168.013	98.8729
DSO57_1000887	0.0186219	0.235072	20	16	4.1851	0.330454	1	20	15.4298	32.3838	0.0374803	0.505251	20	15.7149	26.2158	7.5893	0.289493	27.0775	33.8535	25.2688	28.9757	16.5555	30.4984	0.385271	27.7704	27.7684	22.8955	26.5921	20.7624	29.4163	31.9221	26.3306	25.9492	32.4504	31.6174	33.9317	40.8741	29.3276	16.2674	26.1562	23.2946
DSO57_1000888	0.145446	0.763898	20	14	2.87705	0.900708	1	20	12.388	17.1059	0.397275	1	20	13.194	12.5031	4.24903	0.33984	10.6052	16.7198	10.9099	14.3205	18.2999	6.14381	0	9.19354	17.6584	9.04369	15.7118	2.09236	19.2538	22.0702	13.2526	13.6306	6.99193	18.391	11.557	16.691	7.45674	6.35397	11.347	13.2446
DSO57_1000889	1	1	0	NaN	0	0.9995	1	20	12	0.034281	1	1	20	12	0.00748414	0.0131318	0.0131318	0	0	0	0	0	0	0	0	0	0	0	0	0	0	0.137124	0	0	0	0	0	0	0	0	0
DSO57_1000890	0.00673217	0.142548	20	12	25.0717	0.171707	1	20	11.1459	162.092	0.00897351	0.224153	20	11.5729	110.722	40.9203	0.369578	105.82	126.725	86.1783	71.6643	108.913	68.9189	2.43864	101.065	131.759	125.131	203.459	95.3595	161.457	197.947	136.88	141.005	69.6088	87.5376	87.6077	94.8842	73.7483	60.719	94.068	80.3271
DSO57_1000891	1	1	0	NaN	0	1	1	NA	NA	0	1	1	NA	NA	0	NA	NA	0	0	0	0	0	0	0	0	0	0	0	0	0	0	0	0	0	0	0	0	0	0	0	0
DSO57_1000892	0.00171446	0.0799084	24	10	1.4765	0.466829	1	20	8.4283	8.76803	0.0065073	0.188255	22	9.2189	6.35872	1.50043	0.235964	6.53646	6.50715	5.537	4.94002	5.73135	6.48616	0.092243	8.58319	7.47985	9.32792	8.75262	9.30707	5.20989	7.84448	7.15546	8.55568	5.64501	4.80645	5.11957	6.89496	5.5727	3.58043	4.80566	5.08782
DSO57_1000893	1	1	20	4	0.850076	1	1	20	8.03044	6.09436	1	1	20	6.01522	3.89826	0.890895	0.228536	4.16522	3.43593	5.27289	3.1579	0	4.82348	0	5.36303	2.88498	8.84698	3.76466	8.87886	1.36068	0.858311	4.66573	4.33909	2.06281	1.97966	4.57277	3.3972	2.0999	6.6251	1.83187	8.05386
DSO57_1000894	1	1	24	18	0.183852	0.994968	1	26	12.1088	0.515487	0.999987	1	25	15.1965	0.215641	0.080192	0.080192	0.216438	0	0	0.226535	0	0	0	0	0.277105	0	0	0	0.465246	0.327031	0	1.26781	0	0.221278	0.332169	0	1.23259	0	0.631015	0
DSO57_1000895	0.182158	0.903199	20	14	0.343621	0.714232	1	20	11.713	3.46739	0.395438	1	20	12.8565	1.4893	1.30156	0.873943	0	2.08893	2.17644	0.569378	0	0	0	1.57761	0.870228	1.94769	4.5503	0	2.30109	6.80286	3.08788	1.59169	0	1.49521	0	0.980651	0	1.92805	0.528346	0
DSO57_1000896	1	1	20	10	0.656108	1	1	26	8.99821	8.23162	1	1	23	9.72998	7.33853	0.301397	0.0410706	6.69969	9.27643	5.19357	6.52043	6.80705	7.03392	0.0246	9.19891	7.28531	8.63534	10.058	6.47019	5.94983	10.0404	7.5322	7.79854	6.12143	7.55815	6.1728	9.46712	7.3112	9.21834	5.46868	9.9674
DSO57_1000897	1	1	0	NaN	0	1	1	NA	NA	0	1	1	NA	NA	0	NA	NA	0	0	0	0	0	0	0	0	0	0	0	0	0	0	0	0	0	0	0	0	0	0	0	0
DSO57_1000898	1	1	0	NaN	0	0.999717	1	26	12.3607	0	1	1	26	12.3607	0.00284478	0.00395912	0.00395912	0.061411	0	0	0	0	0	0	0	0	0	0	0	0	0	0	0	0	0	0	0	0	0	0	0
DSO57_1000899	1	1	0	NaN	0	1	1	NA	NA	0	1	1	NA	NA	0	NA	NA	0	0	0	0	0	0	0	0	0	0	0	0	0	0	0	0	0	0	0	0	0	0	0	0
DSO57_1000900	1	1	20	12	0.513338	1	1	26	7.55594	4.91708	1	1	23	10.242	4.25312	0.159116	0.0374115	2.8137	6.88251	2.89538	2.26535	0	5.62075	0	10.9991	5.46514	6.76453	4.33725	3.03936	5.11771	2.94328	2.87492	3.38083	6.62786	5.50375	4.93846	2.79968	5.341	4.61785	5.52669	1.15346
DSO57_1000901	1	1	0	NaN	0	1	1	NA	NA	0	1	1	NA	NA	0	NA	NA	0	0	0	0	0	0	0	0	0	0	0	0	0	0	0	0	0	0	0	0	0	0	0	0
DSO57_1000902	1	1	0	NaN	0	1	1	NA	NA	0	1	1	NA	NA	0	NA	NA	0	0	0	0	0	0	0	0	0	0	0	0	0	0	0	0	0	0	0	0	0	0	0	0
DSO57_1000903	1	1	0	NaN	0	0.990697	1	26	19.9999	0.113265	0.999957	1	26	19.9999	0.0406127	0.0614215	0.0614215	0	0	0	0.248172	0	0	0	0	0	0	0	0	0	0	0	0	0	0	0.18209	0	0.449742	0	0	0
DSO57_1000904	1	1	0	NaN	0	1	1	NA	NA	0	1	1	NA	NA	0	NA	NA	0	0	0	0	0	0	0	0	0	0	0	0	0	0	0	0	0	0	0	0	0	0	0	0
DSO57_1000905	1	1	0	NaN	0	0.999842	1	20.7563	15.8133	0.0169113	1	1	20.7563	15.8133	0.00432732	0.010374	0.010374	0	0	0	0	0	0	0	0	0	0	0	0	0	0	0	0	0	0	0	0.110313	0	0	0	0
DSO57_1000906	1	1	0	NaN	0	1	1	NA	NA	0	1	1	NA	NA	0	NA	NA	0	0	0	0	0	0	0	0	0	0	0	0	0	0	0	0	0	0	0	0	0	0	0	0
DSO57_1000907	0.124878	0.692108	20	12	0.847483	0.867034	1	20	11.0821	8.34651	0.348975	1	20	11.5411	6.98377	1.27426	0.18246	6.68696	9.1771	6.03294	5.62483	5.50593	7.3827	0.026855	7.19167	9.6988	7.2868	7.76518	6.21123	7.2714	8.57896	8.00023	9.34277	6.60086	7.38356	5.27833	8.38475	7.14973	4.32006	4.89581	7.30163
DSO57_1000908	1	1	0	NaN	0	1	1	26	12	1.46663	1	1	26	12	0.527899	0.351396	0.351396	0	1.24203	0	0	0	0	0	6.20192	0	0	0	0	0.406708	0	2.15237	3.30746	0	0	0	0	0	0	0	0
DSO57_1000909	0.0102412	0.172541	20	18	2.64026	0.537976	1	20.0976	8.23279	9.25334	0.0341662	0.48206	20.0488	13.1284	9.65967	0.899538	0.0931231	11.0353	10.1228	10.639	11.1836	6.06938	9.13579	0	10.2832	10.9844	6.39055	8.42023	11.126	9.91278	5.36416	10.2256	6.46631	13.305	12.6298	14.777	12.968	10.5254	6.38696	10.5923	11.3068
DSO57_1000910	0.637988	1	20	12	0.195129	0.906815	1	20	10.7541	0.84186	0.895143	1	20	11.377	0.512669	0.239994	0.239994	0.164442	0.527809	0.225135	0.461023	0	0.23125	0	0.920106	0.211174	0.602001	0.949519	1.17236	0.172669	1.07847	1.04437	0.939621	0.257834	0.085982	0.438968	0.365486	0.157752	1.18451	0.242048	0
DSO57_1000911	1	1	20	10	1.1038	1	1	20	11.7354	6.85954	1	1	20	10.8677	5.19736	0.649267	0.124922	4.9571	5.71909	6.50254	4.96195	3.84725	4.59104	0.153341	8.59928	6.49916	6.76566	3.91734	3.47062	5.62688	7.47046	7.28296	6.97638	3.29633	3.17549	5.0102	4.14958	5.1903	6.29532	3.22342	4.55373
DSO57_1000912	0.0466574	0.387912	20	14	0.985706	0.847163	1	20.2958	13.075	8.28092	0.167228	1	20.1479	13.5416	7.03093	1.55768	0.221547	7.02478	7.62784	4.95049	7.26123	3.7663	7.7302	0.042835	6.67	7.88906	8.27995	7.62238	5.16132	8.03452	9.31254	6.82804	8.76283	8.62501	8.16947	7.0383	7.95831	5.6963	2.50074	7.36728	11.7117
DSO57_1000913	1	1	20	18	0.110966	1	1	20	8.02723	0.160418	1	1	20	13.0136	0.0867415	0.0461496	0.0461496	0	0.156929	0	0.230316	0	0	0	0	0.282163	0.35942	0	0	0.051688	0	0	0	0	0.225088	0.168336	0.427739	0	0	0.072252	0
DSO57_1000914	1	1	24	6	0.164104	1	1	24.311	7.68008	1.08886	1	1	24.1555	6.83492	0.754751	0.154622	0.154622	0.390192	0.424161	1.40873	0.816337	1.65485	1.44331	0	0	1.33764	2.52705	0.477505	0	0.535586	1.16162	0.494372	0.227597	0.808131	0.591915	0.896377	0.696631	0.248389	1.86361	0.127146	0
DSO57_1000915	1	1	0	NaN	0	0.999717	1	26	12.3607	0	1	1	26	12.3607	0.00973768	0.0135521	0.0135521	0	0	0	0.21021	0	0	0	0	0	0	0	0	0	0	0	0	0	0	0	0	0	0	0	0
DSO57_1000916	0.106873	0.62753	20	16	12.7845	0.547001	1	20	14.3483	62.9225	0.22445	1	20	15.1741	47.6204	18.6291	0.391199	58.2466	54.7488	36.314	52.2262	42.3064	46.668	0.652711	22.5649	49.5836	29.9491	71.5949	34.0823	98.4105	60.9465	38.3183	42.6099	40.581	66.3849	69.2685	74.6902	46.1991	16.3446	64.7563	29.5163
DSO57_1000917	1	1	0	NaN	0	1	1	NA	NA	0	1	1	NA	NA	0	NA	NA	0	0	0	0	0	0	0	0	0	0	0	0	0	0	0	0	0	0	0	0	0	0	0	0
DSO57_1000918	0.565746	1	20	8	24.8979	0.995747	1	20	10.5339	129.302	0.886625	1	20	9.26697	100.011	19.7953	0.197933	83.4511	96.599	114.862	59.1811	121.363	67.8885	0.846158	133.348	129.69	159.696	99.1119	94.7196	67.897	110.86	151.932	168.66	81.7288	73.2661	44.3259	76.043	105.921	141.185	51.3304	89.2548
DSO57_1000919	1	1	0	NaN	0	1	1	NA	NA	0	1	1	NA	NA	0	NA	NA	0	0	0	0	0	0	0	0	0	0	0	0	0	0	0	0	0	0	0	0	0	0	0	0
DSO57_1000920	1	1	20	8	0.565371	1	1	26	11.5701	18.3848	1	1	23	9.71755	17.3802	0.00546066	0.000314188	17.948	16.2043	17.8892	17.9067	28.5074	16.7487	0.324351	19.3843	16.8248	21.0427	15.8194	16.1161	14.1039	18.6829	21.8596	18.7784	18.5251	15.75	14.9115	16.2449	18.9433	15.7658	14.5945	24.2441
DSO57_1000921	0.210485	0.991364	20	16	0.696386	0.784649	1	20	15.1896	2.07895	0.462581	1	20	15.5948	0.966539	1.47786	1.47786	4.67536	0.984839	0	0.965727	0	0	0	0	0	0	0	0	0	2.73929	3.46027	0	0	0.93561	2.12177	5.71565	0	0	2.69659	0
DSO57_1000922	1	1	0	NaN	0	1	1	NA	NA	0	1	1	NA	NA	0	NA	NA	0	0	0	0	0	0	0	0	0	0	0	0	0	0	0	0	0	0	0	0	0	0	0	0
DSO57_1000923	1	1	0	NaN	0	0.8793	1	20	11.9489	0.0339664	0.992404	1	20	11.9489	0.00816983	0.013645	0.013645	0	0	0	0	0	0	0	0	0	0	0.015594	0	0	0.094297	0.041519	0	0	0	0	0	0	0	0	0
DSO57_1000924	1	1	20	10	0.809114	0.98128	1	20	10.8625	5.11383	0.999824	1	20	10.4312	4.05985	0.736071	0.181305	4.19714	4.52596	3.04365	3.61536	1.97755	3.71143	0	5.42053	4.14362	6.41221	3.74756	4.4643	4.06273	5.06792	6.13323	4.89461	4.19531	3.03581	2.59333	4.70735	5.13028	1.4427	2.70914	5.28742
DSO57_1000925	0.00673217	0.142548	20	14	6.98309	0.27001	1	20	11.9654	39.7011	0.013288	0.284301	20	12.9827	29.3937	11.0911	0.377328	28.242	34.4737	20.0325	23.1787	33.1328	18.8098	1.10234	18.3649	27.702	28.5693	49.9204	23.1731	41.8422	53.4076	28.5836	34.9678	19.9373	36.2283	33.0515	38.5574	29.4603	20.8724	22.8837	12.6847
DSO57_1000926	1	1	0	NaN	0	1	1	NA	NA	0	1	1	NA	NA	0	NA	NA	0	0	0	0	0	0	0	0	0	0	0	0	0	0	0	0	0	0	0	0	0	0	0	0
DSO57_1000927	1	1	0	NaN	0	0.999993	1	26	12	0.0155267	1	1	26	12	0.0106303	0.0111561	0.0111561	0	0	0	0	0	0	0	0	0	0	0	0	0.062107	0	0	0	0	0	0	0	0	0	0.172672	0
DSO57_1000928	1	1	0	NaN	0	1	1	NA	NA	0	1	1	NA	NA	0	NA	NA	0	0	0	0	0	0	0	0	0	0	0	0	0	0	0	0	0	0	0	0	0	0	0	0
DSO57_1000929	1	1	0	NaN	0	0.9995	1	20	8	0.176722	1	1	20	8	0.0385815	0.0676958	0.0676958	0	0	0	0	0	0	0	0	0	0.706888	0	0	0	0	0	0	0	0	0	0	0	0	0	0
DSO57_1000930	1	1	0	NaN	0	1	1	25.8368	7.99998	0.235524	1	1	25.8368	7.99998	0.0683025	0.0724095	0.0724095	0	0	0	0	0	0	0	0	0	0	0	0.942097	0	0	0	0	0	0	0	0.818495	0	0	0	0
DSO57_1000931	1	1	0	NaN	0	0.999996	1	20	15.8133	0.0792125	1	1	20	15.8133	0.0404884	0.0561242	0.0561242	0	0	0.304157	0	0	0	0	0.207599	0	0	0	0	0	0	0	0	0.34827	0.168436	0	0	0	0	0	0
DSO57_1000932	1	1	0	NaN	0	1	1	NA	NA	0	1	1	NA	NA	0	NA	NA	0	0	0	0	0	0	0	0	0	0	0	0	0	0	0	0	0	0	0	0	0	0	0	0
DSO57_1000933	0.000622909	0.0575829	20	14	3.82217	0.0741539	1	20	14.4088	22.3889	0.000507304	0.0539434	20	14.2044	17.7645	7.64561	0.430387	19.759	20.9122	16.1965	13.908	17.6424	12.2121	0.093071	9.40268	20.9791	17.0365	24.3977	19.8314	19.6207	27.496	19.5506	19.6154	20.3632	24.1869	21.0278	27.1078	13.0197	11.2966	12.7262	10.4011
DSO57_1000934	1	1	0	NaN	0	0.999997	1	20	18.0309	0.0410561	1	1	20	18.0309	0.0303476	0.0448111	0.0448111	0	0	0.445539	0	0	0	0	0	0	0	0	0	0.118467	0	0	0	0	0	0	0.148981	0	0	0.161382	0
DSO57_1000935	1	1	0	NaN	0	0.999842	1	20.7563	15.8133	0.0357099	1	1	20.7563	15.8133	0.00913757	0.0219058	0.0219058	0	0	0	0	0	0	0	0	0	0	0	0	0	0	0	0	0	0	0	0.232937	0	0	0	0
DSO57_1000936	1	1	0	NaN	0	1	1	NA	NA	0	1	1	NA	NA	0	NA	NA	0	0	0	0	0	0	0	0	0	0	0	0	0	0	0	0	0	0	0	0	0	0	0	0
DSO57_1000938	1	1	20	16	0.0279922	0.953055	1	20	12.0391	0.3535	0.99888	1	20	14.0196	0.100559	0.139601	0.139601	0	0.223493	0	0.324715	0	0	0	0	0	0	0	0	0.367032	0.457489	0.589287	0	0	0	0.079174	0	0	0	0.202947	0
DSO57_1000939	0.364172	1	20	12	0.212973	0.987217	1	20	8.22142	0.750469	0.7273	1	20	10.1107	0.400013	0.225056	0.225056	0	1.01161	0	0.323304	0	0.591553	0	0	1.58846	0.373911	1.02584	0	0.708272	0	0.587385	0.301189	0.478885	0.24505	1.04849	0.416679	0	0	0	0
DSO57_1000940	1	1	0	NaN	0	1	1	NA	NA	0	1	1	NA	NA	0	NA	NA	0	0	0	0	0	0	0	0	0	0	0	0	0	0	0	0	0	0	0	0	0	0	0	0
DSO57_1000941	0.00434813	0.118918	20	14	1.74031	0.151148	1	20	12.076	5.32639	0.00547294	0.172138	20	13.038	1.91593	2.4223	1.2643	0.700582	2.99229	0	0	0	2.85394	0	0	0.881254	0	4.60322	0	3.9349	4.14558	3.90727	9.3104	2.1138	1.40957	1.06715	2.46117	0	0	0	0
DSO57_1000942	1	1	0	NaN	0	0.999997	1	26	7.99999	0.0950162	1	1	26	7.99999	0.045801	0.0254563	0.0254563	0.155643	0	0	0.406191	0	0	0	0	0	0.380065	0	0	0	0	0	0	0	0	0	0.034484	0	0	0.07641	0
DSO57_1000943	1	1	0	NaN	0	0.999842	1	20.7563	15.8133	0.0052865	1	1	20.7563	15.8133	0.00135273	0.00324293	0.00324293	0	0	0	0	0	0	0	0	0	0	0	0	0	0	0	0	0	0	0	0.034484	0	0	0	0
DSO57_1000944	1	1	0	NaN	0	1	1	NA	NA	0	1	1	NA	NA	0	NA	NA	0	0	0	0	0	0	0	0	0	0	0	0	0	0	0	0	0	0	0	0	0	0	0	0
DSO57_1000945	1	1	0	NaN	0	1	1	NA	NA	0	1	1	NA	NA	0	NA	NA	0	0	0	0	0	0	0	0	0	0	0	0	0	0	0	0	0	0	0	0	0	0	0	0
DSO57_1000946	1	1	0	NaN	0	0.999967	1	26	12	0.012922	1	1	26	12	0.0124744	0.0144861	0.0144861	0	0	0	0.076772	0	0	0	0	0	0	0	0	0.051688	0	0	0	0	0	0	0	0	0	0.144505	0
DSO57_1000947	0.565746	1	24	8	3.0393	0.812879	1	26	11.8591	11.4153	0.817112	1	25	9.86817	6.23161	1.79757	0.28846	11.6613	9.2367	5.86172	9.93479	15.8101	8.10988	0	8.83366	3.80648	8.53516	4.92279	3.7222	9.32401	12.8966	9.814	13.534	4.55342	2.93928	2.27891	0.589395	2.53253	0	2.53131	0
DSO57_1000948	1	1	24	6	1.20218	0.99953	1	26	8.3319	5.13311	1	1	25	7.13072	2.93808	0.442407	0.150577	3.03013	4.50923	5.21169	5.66336	0	4.73327	0	0.785647	3.88926	4.68277	6.74683	5.06559	3.41181	5.23249	1.64281	2.53562	0	1.21725	4.31819	1.95206	3.28691	0	2.94474	0
DSO57_1000949	1	1	0	NaN	0	1	1	NA	NA	0	1	1	NA	NA	0	NA	NA	0	0	0	0	0	0	0	0	0	0	0	0	0	0	0	0	0	0	0	0	0	0	0	0
DSO57_1000950	1	1	24	12	3.84663	1	1	20	10.8527	63.3199	1	1	22	11.469	58.7972	5.49705	0.0934917	69.6661	65.9962	57.3564	54.9087	82.0503	72.6668	0	54.9565	64.2626	56.0885	59.0059	67.8733	41.4743	55.0039	77.4865	79.1017	63.3545	68.8952	41.93	71.6083	66.1891	53.5452	46.3851	30.8642
DSO57_1000951	1	1	20	10	18.512	0.999992	1	20	11.6249	143.64	1	1	20	10.8124	115.19	17.823	0.154727	133.464	194.061	94.4073	150.745	151.185	97.5099	0	92.295	132.035	163.791	146.286	43.1748	125.984	184.668	122.624	139.458	69.8714	142.797	83.0863	109.949	105.497	61.0727	76.746	74.8718
DSO57_1000952	0.0911644	0.567942	24	6	115.541	0.998934	1	26	7.73229	830.886	0.309279	1	25	6.84245	731.504	63.1336	0.0863066	679.434	748.607	1026.71	944.918	1734.93	786.41	5.56702	629.385	666.1	955.725	691.433	1008.91	653.332	769.082	795.496	854.094	637.701	598.906	523.011	581.679	625.732	559.039	526.697	599.264
DSO57_1000953	1	1	0	NaN	0	1	1	NA	NA	0	1	1	NA	NA	0	NA	NA	0	0	0	0	0	0	0	0	0	0	0	0	0	0	0	0	0	0	0	0	0	0	0	0
DSO57_1000954	0.195448	0.928183	20	14	1.11936	0.818471	1	20	12.0656	12.2467	0.453156	1	20	13.0328	10.2612	1.96123	0.191131	11.3455	9.61114	11.0213	7.776	9.49009	9.47464	0.199665	9.16397	10.0536	10.519	13.5278	8.31355	9.57222	13.6277	14.354	11.4307	10.4847	10.2638	8.62068	13.6052	11.4312	12.5727	9.22815	6.03622
DSO57_1000955	0.0271955	0.286284	20	16	6.56099	0.33118	1	20	15.1769	25.7264	0.0514259	0.61449	20	15.5885	19.0536	8.40635	0.441195	21.6253	29.811	14.5837	20.1365	4.07848	16.7251	0	14.647	25.3819	25.2377	10.9148	17.9567	28.5062	13.3505	23.5668	24.9126	29.8812	27.3374	27.9298	26.8769	21.3039	6.43171	28.8322	3.43992
DSO57_1000956	0.225521	1	24	18	0.95996	0.910342	1	21.5721	16.2286	6.46291	0.53035	1	22.786	17.1157	5.16167	1.50797	0.292148	4.56087	4.51211	5.72703	6.05664	0	5.11929	0.333715	9.78007	6.47687	4.14629	4.41244	1.60052	6.63698	4.32477	5.13497	5.48114	8.78452	6.3609	6.63878	5.40698	3.88655	7.18457	7.13111	4.91458
DSO57_1000957	1	1	0	NaN	0	1	1	NA	NA	0	1	1	NA	NA	0	NA	NA	0	0	0	0	0	0	0	0	0	0	0	0	0	0	0	0	0	0	0	0	0	0	0	0
DSO57_1000958	1	1	0	NaN	0	0.991682	1	25.4377	7.36802938380119e-05	0.237622	0.999965	1	25.4377	7.36802938380119e-05	0.0911694	0.127227	0.127227	0	0	0.917725	0	0	0	0	0.623199	0	0	0	0	0	0	0	0	0	0	0	0	0	0	0.498738	0
DSO57_1000959	0.804848	1	24	10	0.508456	0.999887	1	20	8.61333	8.4994	0.979562	1	22	9.32066	6.94665	0.646983	0.0931359	6.25674	8.71445	6.51242	8.38018	10.6229	6.03503	0.143949	3.36887	7.54215	8.58659	7.46559	10.0467	6.21638	8.00371	8.334	7.36594	5.53666	7.2882	5.91042	9.23376	5.50494	5.55084	5.3123	7.46368
DSO57_1000960	1	1	20	18	1.76179	1	1	20.6005	8.14222	15.6773	1	1	20.3003	2.99676	14.4666	0.651186	0.0450132	13.1251	16.0244	16.1728	15.9637	19.6784	11.9441	0.130098	14.5824	16.2033	24.8776	9.4123	12.1682	13.1993	7.45041	13.8939	17.2559	19.6455	17.6605	13.2112	15.6799	15.5992	14.1718	14.1259	13.6549
DSO57_1000961	1	1	0	NaN	0	1	1	NA	NA	0	1	1	NA	NA	0	NA	NA	0	0	0	0	0	0	0	0	0	0	0	0	0	0	0	0	0	0	0	0	0	0	0	0
DSO57_1000962	1	1	24	12	0.299494	0.999936	1	20	8.6197	3.36354	1	1	22	10.2408	2.84814	0.16109	0.0565599	2.43237	3.04955	3.62408	3.10285	0	3.01181	0.12489	3.85005	3.75784	4.09912	2.74736	2.67275	2.49693	3.76991	2.77785	2.75677	2.64877	3.68719	2.81732	3.53255	1.74335	1.58251	3.57471	4.15974
DSO57_1000963	0.0391179	0.348772	20	14	2.18754	0.75785	1	20	8.6891	27.1948	0.133951	1	20	11.3445	22.7196	4.16472	0.18331	26.165	22.224	21.2781	18.3231	18.5622	21.9121	0.176586	19.7979	26.0308	22.6904	23.7654	34.7702	27.0616	20.1247	24.4081	26.3014	21.3379	28.6737	27.7831	25.3841	23.5727	11.546	24.8663	13.319
DSO57_1000964	1	1	0	NaN	0	1	1	NA	NA	0	1	1	NA	NA	0	NA	NA	0	0	0	0	0	0	0	0	0	0	0	0	0	0	0	0	0	0	0	0	0	0	0	0
DSO57_1000965	0.0911644	0.567942	24	8	2.10559	0.998656	1	20	11.1337	15.8498	0.309218	1	22	9.79023	12.7863	1.62632	0.127193	11.8587	15.2577	14.2211	13.9809	14.8936	16.481	0	13.3843	15.4619	14.1987	15.1407	12.8808	11.4328	14.3908	16.3833	20.3189	8.96346	11.2076	9.03572	11.4732	9.23678	9.95363	10.4199	12.9112
DSO57_1000966	0.210485	0.991364	20	18	0.924923	0.365612	1	20.0976	15.8087	3.3977	0.27431	1	20.0488	16.9071	1.94416	1.06479	0.547684	2.29074	0.753465	3.06071	1.67803	0	2.50007	0	1.6601	1.76313	1.09974	2.72114	0	2.1324	1.0391	1.30234	2.68321	6.30549	3.97828	2.10888	4.95734	2.17217	3.25407	1.55743	0
DSO57_1000967	0.0326771	0.317535	20	12	8.80666	0.571909	1	20	11.3011	87.0002	0.0930652	0.871446	20	11.6505	65.1937	15.6828	0.240557	72.0755	81.4582	57.6103	66.531	48.9772	62.8406	1.76866	53.2592	74.0598	73.1112	80.5862	70.51	98.6573	88.1339	76.0673	81.4885	48.3076	52.3537	53.2049	57.9042	52.8695	42.8093	63.5985	51.9821
DSO57_1000968	0.2785	1	24	10	0.120601	0.97617	1	22.9554	6.75221	0.738317	0.625953	1	23.4777	8.34411	0.413671	0.237768	0.237768	0.630999	0.590226	0	0.164687	2.51344	0.111376	0	0	0.808773	1.1555	0.170556	0.750339	0.111031	0.114771	0.745297	0.755775	0	0.402655	0.180662	0	0.60438	0	0	0
DSO57_1000969	1	1	20	4	0.0717201	0.999787	1	20	9.73544	0.79928	1	1	20	6.86772	0.32637	0.273993	0.273993	0.202855	0.444688	0	0.212416	0	0.276878	0	0	0	2.93025	0	0	0	0	0	2.77363	0	0	0	0	0.385361	0	0	0
DSO57_1000970	1	1	0	NaN	0	1	1	NA	NA	0	1	1	NA	NA	0	NA	NA	0	0	0	0	0	0	0	0	0	0	0	0	0	0	0	0	0	0	0	0	0	0	0	0
DSO57_1000971	1	1	0	NaN	0	1	1	NA	NA	0	1	1	NA	NA	0	NA	NA	0	0	0	0	0	0	0	0	0	0	0	0	0	0	0	0	0	0	0	0	0	0	0	0
DSO57_1000972	1	1	20	10	1.84849	0.999884	1	20	11.6784	13.9278	1	1	20	10.8392	10.7892	1.74339	0.161588	12.2371	15.8052	9.88692	7.42307	17.3464	6.42511	0.114215	11.4937	9.97571	12.4881	13.6078	8.86853	9.05228	18.5871	12.7054	15.182	9.80321	9.93348	6.21654	9.60709	10.4685	10.0613	6.62376	8.29474
DSO57_1000973	1	1	0	NaN	0	1	1	NA	NA	0	1	1	NA	NA	0	NA	NA	0	0	0	0	0	0	0	0	0	0	0	0	0	0	0	0	0	0	0	0	0	0	0	0
DSO57_1000974	0.297564	1	24	14	2.42406	0.937095	1	20	14.3865	19.1225	0.634958	1	22	14.3292	16.3678	4.41676	0.269845	15.1033	16.7321	13.1022	14.6236	21.544	15.8848	0	16.5244	20.952	17.6926	15.4762	17.1502	25.6867	13.8394	17.1746	17.8806	15.6164	20.5014	21.9	20.0349	17.4468	3.04935	18.524	13.366
DSO57_1000975	1	1	0	NaN	0	1	1	NA	NA	0	1	1	NA	NA	0	NA	NA	0	0	0	0	0	0	0	0	0	0	0	0	0	0	0	0	0	0	0	0	0	0	0	0
DSO57_1000976	1	1	0	NaN	0	1	1	NA	NA	0	1	1	NA	NA	0	NA	NA	0	0	0	0	0	0	0	0	0	0	0	0	0	0	0	0	0	0	0	0	0	0	0	0
DSO57_1000977	1	1	0	NaN	0	1	1	NA	NA	0	1	1	NA	NA	0	NA	NA	0	0	0	0	0	0	0	0	0	0	0	0	0	0	0	0	0	0	0	0	0	0	0	0
DSO57_1000978	1	1	0	NaN	0	1	1	NA	NA	0	1	1	NA	NA	0	NA	NA	0	0	0	0	0	0	0	0	0	0	0	0	0	0	0	0	0	0	0	0	0	0	0	0
DSO57_1000979	1	1	0	NaN	0	1	1	NA	NA	0	1	1	NA	NA	0	NA	NA	0	0	0	0	0	0	0	0	0	0	0	0	0	0	0	0	0	0	0	0	0	0	0	0
DSO57_1000980	1	1	0	NaN	0	1	1	NA	NA	0	1	1	NA	NA	0	NA	NA	0	0	0	0	0	0	0	0	0	0	0	0	0	0	0	0	0	0	0	0	0	0	0	0
DSO57_1000981	1	1	0	NaN	0	1	1	NA	NA	0	1	1	NA	NA	0	NA	NA	0	0	0	0	0	0	0	0	0	0	0	0	0	0	0	0	0	0	0	0	0	0	0	0
DSO57_1000982	1	1	20	12	5.60342	1	1	20	4.7352	48.0839	1	1	20	8.3676	32.4105	8.32282	0.256794	20.0198	0	19.7792	12.9995	145.064	62.6502	0	15.8173	0	23.6607	33.0367	87.1876	7.21238	22.8834	35.7796	27.7169	63.7408	28.5779	26.8588	27.4323	32.4295	18.0907	37.9073	0
DSO57_1000983	0.0843353	0.55611	20	14	1.9494	0.743498	1	20	14.0041	11.0776	0.23635	1	20	14.002	8.47185	5.97381	0.705137	9.97014	10.3714	13.553	13.2587	4.64217	3.48283	0	3.36128	12.899	9.01122	15.6523	1.12483	11.7033	15.6734	7.71845	7.82385	7.21991	17.2502	7.38145	13.0479	1.42178	2.57696	6.81082	0
DSO57_1000984	1	1	0	NaN	0	1	1	NA	NA	0	1	1	NA	NA	0	NA	NA	0	0	0	0	0	0	0	0	0	0	0	0	0	0	0	0	0	0	0	0	0	0	0	0
DSO57_1000985	0.0125513	0.190585	20	14	0.387927	0.553449	1	20	11.2831	5.18312	0.0414672	0.5401	20	12.6415	3.84582	1.11394	0.28965	3.87399	4.17668	1.62514	4.37181	2.34579	3.4431	0.083999	3.33121	4.98966	4.22506	4.13592	4.66522	6.48872	4.22117	5.16587	4.68223	1.85926	3.89568	4.47952	3.79732	3.77929	1.33069	4.72692	3.59795
DSO57_1000986	0.761188	1	20	18	0.052106	0.997132	1	20	19.7182	0.124202	0.968298	1	20	18.8591	0.103188	0.0405543	0.0405543	0.048215	0.156105	0.200943	0.325934	0	0	0	0.183047	0.184365	0.177482	0	0	0.09994	0.068251	0.135155	0.045141	0.076579	0.195163	0.164973	0.084172	0.185049	0	0.166238	0.131662
DSO57_1000987	1	1	0	NaN	0	0.999717	1	26	12.3607	0	1	1	26	12.3607	0.00510403	0.00710335	0.00710335	0	0	0	0.110182	0	0	0	0	0	0	0	0	0	0	0	0	0	0	0	0	0	0	0	0
DSO57_1000988	1	1	20	10	1.30041	1	1	20	10.6256	5.86337	1	1	20	10.3128	4.74363	0.568483	0.119841	4.08267	4.73742	3.84653	5.77565	10.686	4.58186	0	1.73864	4.92526	5.75852	8.73846	2.61795	6.87726	6.53813	4.09183	5.15384	3.66721	2.20659	3.31684	2.8141	1.82019	3.40794	3.96371	10.2376
DSO57_1000989	1	1	0	NaN	0	1	1	NA	NA	0	1	1	NA	NA	0	NA	NA	0	0	0	0	0	0	0	0	0	0	0	0	0	0	0	0	0	0	0	0	0	0	0	0
DSO57_1000990	1	1	0	NaN	0	1	1	NA	NA	0	1	1	NA	NA	0	NA	NA	0	0	0	0	0	0	0	0	0	0	0	0	0	0	0	0	0	0	0	0	0	0	0	0
DSO57_1000991	0.195448	0.928183	24	10	1.38427	0.999927	1	20	8.33459	21.9603	0.514487	1	22	9.16736	18.3144	1.82592	0.0996982	17.8252	21.4584	20.3101	16.8612	25.7671	14.4069	0	21.5108	24.6531	19.2778	21.401	22.2277	14.6365	17.7806	20.8754	22.2236	18.3087	20.8245	17.984	19.6155	19.1087	9.34718	15.3101	14.1335
DSO57_1000992	0.157157	0.8191	20	16	0.17746	0.987342	1	20	15.4957	0.572387	0.444283	1	20	15.7479	0.237932	0.450023	0.450023	0.127997	0.421025	1.04911	0.269072	0	0	0	0	0.157674	0	0	0	0.091981	0.76863	0	0.250967	2.74485	0.132334	0	0.115758	0	0	0	0
DSO57_1000994	1	1	0	NaN	0	0.843161	1	20	8.21206	0.11567	0.987002	1	20	8.21206	0.0345913	0.0499444	0.0499444	0	0	0	0	0	0	0	0	0	0.310747	0.149733	0	0.168439	0	0	0	0	0	0.032191	0	0	0	0	0
DSO57_1000995	0.601867	1	20	18	0.291572	0.998006	1	20	8.05159	0.332694	0.906836	1	20	13.0258	0.280096	0.0323713	0.0323713	0.727759	0.575804	0.475152	0.891772	0	0.061245	0	0	0.604496	0.526376	0.199316	0	0.163459	0	0.08062	0	0.815613	0.349269	0.163579	0.300336	0.494492	0	0.217769	0
DSO57_1000996	1	1	0	NaN	0	1	1	NA	NA	0	1	1	NA	NA	0	NA	NA	0	0	0	0	0	0	0	0	0	0	0	0	0	0	0	0	0	0	0	0	0	0	0	0
DSO57_1000997	1	1	0	NaN	0	1	1	26	8.32439	0.0130298	1	1	26	8.32439	0.0149689	0.0139967	0.0139967	0	0.212147	0	0	0	0	0	0	0.051565	0	0	0	0.02806	0	0	0	0	0.040981	0	0	0	0	0	0
DSO57_1000998	1	1	0	NaN	0	0.999717	1	26	12.3607	0	1	1	26	12.3607	0.00599705	0.00834618	0.00834618	0	0	0	0.12946	0	0	0	0	0	0	0	0	0	0	0	0	0	0	0	0	0	0	0	0
DSO57_1000999	0.0911644	0.567942	24	0	97.3994	0.998993	1	20.3964	7.86328	1348.73	0.309291	1	22.1982	4.27896	1424.33	128.195	0.0900036	1478.21	1457.89	1593.23	1906.45	1447.85	2053.19	22.7682	1522.31	1375.99	1345	1164.97	1508.09	1288.21	1113.02	1307.74	1232.59	1690.06	1516.99	1668.46	1493.47	1535.3	1288.6	1594.59	1567.34
DSO57_1001000	1	1	0	NaN	0	1	1	NA	NA	0	1	1	NA	NA	0	NA	NA	0	0	0	0	0	0	0	0	0	0	0	0	0	0	0	0	0	0	0	0	0	0	0	0
DSO57_1001001	1	1	20	10	0.103084	1	1	20.3964	11.5997	0.625045	1	1	20.1982	10.7931	0.635026	0.0310112	0.0310112	0.681327	0.916391	0.182138	0.484143	2.96081	0.281247	0.074412	0.748126	0.424541	0.648901	0.76011	0.52686	0.85309	0	0.99934	0.632415	0.417331	0.202706	0.455221	0.644962	0.763603	0	0.260615	1.43739
DSO57_1001002	0.0466574	0.387912	24	10	0.164839	0.367983	1	20	8.29349	0.915002	0.0869556	0.840382	22	9.14475	0.428673	0.246318	0.246318	0.402883	0.539658	0.236426	0.222546	0	0.141749	0.048757	0.441266	0.912342	1.29764	0.605917	0.819164	0.208147	0.637979	0.600729	0.573958	0.369591	0.26044	0.2312	0.375229	0.73811	0	0.126235	0
DSO57_1001003	1	1	0	NaN	0	0.999842	1	20.7563	15.8133	0.0320342	1	1	20.7563	15.8133	0.00819701	0.0196509	0.0196509	0	0	0	0	0	0	0	0	0	0	0	0	0	0	0	0	0	0	0	0.20896	0	0	0	0
DSO57_1001004	0.0169705	0.232637	20	14	0.699651	0.17114	1	21.4596	11.7496	2.53906	0.0198701	0.353269	20.7298	12.9304	1.34021	0.97006	0.72381	0.173803	1.6872	0	0.339548	0	0.10848	0.299186	0.718227	1.13824	1.64022	2.22513	1.99318	3.29022	2.03026	1.22033	3.59135	0.561012	1.29514	1.30126	2.28138	0	3.03662	1.19131	0
DSO57_1001005	0.565746	1	20	6	5.81825	0.999193	1	20	7.3516	33.7289	0.88774	1	20	6.6758	28.5986	4.00079	0.139895	29.5995	25.633	37.4886	25.2287	49.1822	33.2271	0	32.854	32.7116	45.8818	19.074	36.2856	13.03	19.8649	30.7122	26.6292	33.4663	13.2921	22.0289	12.0378	36.5417	21.3292	29.8088	52.4182
DSO57_1001006	0.565746	1	20	10	0.881178	0.999996	1	20	10.7999	4.08005	0.887999	1	20	10.3999	3.54054	0.588147	0.166118	1.82674	3.81714	1.30262	1.97384	9.32429	2.33058	0	3.796	2.90435	3.82275	5.08478	4.10165	2.51707	6.02429	3.4923	4.05713	4.58262	2.18272	2.2109	3.56936	2.92634	4.11552	1.85894	4.81694
DSO57_1001007	1	1	0	NaN	0	1	1	NA	NA	0	1	1	NA	NA	0	NA	NA	0	0	0	0	0	0	0	0	0	0	0	0	0	0	0	0	0	0	0	0	0	0	0	0
DSO57_1001008	1	1	0	NaN	0	0.999985	1	20	4.18668	0.0808787	1	1	20	4.18668	0.0457029	0.106582	0.106582	0	0	0	0	0	0.527575	0	0	0	0	0	0	0	0	0	0	0	0	0	0	0	0.677044	0	0
DSO57_1001009	1	1	20	10	0.347526	0.999878	1	20	11.0133	2.86372	1	1	20	10.5066	2.36222	0.200851	0.0850263	2.28452	2.93029	2.26198	2.51866	1.14845	2.39277	0.044426	2.27386	1.864	2.2408	3.58842	2.67727	2.30933	2.766	2.91391	3.33356	1.39772	2.18646	2.03816	2.57477	2.017	2.84168	2.24936	3.04673
DSO57_1001010	1	1	0	NaN	0	1	1	NA	NA	0	1	1	NA	NA	0	NA	NA	0	0	0	0	0	0	0	0	0	0	0	0	0	0	0	0	0	0	0	0	0	0	0	0
DSO57_1001011	1	1	20	10	2.07258	1	1	26	8.56976	33.3662	1	1	23	9.54047	30.5799	0.518151	0.0169442	28.5699	34.9584	39.5496	20.9862	42.0431	19.7686	0.158356	36.5539	32.6312	45.8765	32.0467	22.0983	12.3616	28.0181	39.5699	42.3967	37.1209	30.8287	16.1566	33.3335	37.4428	57.5797	15.2855	29.1227
DSO57_1001012	1	1	0	NaN	0	1	1	NA	NA	0	1	1	NA	NA	0	NA	NA	0	0	0	0	0	0	0	0	0	0	0	0	0	0	0	0	0	0	0	0	0	0	0	0
DSO57_1001013	1	1	20	10	2.77885	0.973875	1	20	9.75598	10.7785	0.999656	1	20	9.87799	7.84253	1.81236	0.231094	7.64458	10.4157	9.0097	5.49915	6.01405	5.65883	0.046064	8.32805	10.7983	13.4079	8.79752	7.97445	3.76992	10.8558	11.7602	13.7709	4.51943	6.44478	3.09398	6.89715	9.11293	8.0194	3.78186	5.35593
DSO57_1001014	1	1	0	NaN	0	0.997679	1	20	11.8921	0.159564	0.999997	1	20	11.8921	0.0415573	0.0667867	0.0667867	0	0	0	0	0	0	0	0	0.138724	0	0	0	0	0.637327	0	0	0	0	0	0	0	0	0	0
DSO57_1001015	0.677758	1	24	8	0.146665	0.92569	1	26	5.88281	0.574433	0.919873	1	25	6.99494	0.31949	0.21414	0.21414	0.157233	0.662407	0	0.510673	0	1.47546	0	0.726733	0.328155	1.48548	0.360912	0	0.591057	0.41867	0	0.266101	0.379777	0	0.467354	0	0	0	0	0
DSO57_1001016	0.210485	0.991364	24	16	5.3014	0.857866	1	26	8.29617	23.56	0.489636	1	25	12.3219	21.4803	0.594045	0.0276553	23.3694	19.1535	14.2813	17.0869	26.7512	12.0622	0	9.49445	31.1772	24.2337	19.7527	18.5949	28.7309	12.2268	16.7227	17.3593	25.5298	40.2379	28.4079	28.8632	31.6887	0	38.6932	31.6257
DSO57_1001017	1	1	0	NaN	0	0.999717	1	26	4.72142	0	1	1	26	4.72142	0.00547898	0.00183494	0.00183494	0	0	0	0	0	0	0	0	0	0	0	0	0	0	0	0	0	0	0	0	0.132595	0	0	0
DSO57_1001018	1	1	0	NaN	0	0.99279	1	26	19.9999	0.00517969	0.999974	1	26	19.9999	0.00211672	0.00394361	0.00394361	0	0.023263	0	0	0	0	0	0	0	0	0	0	0	0	0	0	0	0	0	0	0.021458	0	0	0
DSO57_1001019	1	1	0	NaN	0	0.999842	1	20.7563	15.8133	0.200985	1	1	20.7563	15.8133	0.0514287	0.123292	0.123292	0	0	0	0	0	0	0	0	0	0	0	0	0	0	0	0	0	1.31103	0	0	0	0	0	0
DSO57_1001020	0.168867	0.843966	20	6	6.21393	0.999972	1	20	7.93935	36.699	0.469213	1	20	6.96968	30.3433	5.00396	0.164912	25.3831	32.2392	34.8669	20.2252	44.5933	28.6841	0.245563	44.6171	39.5319	37.887	31.6813	37.6862	15.9071	29.0223	31.9407	38.6901	27.6353	22.4696	15.3949	27.1721	35.523	40.8732	17.2515	37.1077
DSO57_1001021	0.00928125	0.172541	20	12	0.655781	0.354437	1	20	9.93538	5.37524	0.0220963	0.376752	20	10.9677	3.93545	1.46116	0.371282	3.50633	5.40421	2.28708	4.90263	4.08056	3.74055	0	3.07817	5.70184	5.08454	4.61652	4.99932	4.81134	6.27379	4.14228	5.3771	3.00691	4.18099	3.01898	3.95615	2.15336	0.642813	3.90863	0
DSO57_1001022	1	1	0	NaN	0	1	1	NA	NA	0	1	1	NA	NA	0	NA	NA	0	0	0	0	0	0	0	0	0	0	0	0	0	0	0	0	0	0	0	0	0	0	0	0
DSO57_1001023	1	1	0	NaN	0	1	1	NA	NA	0	1	1	NA	NA	0	NA	NA	0	0	0	0	0	0	0	0	0	0	0	0	0	0	0	0	0	0	0	0	0	0	0	0
DSO57_1001024	1	1	0	NaN	0	1	1	NA	NA	0	1	1	NA	NA	0	NA	NA	0	0	0	0	0	0	0	0	0	0	0	0	0	0	0	0	0	0	0	0	0	0	0	0
DSO57_1001025	1	1	0	NaN	0	1	1	NA	NA	0	1	1	NA	NA	0	NA	NA	0	0	0	0	0	0	0	0	0	0	0	0	0	0	0	0	0	0	0	0	0	0	0	0
DSO57_1001026	1	1	0	NaN	0	1	1	NA	NA	0	1	1	NA	NA	0	NA	NA	0	0	0	0	0	0	0	0	0	0	0	0	0	0	0	0	0	0	0	0	0	0	0	0
DSO57_1001027	1	1	20	10	11.9809	1	1	26	8.81459	230.807	1	1	23	9.64876	213.408	0.499205	0.0023392	191.598	214.225	274.219	158.01	236.713	166.1	2.18014	292.585	218.221	308.879	207.073	180.58	131.768	200.275	260.978	281.575	273.471	191.889	163.724	203.272	239.984	398.422	142.754	183.82
DSO57_1001028	1	1	0	NaN	0	1	1	NA	NA	0	1	1	NA	NA	0	NA	NA	0	0	0	0	0	0	0	0	0	0	0	0	0	0	0	0	0	0	0	0	0	0	0	0
DSO57_1001029	1	1	0	NaN	0	1	1	NA	NA	0	1	1	NA	NA	0	NA	NA	0	0	0	0	0	0	0	0	0	0	0	0	0	0	0	0	0	0	0	0	0	0	0	0
DSO57_1001030	1	1	0	NaN	0	0.999998	1	21.0751	15.4544	0.405684	1	1	21.0751	15.4544	0.162177	0.157279	0.157279	0	0	0	0	0	1.02079	0	0	0	0	0	0	0.268087	0.568199	0	0	0	0	0.578291	1.48305	0	0	0	0
DSO57_1001031	1	1	0	NaN	0	1	1	NA	NA	0	1	1	NA	NA	0	NA	NA	0	0	0	0	0	0	0	0	0	0	0	0	0	0	0	0	0	0	0	0	0	0	0	0
DSO57_1001032	1	1	0	NaN	0	1	1	NA	NA	0	1	1	NA	NA	0	NA	NA	0	0	0	0	0	0	0	0	0	0	0	0	0	0	0	0	0	0	0	0	0	0	0	0
DSO57_1001033	1	1	0	NaN	0	1	1	26	12.351	0.0798622	1	1	26	12.351	0.0432785	0.00877983	0.00877983	0	0	0	0.06143	0	0	0	0.442721	0	0	0	0	0.205977	0	0.110909	0	0	0.119942	0	0	0.112948	0	0	0
DSO57_1001034	1	1	0	NaN	0	1	1	NA	NA	0	1	1	NA	NA	0	NA	NA	0	0	0	0	0	0	0	0	0	0	0	0	0	0	0	0	0	0	0	0	0	0	0	0
DSO57_1001035	0.0225477	0.260931	24	16	6.26502	0.380053	1	22.8281	15.2295	43.3182	0.0493555	0.597454	23.414	15.6149	37.0522	9.40719	0.25389	35.9353	37.5167	27.1284	29.0584	33.9788	29.602	0.955931	25.7976	41.072	34.3486	48.0464	47.7537	50.5209	46.8976	34.5229	35.0023	36.3219	49.7594	48.3883	45.5895	40.1285	19.8677	49.9377	40.7528
DSO57_1001036	0.0225477	0.260931	24	8	2.08951	0.359103	1	21.3483	10.4408	6.36763	0.047094	0.584003	22.6742	9.32366	4.0627	1.68578	0.41494	4.10162	2.80683	3.80871	3.88351	7.40097	5.9198	0	2.40143	4.07947	6.2868	4.7505	8.54081	4.42688	6.53857	6.88527	6.143	1.43154	2.32279	1.49902	1.77541	5.94428	2.0099	1.74583	0.502388
DSO57_1001037	1	1	20	10	0.856401	0.992511	1	20	11.55	4.4621	0.999972	1	20	10.775	3.16454	0.66641	0.210587	3.29469	3.58294	2.34536	3.18493	4.44572	2.70365	0	2.96474	4.42748	4.27633	2.32138	2.78094	3.19093	4.01245	4.6405	5.85414	2.93439	1.56355	1.43941	2.3512	1.77068	4.53777	2.39259	2.34605
DSO57_1001039	0.0775061	0.516327	24	10	8.13558	0.750149	1	20	10.894	50.2294	0.223546	1	22	10.5751	37.0023	7.98073	0.215682	44.7021	45.2851	35.4829	35.1023	44.1127	34.6075	0.344301	33.0095	48.4545	46.2465	52.6462	33.7918	45.2692	54.3933	45.7099	50.8144	23.5091	27.0398	30.5705	27.8934	29.9899	18.7638	35.0188	28.8854
DSO57_1001040	0.0326771	0.317535	24	8	28.9037	0.899639	1	24.2395	10.2828	143.47	0.133078	1	24.1197	9.13598	108.743	20.1219	0.185041	112.947	130.074	139.224	95.7343	147.893	114.285	1.52007	139.502	143.881	152.832	137.132	113.966	81.9259	140.187	153.012	173.44	77.061	76.988	61.001	75.7315	102.942	109.972	57.0247	74.0168
DSO57_1001041	1	1	0	NaN	0	0.999842	1	20.7563	4.18668	0.439388	1	1	20.7563	4.18668	0.112432	0.269537	0.269537	0	0	0	0	2.86614	0	0	0	0	0	0	0	0	0	0	0	0	0	0	0	0	0	0	0
DSO57_1001042	1	1	24	6	3.48782	1	1	26	8.52923	33.6774	1	1	25	7.22559	30.919	4.68117	0.151401	29.3482	52.7622	50.7548	34.2971	40.4346	12.4448	0	34.2965	41.8853	36.1105	31.7249	23.9905	25.6506	18.6433	35.2658	39.0497	34.2631	27.995	26.2654	24.652	27.92	22.4734	37.9512	30.1433
DSO57_1001043	1	1	20	18	0.165393	1	1	26	8.30653	0.665613	1	1	23	2.52404	0.540228	0.0960748	0.0960748	0.907832	2.38612	0.48782	0.570472	0	0.748061	0	0	1.63374	0.876142	0.134509	0	0.650301	0	0	1.06384	1.11852	0.185978	0.417811	0.163653	0.690628	0	0.884314	0
DSO57_1001044	0.0125513	0.190585	20	16	9.08457	0.371396	1	20.0487	15.5009	56.8439	0.0296863	0.443335	20.0244	15.7508	45.1645	12.5309	0.277451	49.7167	53.0474	49.4398	33.0102	36.7467	32.6877	0.452376	36.1742	45.2407	39.0276	56.6036	45.7711	60.172	51.3976	41.6512	45.9073	42.8749	69.4701	65.5699	68.5655	40.8347	12.1723	60.032	58.9275
DSO57_1001045	1	1	0	NaN	0	0.999717	1	26	4.72142	0	1	1	26	4.72142	0.0143528	0.00480683	0.00480683	0	0	0	0	0	0	0	0	0	0	0	0	0	0	0	0	0	0	0	0	0	0	0.347348	0
DSO57_1001046	1	1	0	NaN	0	1	1	NA	NA	0	1	1	NA	NA	0	NA	NA	0	0	0	0	0	0	0	0	0	0	0	0	0	0	0	0	0	0	0	0	0	0	0	0
DSO57_1001047	1	1	20	10	0.230146	0.978263	1	20	8.178	0.594044	0.999762	1	20	9.089	0.240683	0.142864	0.142864	0	0.47278	0.593073	0	0	0	0	0	0.560716	0.798256	0.66343	0.344884	0.384842	0	0	0.425348	0	0.682488	0	0.195282	0	0	0.107071	0
DSO57_1001048	0.00347051	0.105768	20	12	0.627379	0.236197	1	22.9554	9.42902	3.10659	0.00664512	0.190603	21.4777	10.8543	2.28162	0.941767	0.412762	1.90248	2.26084	1.42561	1.20916	1.45522	3.30921	0	2.58235	3.68753	4.75456	1.63171	1.98314	2.98855	2.00699	3.30104	3.59383	2.28137	2.95292	2.71279	2.09405	0.827109	1.37571	1.21277	0.826564
DSO57_1001049	0.259435	1	20	8	45.9465	0.998896	1	20	11.0055	406.014	0.609092	1	20	9.50273	341.406	42.188	0.123571	327.656	274.851	277.983	387.309	336.899	510.036	5.82815	294.142	434.292	347.479	392.349	340.205	493.864	361.093	415.346	334.841	301.983	271.635	368.972	253.699	296.493	302.871	368.579	328.641
DSO57_1001050	1	1	20	6	1.86293	0.999656	1	25.4377	7.51917	14.3664	1	1	22.7188	6.76558	11.107	2.06834	0.186219	9.79667	11.135	13.9431	7.73268	23.2638	17.4	0	7.55593	16.8778	16.5085	7.74556	16.1107	8.445	11.1196	11.216	9.76594	11.9537	6.88087	14.6712	9.99535	10.8594	11.7782	7.58439	2.49277
DSO57_1001054	1	1	0	NaN	0	1	1	NA	NA	0	1	1	NA	NA	0	NA	NA	0	0	0	0	0	0	0	0	0	0	0	0	0	0	0	0	0	0	0	0	0	0	0	0
DSO57_1001055	0.565746	1	20	14	0.647795	0.956215	1	20	11.1299	6.95223	0.87334	1	20	12.565	4.49089	1.48558	0.330799	5.5905	5.39678	3.72044	1.33488	1.50948	2.02402	0	2.44044	5.07607	4.97185	8.41621	4.34833	3.9999	10.7447	4.90355	7.61011	1.11534	2.82457	3.37252	5.04533	3.82188	4.2816	2.13415	8.98338
DSO57_1001056	0.852645	1	20	14	0.495341	0.999996	1	20	11.7101	1.46063	0.988566	1	20	12.8551	0.903597	0.382241	0.382241	0.575968	0.276231	0	2.37336	0	1.37336	0.26009	0	0	0.603783	2.86235	0.607418	1.50017	1.52586	0.954475	1.8407	0	1.28647	0	1.5903	2.85699	0	0.244741	0
DSO57_1001057	1	1	0	NaN	0	0.868582	1	20	11.8473	0.287144	0.990959	1	20	11.8473	0.0785401	0.123377	0.123377	0	0	0	0	0	0	0	0	0	0	0.326761	0	0.313061	0	0.832432	0	0	0	0	0	0	0	0	0
DSO57_1001058	0.2785	1	24	16	1.8257	0.76736	1	26	12.2395	5.06653	0.543493	1	25	14.2177	2.77158	1.25264	0.451959	1.55535	3.91234	0	0.538324	0	0.70131	0	1.85649	5.23996	3.6681	0.380984	0	1.82746	10.4748	0.967274	6.94959	4.6864	1.04251	3.55611	3.20616	5.88012	3.65484	1.49766	5.55933
DSO57_1001059	1	1	0	NaN	0	1	1	20	12	0.256387	1	1	20	12	0.0738229	0.0614611	0.0614611	0	0.196912	0	0	0	0	0	0	0	0	0	0	0	0	1.02555	0	0	0	0	0	0	0	0.350397	0
DSO57_1001060	0.340297	1	24	0	7.50675	0.999995	1	26	7.83317	109.488	0.707114	1	25	3.76595	99.0191	17.9731	0.181511	144.91	153.15	103.064	130.314	107.551	103.903	3.32401	102.526	92.8795	76.746	173.359	94.5842	97.8564	73.2525	54.3203	54.3372	74.6644	110.538	98.7356	150.572	104.703	50.6	144.585	75.9095
DSO57_1001061	0.000206553	0.0386473	20	18	34.5361	0.638722	1	20	15.868	366.575	0.00131049	0.0855132	20	16.934	322.627	55.8638	0.173153	361.385	390.353	353.932	366.136	342.902	347.823	4.15766	312.987	317.638	302.218	322.785	252.31	336.273	317.585	340.83	342.282	371.546	361.413	386.444	397.883	368.982	295.622	330.599	346.526
DSO57_1001062	1	1	0	NaN	0	0.999698	1	22.4545	7.99998	0.218426	1	1	22.4545	7.99998	0.152533	0.00522023	0.00522023	0	0	0	0	0	0	0	0	0.873706	0	0	0	0	0	0	0	2.09538	0.698851	0	0	0	0	0	0
DSO57_1001063	1	1	0	NaN	0	1	1	NA	NA	0	1	1	NA	NA	0	NA	NA	0	0	0	0	0	0	0	0	0	0	0	0	0	0	0	0	0	0	0	0	0	0	0	0
DSO57_1001064	1	1	0	NaN	0	0.999842	1	20.7563	15.8133	0.0537992	1	1	20.7563	15.8133	0.0137663	0.0330024	0.0330024	0	0	0	0	0	0	0	0	0	0	0	0	0	0	0	0	0	0	0	0.350934	0	0	0	0
DSO57_1001065	0.0102412	0.172541	20	14	32.0029	0.329395	1	20	12.9847	158.519	0.0225743	0.381811	20	13.4924	119.744	54.6536	0.456419	150.561	161.908	77.2813	123.714	83.7208	72.8555	2.6181	72.5497	122.493	85.7643	175.606	104.793	220.802	178.238	122.402	106.959	87.1128	157.867	145.597	189.837	102.015	29.986	148.571	50.8995
DSO57_1001066	1	1	20	8	0.102487	1	1	20	11.9374	0.191692	1	1	20	9.96869	0.161697	0.0566501	0.0566501	0	0.12209	0	0	0.717841	0	0.737373	0	0.144938	0	0	0	0	0.33357	0.214168	0.218464	0	0	0	0	0	1.61888	0	0
DSO57_1001067	1	1	0	NaN	0	0.827805	1	20	8	0.236606	0.984242	1	20	8	0.0516553	0.0906353	0.0906353	0	0	0	0	0	0	0	0	0.449481	0.496944	0	0	0	0	0	0	0	0	0	0	0	0	0	0
DSO57_1001068	0.0054226	0.129869	20	14	12.6367	0.180804	1	20.6005	14.3628	59.0586	0.00777236	0.209193	20.3003	14.1818	45.351	19.1559	0.422391	46.9382	36.5186	41.4839	27.8475	23.7634	29.5291	0	26.9261	59.4489	48.6824	45.6809	59.3583	93.4637	43.9316	47.8195	44.1592	45.5216	63.7487	68.033	63.343	39.2857	7.00934	68.2804	38.123
DSO57_1001069	0.297564	1	20	14	1.58219	0.831318	1	20	9.03176	44.3994	0.592914	1	20	11.5159	38.1835	5.14329	0.134699	42.9249	46.7821	32.1733	39.7121	26.1483	35.2289	0.933604	31.8502	41.5679	42.1891	46.6472	42.9094	40.7289	41.2089	43.5629	40.9716	35.1099	43.0815	40.8767	42.9382	40.9247	22.0547	34.2331	43.3609
DSO57_1001070	1	1	0	NaN	0	1	1	26	4.81435	0.181109	1	1	26	4.81435	0.115774	0.0709793	0.0709793	0.177756	0.095411	0.242762	0	0	0.748497	0	0	0	0.650468	0	0	0	0.129996	0.336539	0	0	0.27262	0	0	0.17019	0	0	0
DSO57_1001071	1	1	0	NaN	0	1	1	NA	NA	0	1	1	NA	NA	0	NA	NA	0	0	0	0	0	0	0	0	0	0	0	0	0	0	0	0	0	0	0	0	0	0	0	0
DSO57_1001072	1	1	0	NaN	0	1	1	NA	NA	0	1	1	NA	NA	0	NA	NA	0	0	0	0	0	0	0	0	0	0	0	0	0	0	0	0	0	0	0	0	0	0	0	0
DSO57_1001073	4.48723719831705e-05	0.0210403	24	18	3.54257	0.0226153	1	21.1835	15.9837	18.2134	1.5019905229452e-05	0.00835064	22.5918	16.9951	13.4204	5.65307	0.42123	14.0388	18.1663	11.6217	11.4195	13.2473	8.84671	0.104825	10.1633	11.5356	10.933	12.2207	7.17684	16.4695	15.1704	11.5828	12.055	18.9505	19.5975	18.6885	22.9506	16.4366	11.6813	17.7967	14.2848
DSO57_1001074	1	1	20	16	4.48068	0.992432	1	20	12.8961	38.8744	0.999971	1	20	14.4481	32.9652	10.3836	0.314985	48.7443	45.2444	27.2931	38.2522	13.056	38.0054	0.698812	39.1978	37.7911	35.2391	19.453	36.4038	42.2021	44.4631	33.0051	34.9333	24.7136	42.6195	39.0083	38.6497	39.3304	24.1105	34.222	7.363
DSO57_1001075	0.124878	0.692108	24	0	0.0351807	0.491432	1	26	7.36802938380119e-05	0.191823	0.23264	1	25	3.54232181913519e-05	0.0595829	0.0538388	0.0538388	0.195281	0.051485	0.40421	0.101721	0	0.208314	0	0.183963	0	0	0	0	0	0	0	0	0	0	0.148757	0.042911	0	0	0.048021	0
DSO57_1001076	1	1	20	14	0.0283161	0.999913	1	26	19.9999	0.15775	1	1	23	16.8961	0.0571729	0.00165555	0.00165555	0	0	0	0.088917	0	0.182553	0	0	0	0	0.030272	0	0.148419	0	0.08009	0	0	0.086671	0.097521	0	0.573151	0	0.08402	0
DSO57_1001077	1	1	0	NaN	0	1	1	NA	NA	0	1	1	NA	NA	0	NA	NA	0	0	0	0	0	0	0	0	0	0	0	0	0	0	0	0	0	0	0	0	0	0	0	0
DSO57_1001078	0.000808899	0.0624617	24	10	36.8547	0.0636117	1	20	10.6835	158.617	0.000559567	0.0564108	22	10.4593	100.536	44.6232	0.443852	93.5673	94.6871	74.2339	69.5146	107.249	100.19	2.20743	106.013	136.773	119.874	208.848	106.805	173.726	183.828	131.163	121.649	55.2681	64.7339	71.327	69.7723	56.6682	36.2315	77.6333	58.6943
DSO57_1001079	1	1	0	NaN	0	1	1	26	12.0331	0.116315	1	1	26	12.0331	0.0608405	0.0275802	0.0275802	0.035181	0.147484	0	0	0	0	0	0.665584	0.089788	0	0	0	0.048798	0.350532	0.065896	0	0	0.106999	0	0	0	0	0	0
DSO57_1001080	0.242478	1	20	14	0.141183	0.841321	1	20	11.789	0.262425	0.528289	1	20	12.8945	0.114965	0.135971	0.135971	0	0.341892	0	0	0	0	0	0	0	0.530023	0	0.086221	0	0.62237	0.203556	0.221215	0	0.220134	0.199663	0	0	0	0	0
DSO57_1001082	1	1	20	16	0.193629	0.999983	1	26	11.893	1.00798	1	1	23	14.4604	0.569186	0.130058	0.130058	0.348102	1.13755	0	0	0	0	0	0	0	0	1.54868	0	0	0	0.655043	3.37268	0	0	0.533417	0.38121	3.27309	2.45775	0	0
DSO57_1001083	1	1	0	NaN	0	1	1	NA	NA	0	1	1	NA	NA	0	NA	NA	0	0	0	0	0	0	0	0	0	0	0	0	0	0	0	0	0	0	0	0	0	0	0	0
DSO57_1001084	1	1	24	12	0.0471663	1	1	24.2395	8.83171	0.268928	1	1	24.1197	10.424	0.216255	0.0449516	0.0449516	0.185894	0.389998	0.102932	0.193506	0	0.212368	0	0.562358	0.332154	0.364513	0.367779	0	0.232214	0.211887	0	0.560016	0.117757	0.188519	0.25467	0.325719	0.213947	0.269706	0.109788	0
DSO57_1001085	1	1	0	NaN	0	1	1	NA	NA	0	1	1	NA	NA	0	NA	NA	0	0	0	0	0	0	0	0	0	0	0	0	0	0	0	0	0	0	0	0	0	0	0	0
DSO57_1001086	1	1	0	NaN	0	1	1	NA	NA	0	1	1	NA	NA	0	NA	NA	0	0	0	0	0	0	0	0	0	0	0	0	0	0	0	0	0	0	0	0	0	0	0	0
DSO57_1001087	0.637988	1	24	6	1.41995	1	1	26	9.56244	10.9127	0.924723	1	25	7.72233	9.56034	0.147469	0.0154251	12.193	14.2361	9.07248	11.4459	5.29141	14.6844	0.370873	12.7513	11.0063	12.3885	11.1796	8.23867	9.15274	10.9712	9.691	12.1466	5.16295	8.90785	8.01721	10.3361	9.19029	6.47364	9.73503	6.93396
DSO57_1001088	1	1	24	6	1.28931	0.999988	1	26	8.18043	10.541	1	1	25	7.0579	9.48036	0.572914	0.0604316	10.0483	11.9848	9.35508	11.8391	7.65275	15.5233	0.167269	14.9338	9.29528	9.83155	13.654	9.36891	8.89546	13.6583	9.49985	7.51297	9.22901	10.4086	8.06007	11.2371	7.79187	4.67505	9.13611	4.2107
DSO57_1001089	0.0102412	0.172541	24	8	2.09101	0.502759	1	23.8878	8.16683	7.94401	0.0322782	0.468057	23.9439	8.08366	5.9275	1.47034	0.248054	6.45326	7.11347	6.77936	5.23167	10.4758	6.62787	0.047526	9.75673	7.60838	8.17532	8.59056	7.39507	4.09034	6.89041	8.2859	8.28245	3.97241	2.78208	2.5915	3.41275	6.32981	6.98605	2.57964	1.72586
DSO57_1001090	1	1	0	NaN	0	1	1	NA	NA	0	1	1	NA	NA	0	NA	NA	0	0	0	0	0	0	0	0	0	0	0	0	0	0	0	0	0	0	0	0	0	0	0	0
DSO57_1001091	1	1	20	8	4.85412	1	1	26	11.4339	31.5834	1	1	23	9.65731	28.1053	0.975071	0.0346935	16.8478	23.5155	44.6705	17.121	29.4814	20.3789	0.507843	55.7668	28.0197	28.4931	20.8269	33.779	11.1655	23.8165	36.292	53.9421	32.1727	16.2905	11.8752	17.7875	27.8419	92.1091	13.1642	19.6797
DSO57_1001092	1	1	20	10	2.55604	0.999827	1	20	11.2385	9.15405	1	1	20	10.6193	6.22029	1.66037	0.266928	5.10156	6.12777	10.9242	2.33703	8.14851	1.75003	0	8.83653	7.26321	13.5008	6.15778	3.15302	1.54015	11.4373	11.8938	10.9626	2.55535	3.52336	0.811254	5.90515	9.45439	5.59616	1.38953	4.40139
DSO57_1001093	1	1	0	NaN	0	1	1	NA	NA	0	1	1	NA	NA	0	NA	NA	0	0	0	0	0	0	0	0	0	0	0	0	0	0	0	0	0	0	0	0	0	0	0	0
DSO57_1001094	0.761188	1	20	12	2.25404	0.999995	1	26	14.0302	14.1104	0.968896	1	23	13.1056	12.1977	3.91941	0.321323	6.04668	8.64961	22.5321	11.6392	7.70331	12.7406	0	29.8819	14.6825	1.88023	19.0506	18.281	17.6498	11.6834	8.00881	17.9453	8.0878	18.3101	13.6572	17.499	7.10412	0	10.4974	6.49806
DSO57_1001095	0.470779	1	24	10	0.698961	0.838593	1	20	10.0512	3.14522	0.76171	1	22	10.1115	1.93519	0.825589	0.426619	2.16574	2.61628	1.0934	1.05133	0	2.80335	0	1.98368	2.11813	2.94221	4.39351	2.22504	1.6713	2.51441	2.09827	5.43672	0	1.54315	0.922181	2.05926	3.28334	0	1.26123	0.541998
DSO57_1001096	1	1	20	4	0.470075	1	1	20	0.172207	1.94583	1	1	20	2.0861	1.5999	0.77087	0.481825	0	2.79182	4.00945	0.834308	0	2.55198	0	5.41885	0.480492	3.57886	1.88051	0	2.94785	0	2.12703	0.730138	1.142	0	0.289146	0.33676	0.709022	10.6491	0.364838	0
DSO57_1001097	0.297564	1	24	8	3.43766	0.999223	1	20	9.74563	27.8861	0.657968	1	22	9.02676	22.9222	2.64962	0.115592	23.1237	25.8333	26.901	19.9785	27.9523	23.386	0.236161	25.2394	24.5436	23.4887	29.8999	30.4142	18.0491	31.1364	26.2414	31.2055	15.7731	19.3942	16.9129	22.2471	24.5693	20.345	17.4015	20.5498
DSO57_1001098	1	1	0	NaN	0	1	1	NA	NA	0	1	1	NA	NA	0	NA	NA	0	0	0	0	0	0	0	0	0	0	0	0	0	0	0	0	0	0	0	0	0	0	0	0
DSO57_1001099	1	1	20	4	3.28649	1	1	20	6.54402	27.075	1	1	20	5.27201	24.3869	3.20717	0.131512	22.7923	21.7658	33.2238	20.629	23.1306	29.0536	0.170195	49.1419	25.3976	33.4101	18.87	28.5541	13.3547	18.8236	20.7721	23.0187	33.0866	22.9051	17.2919	19.7702	22.762	36.8388	19.4399	29.9887
DSO57_1001100	1	1	0	NaN	0	1	1	NA	NA	0	1	1	NA	NA	0	NA	NA	0	0	0	0	0	0	0	0	0	0	0	0	0	0	0	0	0	0	0	0	0	0	0	0
DSO57_1001101	1	1	20	12	3.89007	0.999895	1	26	8.40641	32.612	1	1	23	10.6182	26.2143	1.43373	0.0546926	24.6484	23.3294	12.0157	31.8551	14.5837	22.8909	0.425376	26.8543	23.0739	24.8557	24.6552	56.8897	40.1321	20.7267	21.9474	21.5572	33.784	28.2945	27.5816	23.7425	21.5459	19.0973	40.966	42.208
DSO57_1001102	0.533033	1	24	8	0.650946	0.999008	1	20.346	6.95289	2.72673	0.868069	1	22.173	7.48412	1.92661	0.616118	0.319793	0.884783	0.961003	3.08232	1.58651	5.62946	1.22847	0	2.79596	0.971854	3.3779	2.41085	3.97926	0.720288	2.63064	1.92143	1.71882	2.35758	1.03666	1.16137	0.679571	0.724404	0	0.74165	4.7491
DSO57_1001103	1	1	0	NaN	0	1	1	NA	NA	0	1	1	NA	NA	0	NA	NA	0	0	0	0	0	0	0	0	0	0	0	0	0	0	0	0	0	0	0	0	0	0	0	0
DSO57_1001104	1	1	0	NaN	0	1	1	26	12	0.192669	1	1	26	12	0.084383	0.0106963	0.0106963	1.23501	0	0	0	0	0	0	0	0	0	0	0	0	0	0.770678	0	0	0	0	0	0	0	0	0
DSO57_1001105	0.00673217	0.142548	20	14	8.09313	0.194287	1	20	12.4943	54.1424	0.00999196	0.239303	20	13.2471	42.819	14.1005	0.329306	45.1822	50.8382	30.2072	50.3262	26.2376	29.268	0.564032	34.9497	44.7987	38.6712	48.8346	43.9117	64.8582	56.6467	53.1528	41.3874	37.0395	55.2296	45.6078	55.6303	41.8282	18.5718	53.7248	30.6751
DSO57_1001106	0.0466574	0.387912	20	12	0.296285	0.793133	1	20	11.0211	3.87251	0.159001	1	20	11.5106	2.97288	0.777918	0.261672	2.89688	3.64239	2.48174	2.60947	4.30401	2.32402	0.085625	3.52343	4.01718	3.62953	3.41768	3.04722	2.58084	4.80394	4.04266	3.79645	0.941848	3.46995	2.33044	2.77633	2.30702	1.19575	2.00042	2.35642
DSO57_1001107	0.0271955	0.286284	20	14	0.755835	0.449163	1	20.0976	9.11941	4.85754	0.0660241	0.71475	20.0488	11.5657	3.89674	0.892811	0.229117	4.57767	4.1184	3.19693	2.73139	1.23896	2.88702	0	2.55711	4.22658	5.49202	5.98388	3.00355	3.28805	5.19042	4.54565	5.04637	2.58528	5.18421	4.05978	6.19538	3.76146	3.19197	2.66953	4.67374
DSO57_1001108	0.0391179	0.348772	20	10	2.80319	0.205883	1	20	9.34946	9.08487	0.0468857	0.582598	20	9.67473	6.29144	2.09614	0.333173	3.92577	5.26733	3.83277	4.56304	6.13836	4.49727	0.054155	5.52965	8.5113	8.07547	9.26183	9.15677	4.75337	9.8865	8.00112	10.3056	3.65979	4.76038	4.46434	5.14792	7.13225	6.83541	3.54459	5.34884
DSO57_1001109	0.0186219	0.235072	24	10	2.89365	0.755152	1	20	11.4967	15.4091	0.0740279	0.762578	22	10.9065	11.8615	2.85768	0.24092	11.4189	15.1199	9.44223	9.33948	15.4431	12.5593	0.065769	15.0867	16.5184	11.7155	16.1138	9.65154	11.0518	15.7585	17.4471	17.0468	11.3741	11.8613	8.08745	11.7663	10.3337	7.72126	7.45386	6.54226
DSO57_1001110	0.259435	1	20	12	0.962552	0.74124	1	20	11.4717	6.63611	0.509351	1	20	11.7358	4.83162	1.35335	0.280104	4.20245	5.77474	4.95137	2.19546	3.27127	4.07314	0.037407	6.91014	6.29602	3.85038	5.93017	6.10349	3.3788	7.36056	7.95922	7.65149	3.96126	4.15109	2.73378	5.26143	4.87919	3.47294	2.89648	4.02835
DSO57_1001111	0.340297	1	20	14	0.384628	0.932762	1	20	11.2542	2.3202	0.681664	1	20	12.6271	1.38017	0.7412	0.537036	1.48656	1.15965	0	0.576906	3.50899	0	0	0	0.443751	0.657925	3.53032	3.00189	2.64107	2.29991	3.65084	0.537438	2.51995	0.843605	0	0.889184	0.521448	2.30823	0.535349	0
DSO57_1001112	0.225521	1	20	10	16.963	0.999985	1	20	8.25741	174.726	0.561394	1	20	9.1287	150.524	17.5482	0.116581	106.877	123.298	165.943	115.167	179.074	166.912	3.97975	220.033	167.347	197.463	133.482	199.798	113.146	139.388	180.922	188.046	156.661	138.67	127.371	133.896	136.778	176.329	111.633	162.779
DSO57_1001113	1	1	20	8	1.48154	1	1	20	9.98446	13.6682	1	1	20	8.99223	11.9019	1.22982	0.103329	10.6038	12.9404	11.5662	9.43286	12.7626	12.5341	0.01942	15.7329	14.1752	14.7059	13.7727	10.5424	6.89024	13.22	14.0398	19.2056	12.7206	11.8463	7.44884	11.136	14.0091	15.3986	7.02261	9.24493
DSO57_1001114	1	1	0	NaN	0	1	1	NA	NA	0	1	1	NA	NA	0	NA	NA	0	0	0	0	0	0	0	0	0	0	0	0	0	0	0	0	0	0	0	0	0	0	0	0
DSO57_1001115	0.0554512	0.425987	20	8	17.9592	0.939622	1	20	9.51516	94.4071	0.206043	1	20	8.75758	70.3932	14.2882	0.202976	64.6196	66.507	87.3655	63.0673	61.0101	69.3172	1.02287	77.4194	90.1166	105.308	76.4732	92.9419	64.3259	84.4623	97.0051	99.7121	51.4456	39.3257	35.7108	36.0637	57.5995	72.2563	51.3039	92.2038
DSO57_1001116	1	1	20	12	11.0932	0.999842	1	21.3483	8.48681	97.5647	1	1	20.6742	10.3117	82.7843	8.01151	0.0967757	60.6257	63.6839	100.198	85.8023	92.1264	78.5726	1.31292	73.4188	110.061	80.569	62.731	134.089	57.054	78.6079	110.452	95.3823	116.65	87.9787	74.3133	81.4843	94.3358	69.1289	64.5833	86.6182
DSO57_1001117	1	1	0	NaN	0	0.999869	1	26	12.5749	0.314762	1	1	26	12.5749	0.282154	0.169533	0.169533	1.94929	0	0	2.02181	0	0	0	0	0	0	0	0	0	0	0	1.23656	0	0.654133	0	0	0	0	0.626146	0
DSO57_1001118	1	1	0	NaN	0	1	1	NA	NA	0	1	1	NA	NA	0	NA	NA	0	0	0	0	0	0	0	0	0	0	0	0	0	0	0	0	0	0	0	0	0	0	0	0
DSO57_1001119	0.0271955	0.286284	20	14	1.94942	0.523399	1	20	11.6214	6.99536	0.0747591	0.764846	20	12.8107	4.53291	2.41237	0.53219	3.91434	8.69106	2.06469	2.84111	0.973868	1.90234	0	1.6843	7.09173	4.07928	8.45955	2.16273	8.52967	5.05978	9.64303	4.65943	0.473681	5.33773	5.26521	6.88912	4.38575	2.19007	5.37236	0.993157
DSO57_1001120	0.500319	1	24	6	0.762188	0.601862	1	20.1962	5.65064	2.68325	0.662542	1	22.0981	5.85365	1.05287	1.55026	1.47242	1.0779	0.417464	0	0.406036	7.32016	0	0	2.75444	1.46496	0	4.26312	3.54282	0.272918	0	0	0	0	0	1.13306	0	1.44127	0	0	0
DSO57_1001121	1	1	0	NaN	0	0.997225	1	24.0272	8.22182	0.1185	0.999996	1	24.0272	8.22182	0.052887	0.0429103	0.0429103	0	0	0	0	0	0	0	0	0	0	0	0.471048	0.217089	0	0	0	0	0.309412	0	0.272832	0	0	0	0
DSO57_1001122	1	1	0	NaN	0	1	1	NA	NA	0	1	1	NA	NA	0	NA	NA	0	0	0	0	0	0	0	0	0	0	0	0	0	0	0	0	0	0	0	0	0	0	0	0
DSO57_1001123	1	1	0	NaN	0	1	1	NA	NA	0	1	1	NA	NA	0	NA	NA	0	0	0	0	0	0	0	0	0	0	0	0	0	0	0	0	0	0	0	0	0	0	0	0
DSO57_1001124	0.182158	0.903199	20	8	0.327172	0.282132	1	20	8.76574	0.950336	0.203939	1	20	8.38287	0.457215	0.336572	0.336572	0.122821	0.501645	0.168909	0.14435	0	0.174035	0.069143	0.23053	1.05374	0.750526	0.914532	0.976817	0.816719	1.15138	0.578242	0.233651	0.193465	0.125211	0	0.05422	0.235702	0	0.301948	0.999322
DSO57_1001125	0.225521	1	20	14	0.0802616	0.540743	1	20	11.4561	0.295832	0.378548	1	20	12.728	0.135507	0.161596	0.161596	0.068488	0	0	0.167079	0	0	0	0	0.592184	0	0.281681	0	0.560772	0.113507	0.498159	0	0	0.13804	0.409082	0	0	0	0	0
DSO57_1001126	1	1	0	NaN	0	1	1	NA	NA	0	1	1	NA	NA	0	NA	NA	0	0	0	0	0	0	0	0	0	0	0	0	0	0	0	0	0	0	0	0	0	0	0	0
DSO57_1001127	1	1	0	NaN	0	1	1	NA	NA	0	1	1	NA	NA	0	NA	NA	0	0	0	0	0	0	0	0	0	0	0	0	0	0	0	0	0	0	0	0	0	0	0	0
DSO57_1001128	1	1	0	NaN	0	1	1	NA	NA	0	1	1	NA	NA	0	NA	NA	0	0	0	0	0	0	0	0	0	0	0	0	0	0	0	0	0	0	0	0	0	0	0	0
DSO57_1001129	1	1	0	NaN	0	0.9995	1	20	8	0.208468	1	1	20	8	0.0455123	0.0798567	0.0798567	0	0	0	0	0	0	0	0	0	0.833874	0	0	0	0	0	0	0	0	0	0	0	0	0	0
DSO57_1001130	1	1	0	NaN	0	1	1	20	8	0.0337785	1	1	20	8	0.0140803	0.00673916	0.00673916	0	0	0	0	0	0	0	0	0	0	0.135114	0	0	0	0	0	0	0	0	0	0.181004	0	0	0
DSO57_1001131	1	1	0	NaN	0	1	1	NA	NA	0	1	1	NA	NA	0	NA	NA	0	0	0	0	0	0	0	0	0	0	0	0	0	0	0	0	0	0	0	0	0	0	0	0
DSO57_1001132	0.259435	1	24	16	1.19922	0.989945	1	20.3964	15.6703	8.45124	0.605945	1	22.1982	15.9267	6.91002	1.86558	0.269982	8.05554	7.41967	5.87822	5.43747	12.1165	5.01775	0.128276	4.19907	6.62702	6.27911	6.41092	7.16852	9.77486	7.96415	7.08524	3.36531	6.60556	10.5646	9.8508	10.3291	8.51749	2.20453	9.73732	5.4774
DSO57_1001133	0.717527	1	20	14	0.234902	0.996447	1	20	10.0882	9.21933	0.954856	1	20	12.0441	7.75521	1.48601	0.191615	8.74331	8.86433	7.30013	9.2519	5.8508	9.86162	0.109664	5.85356	7.82172	11.9911	7.13793	8.23543	9.62971	7.70764	9.39576	9.32339	6.76382	8.33857	7.62872	6.77829	8.19429	7.53665	7.64668	1.40015
DSO57_1001134	1	1	0	NaN	0	1	1	NA	NA	0	1	1	NA	NA	0	NA	NA	0	0	0	0	0	0	0	0	0	0	0	0	0	0	0	0	0	0	0	0	0	0	0	0
DSO57_1001135	0.0271955	0.286284	20	12	2.96604	0.433365	1	20	10.2403	26.6884	0.0641239	0.702979	20	11.1201	21.5407	5.16111	0.239598	21.9489	23.5732	18.1338	21.8187	5.36242	23.564	0.31881	21.254	24.8584	25.847	25.9972	23.5211	20.0219	27.4789	27.7909	29.9271	21.887	22.9553	20.7487	25.6662	25.0143	9.90465	20.0459	9.9593
DSO57_1001136	0.00390932	0.118399	20	14	2.5574	0.230294	1	20	14.071	13.3709	0.00721386	0.200166	20	14.0355	10.327	5.01771	0.485881	12.4241	14.9548	7.80762	8.47375	5.09626	8.99629	0	7.41291	12.6104	12.5824	13.5709	6.38479	15.1163	11.5321	11.2566	13.9912	10.0208	15.4851	13.2428	14.8925	7.66509	0	11.1205	7.22273
DSO57_1001137	1	1	0	NaN	0	1	1	24.0976	12	0.079103	1	1	24.0976	12	0.0325754	0.0141992	0.0141992	0	0	0	0	0	0	0	0.413911	0	0	0	0	0	0.316412	0	0	0	0	0	0	0.052744	0	0	0
DSO57_1001138	1	1	0	NaN	0	1	1	NA	NA	0	1	1	NA	NA	0	NA	NA	0	0	0	0	0	0	0	0	0	0	0	0	0	0	0	0	0	0	0	0	0	0	0	0
DSO57_1001139	0.259435	1	24	16	0.152185	0.882461	1	20.6522	15.7566	0.702507	0.566467	1	22.3261	15.9589	0.44967	0.322197	0.322197	0.271332	0.967731	0.282189	0.159969	0	0	0	0.577887	0.348294	0.751364	0.370116	0.326123	0.976282	0.220213	0.214916	0.289915	1.62206	0.793415	0.420691	0.720017	0.882745	0	0.656565	0
DSO57_1001140	1	1	0	NaN	0	1	1	NA	NA	0	1	1	NA	NA	0	NA	NA	0	0	0	0	0	0	0	0	0	0	0	0	0	0	0	0	0	0	0	0	0	0	0	0
DSO57_1001141	1	1	0	NaN	0	1	1	NA	NA	0	1	1	NA	NA	0	NA	NA	0	0	0	0	0	0	0	0	0	0	0	0	0	0	0	0	0	0	0	0	0	0	0	0
DSO57_1001142	1	1	0	NaN	0	0.9995	1	20	12	0.051338	1	1	20	12	0.011208	0.0196657	0.0196657	0	0	0	0	0	0	0	0	0	0	0	0	0	0	0.205352	0	0	0	0	0	0	0	0	0
DSO57_1001143	0.195448	0.928183	24	18	5.37541	0.751162	1	22.1525	8.37411	30.5818	0.428489	1	23.0762	13.0152	30.9442	2.27318	0.0734607	30.6872	28.4154	43.4535	19.3258	22.3731	13.5227	0.485157	40.6397	28.1561	34.2766	31.5667	27.5926	14.3357	30.2983	27.937	37.0954	55.496	44.5682	26.0739	52.3919	40.0933	34.9199	16.5065	40.9502
DSO57_1001144	1	1	20	4	0.774168	0.999984	1	20.7563	7.96614	4.04222	1	1	20.3782	5.94832	2.8784	0.542294	0.188401	2.12285	3.30768	5.27776	2.59684	4.21706	2.68174	0	3.24219	3.25053	4.79337	2.43498	5.68935	1.49667	2.67	3.05288	2.59878	1.70216	2.64684	1.90491	1.47079	3.23692	5.70592	1.83342	0.519929
DSO57_1001145	1	1	0	NaN	0	1	1	NA	NA	0	1	1	NA	NA	0	NA	NA	0	0	0	0	0	0	0	0	0	0	0	0	0	0	0	0	0	0	0	0	0	0	0	0
DSO57_1001146	1	1	0	NaN	0	1	1	NA	NA	0	1	1	NA	NA	0	NA	NA	0	0	0	0	0	0	0	0	0	0	0	0	0	0	0	0	0	0	0	0	0	0	0	0
DSO57_1001147	1	1	0	NaN	0	1	1	NA	NA	0	1	1	NA	NA	0	NA	NA	0	0	0	0	0	0	0	0	0	0	0	0	0	0	0	0	0	0	0	0	0	0	0	0
DSO57_1001148	1	1	20	18	1.06694	0.999325	1	20	8.358	9.05409	1	1	20	13.179	8.81397	1.2959	0.147028	10.0466	8.27031	7.06372	10.8882	3.9858	13.0955	0.174094	10.5129	10.6657	9.44042	7.43111	8.55475	7.48122	6.70612	9.6012	9.73589	10.0584	11.7951	11.9196	10.8562	7.78877	6.19906	11.4098	5.0484
DSO57_1001150	1	1	0	NaN	0	1	1	NA	NA	0	1	1	NA	NA	0	NA	NA	0	0	0	0	0	0	0	0	0	0	0	0	0	0	0	0	0	0	0	0	0	0	0	0
DSO57_1001151	0.00673217	0.142548	20	14	3.01975	0.84781	1	20	11.3942	51.0363	0.0351928	0.48898	20	12.6971	44.0736	7.68208	0.174301	52.2112	46.775	43.0509	44.4165	45.6337	36.9308	0.972131	39.241	45.278	46.7956	54.8516	41.1668	48.7607	51.859	50.5855	52.5124	35.8438	48.1594	45.4075	47.5583	41.9097	34.1187	37.9581	45.4282
DSO57_1001152	0.195448	0.928183	20	16	1.29109	0.901211	1	20	15.6699	10.8332	0.482003	1	20	15.8349	9.46878	2.27876	0.24066	12.8165	11.7873	9.00794	10.3498	9.46397	8.10845	0.173076	8.04475	10.058	8.55594	11.8043	8.21086	9.82386	10.3387	8.26881	9.71332	10.9253	13.3962	9.96719	12.7503	13.1464	4.16348	11.7464	6.99341
DSO57_1001153	1	1	0	NaN	0	1	1	NA	NA	0	1	1	NA	NA	0	NA	NA	0	0	0	0	0	0	0	0	0	0	0	0	0	0	0	0	0	0	0	0	0	0	0	0
DSO57_1001154	1	1	0	NaN	0	1	1	NA	NA	0	1	1	NA	NA	0	NA	NA	0	0	0	0	0	0	0	0	0	0	0	0	0	0	0	0	0	0	0	0	0	0	0	0
DSO57_1001155	1	1	0	NaN	0	1	1	NA	NA	0	1	1	NA	NA	0	NA	NA	0	0	0	0	0	0	0	0	0	0	0	0	0	0	0	0	0	0	0	0	0	0	0	0
DSO57_1001156	1	1	0	NaN	0	1	1	NA	NA	0	1	1	NA	NA	0	NA	NA	0	0	0	0	0	0	0	0	0	0	0	0	0	0	0	0	0	0	0	0	0	0	0	0
DSO57_1001158	1	1	20	8	0.199859	0.982026	1	22.093	11.5024	0.600494	0.999837	1	21.0465	9.68806	0.316117	0.21516	0.21516	0.219423	0.237915	0	0	0	0.153384	0	1.62902	0.282643	0	1.3638	0	0.702775	0.810606	0.208793	0.635514	0	0	0	0.164487	0.420703	0	0.107356	0
DSO57_1001159	0.500319	1	20	10	0.764946	0.984951	1	23.2799	7.21737	2.74989	0.841524	1	21.64	8.76446	1.95551	0.865813	0.442755	0.23449	1.80089	0.626305	0.735909	0	3.09876	0	6.7944	1.80434	2.81322	2.30549	4.01847	1.50954	3.19281	2.22161	1.83107	2.8668	0	1.80101	2.33616	2.22262	0	2.73259	0
DSO57_1001160	0.00434813	0.118918	20	12	4.42879	0.080088	1	20	10.9725	32.6927	0.00312109	0.125149	20	11.4862	21.7639	8.0973	0.372052	18.4867	21.6507	21.3399	16.1531	22.2695	22.9613	0.629563	21.6702	31.5103	28.3251	32.2952	21.9422	29.0308	31.6935	33.2838	32.948	10.4427	13.6771	12.0003	14.9111	15.9116	13.0317	13.7949	13.4513
DSO57_1001161	1	1	0	NaN	0	1	1	NA	NA	0	1	1	NA	NA	0	NA	NA	0	0	0	0	0	0	0	0	0	0	0	0	0	0	0	0	0	0	0	0	0	0	0	0
DSO57_1001162	0.00673217	0.142548	20	14	7.13701	0.251946	1	20	11.617	114.94	0.0125165	0.2763	20	12.8085	78.9539	31.4006	0.397708	91.3158	88.2117	73.0979	72.2625	50.4798	67.8532	0.680979	64.0951	95.7944	70.2472	105.424	89.3389	144.881	113.175	104.226	95.4558	57.252	72.2111	75.0319	69.9172	61.8923	15.4594	87.3317	49.4553
DSO57_1001163	1	1	20	18	2.50815	0.997521	1	20.7563	8.59831	19.7989	0.999997	1	20.3782	13.391	18.2413	2.82548	0.154895	19.2069	19.0574	17.585	19.5864	5.32157	20.9744	0	19.0631	20.6991	19.9605	6.34764	31.2539	28.2405	13.6517	12.6799	17.1815	20.7227	23.0272	24.5568	20.4742	15.7515	13.2047	25.8954	18.158
DSO57_1001164	0.00928125	0.172541	20	14	1.53753	0.53512	1	20.7041	12.539	3.73201	0.0313144	0.459191	20.3521	13.2861	2.28314	1.95128	0.854648	0	3.11041	1.18311	0.308856	0	0.546001	0	0.638293	1.65972	1.68899	8.7876	0.547596	2.24398	8.05805	1.11135	3.48741	3.23368	5.04169	1.23828	3.93503	2.99378	0.623794	0.557584	0
DSO57_1001165	0.900441	1	0	NaN	0	0.995167	1	20	10.5317	29.2761	0.994404	1	20	10.5317	22.5656	4.71695	0.209033	21.5669	26.3129	31.8224	24.3506	8.60477	28.2999	0.10699	20.7645	30.4963	31.4107	32.8889	13.3427	24.2089	32.3101	30.5305	26.9691	13.6897	19.9991	15.7731	24.9097	23.3156	25.4575	15.8372	0
DSO57_1001166	0.0326771	0.317535	20	14	2.04055	0.363575	1	20	11.8999	15.6985	0.0645454	0.705018	20	12.95	12.0706	3.32065	0.275103	11.2037	13.8078	7.72594	9.29791	10.4074	12.159	0.09136	11.1694	13.9401	11.4391	17.7907	8.76406	16.3544	18.2508	14.4789	13.6977	10.5909	12.0195	11.6205	15.7279	12.4711	6.40048	11.5337	10.7761
DSO57_1001167	1	1	0	NaN	0	1	1	NA	NA	0	1	1	NA	NA	0	NA	NA	0	0	0	0	0	0	0	0	0	0	0	0	0	0	0	0	0	0	0	0	0	0	0	0
DSO57_1001168	1	1	0	NaN	0	1	1	NA	NA	0	1	1	NA	NA	0	NA	NA	0	0	0	0	0	0	0	0	0	0	0	0	0	0	0	0	0	0	0	0	0	0	0	0
DSO57_1001169	0.0775061	0.516327	20	14	1.10623	0.870855	1	20	9.18469	13.5093	0.249446	1	20	11.5923	11.2318	2.20383	0.196214	10.8026	11.9358	10.7214	7.93604	16.901	7.79397	0.109624	7.02492	13.2084	16.0758	14.0075	9.42739	13.3138	13.1188	12.3402	12.5286	10.5141	12.1732	10.7816	13.119	9.62075	5.92065	10.4353	12.0172
DSO57_1001170	0.115875	0.672878	24	16	0.968076	0.682209	1	23.6138	11.9993	3.00702	0.279656	1	23.8069	13.9844	1.71478	0.736958	0.429768	0.643026	1.8277	1.68656	1.21257	0	0.54971	0	0	2.68114	0.516693	3.49135	0	1.73483	3.61862	4.2229	2.45175	0.975591	2.10712	1.36907	2.2303	2.79015	4.52607	1.88477	0.56084
DSO57_1001171	0.441239	1	20	16	1.54601	1	1	20	15.4896	12.9183	0.802247	1	20	15.7448	10.5542	2.07368	0.196479	11.6559	10.0533	8.37899	11.6685	29.0654	8.09089	0	5.68202	10.3236	11.2038	11.9257	0.816877	13.4204	9.26642	12.5126	8.7562	7.32952	21.047	13.0237	14.1384	6.83272	6.25482	7.45116	16.3266
DSO57_1001172	0.441239	1	24	18	0.894109	0.900703	1	22.0339	15.9289	11.8053	0.764149	1	23.0169	16.9511	10.3195	1.70994	0.1657	11.4179	11.67	10.0122	7.62784	13.1204	8.58135	0.089563	9.71142	9.71747	7.96162	10.7886	11.9352	10.9138	12.5864	10.1764	8.82079	9.08421	13.0771	12.8597	14.5497	12.4628	10.8659	10.3998	9.80263
DSO57_1001173	1	1	0	NaN	0	0.997387	1	20	12.1422	0.286424	0.999997	1	20	12.1422	0.0714349	0.116763	0.116763	0	0	0	0	0	0	0	0	0	0	0	0	0	0	1.14389	0	0	0.205332	0	0	0	0	0	0
DSO57_1001174	1	1	0	NaN	0	1	1	NA	NA	0	1	1	NA	NA	0	NA	NA	0	0	0	0	0	0	0	0	0	0	0	0	0	0	0	0	0	0	0	0	0	0	0	0
DSO57_1001175	0.00275695	0.0948673	20	14	5.00792	0.435484	1	20	12.0086	55.9249	0.00927459	0.228087	20	13.0043	47.2954	11.4098	0.241245	45.8872	49.8372	52.8	38.5721	45.7672	39.803	0.393309	47.7123	57.4992	56.3766	49.0503	41.1255	48.891	56.8998	57.6155	60.2931	50.3405	54.588	44.7364	54.5673	46.2554	30.8888	44.1511	34.2625
DSO57_1001176	0.637988	1	20	12	0.0864369	0.998473	1	20	12.1397	1.84587	0.924284	1	20	12.0698	1.02159	0.470982	0.461027	0.883365	0.634411	0.267515	1.12838	2.49985	1.2363	0	0.729205	1.00829	0.239257	1.284	0.310236	0.903364	4.03774	1.48864	0.946974	0.920535	0.904036	1.27555	0.524745	1.31517	0	0.48118	0
DSO57_1001177	0.414643	1	0	NaN	0	0.677347	1	21.1835	12.0826	0.583712	0.63752	1	21.1835	12.0826	0.226126	0.264138	0.264138	0	0	0	0	0	0	0	0	0.976642	0	0	0	0.272501	0.57722	0	1.48439	0	0.778009	0	0.342287	0	0	0.370968	0
DSO57_1001178	1	1	20	16	0.0207271	0.974919	1	20.7563	12.1516	0.212404	0.999683	1	20.3782	14.1164	0.0704106	0.0758782	0.0758782	0	0	0	0.080162	0	0	0	0	0	0	0	0.121806	0	0.558144	0.290151	0	0	0	0.058625	0.204119	0.294251	0	0	0
DSO57_1001179	0.565746	1	20	16	1.08523	0.999988	1	20	13.8882	1.17123	0.887997	1	20	14.9441	0.895761	1.16735	1.16735	3.72231	3.54193	0	2.43409	0	0	0	0	0	0	2.76665	0	0.662174	1.97666	0	1.79335	2.8187	0	0.869799	0.830615	0	0	0	0
DSO57_1001180	1	1	20	12	2.13282	0.999998	1	22.765	8.29737	23.5111	1	1	21.3825	10.3115	21.4716	0.979609	0.0456234	19.9224	22.0723	23.875	15.1608	37.0831	11.0764	0.309083	21.9809	19.8185	26.4726	22.178	25.3387	19.1765	19.4524	22.0105	22.8755	28.0789	24.1251	23.0907	25.3068	21.6806	20.3675	19.7263	21.5005
DSO57_1001181	0.106873	0.62753	20	12	1.63552	0.999814	1	26	4.54941	9.75935	0.345808	1	23	8.91224	6.4397	2.51309	0.39025	2.40874	5.21364	7.27931	4.24901	39.421	3.70784	0	2.44986	9.48929	3.45332	15.8614	1.05316	10.2827	2.61333	6.12382	7.33009	4.273	9.43205	6.1315	9.29134	1.27396	0	0.695476	0
DSO57_1001182	0.0271955	0.286284	24	18	1.0137	0.602638	1	26	19.9999	5.89402	0.0837667	0.819962	25	18.9903	3.36357	1.43661	0.42711	4.01058	3.2923	3.17319	1.37129	0	1.62843	0	3.93017	1.89461	1.29149	3.81237	2.67754	2.7228	2.18872	4.90681	1.67773	3.64	4.1296	6.03123	3.99904	2.9019	2.28458	4.51227	13.6988
DSO57_1001183	1	1	0	NaN	0	1	1	NA	NA	0	1	1	NA	NA	0	NA	NA	0	0	0	0	0	0	0	0	0	0	0	0	0	0	0	0	0	0	0	0	0	0	0	0
DSO57_1001184	1	1	0	NaN	0	1	1	NA	NA	0	1	1	NA	NA	0	NA	NA	0	0	0	0	0	0	0	0	0	0	0	0	0	0	0	0	0	0	0	0	0	0	0	0
DSO57_1001186	1	1	0	NaN	0	1	1	NA	NA	0	1	1	NA	NA	0	NA	NA	0	0	0	0	0	0	0	0	0	0	0	0	0	0	0	0	0	0	0	0	0	0	0	0
DSO57_1001187	1	1	0	NaN	0	1	1	NA	NA	0	1	1	NA	NA	0	NA	NA	0	0	0	0	0	0	0	0	0	0	0	0	0	0	0	0	0	0	0	0	0	0	0	0
DSO57_1001188	0.500319	1	24	12	0.119336	0.945781	1	23.0196	11.2893	0.457	0.82726	1	23.5098	11.6423	0.255131	0.158642	0.158642	0.14126	0	0	0	0.898454	0.19547	0	0	0.60355	0.685217	0	0.221956	0.706041	0	0.537275	0.550175	0.437943	0	0.129634	0.126862	0.539548	0	0.275943	0
DSO57_1001189	0.145446	0.763898	24	8	7.21635	0.882508	1	20	10.6387	36.613	0.391867	1	22	9.51798	26.8509	6.58065	0.245081	23.4399	32.2041	28.0335	22.013	22.875	30.7607	0	40.2325	31.3139	39.4416	25.1056	40.0576	17.34	28.1584	43.5565	52.4317	20.7722	18.2058	14.4628	19.792	23.2142	29.1426	13.385	14.8965
DSO57_1001190	0.106873	0.62753	20	16	2.78538	0.459885	1	20	15.0352	10.4452	0.19723	1	20	15.5176	7.46567	4.28845	0.574422	10.329	11.4627	5.36151	11.0295	0	6.84567	0	6.78936	12.186	4.56325	10.0018	1.01915	8.08622	10.1851	8.91691	9.35936	9.23186	14.5169	8.60953	12.4803	4.79558	0	6.3046	9.87907
DSO57_1001191	0.297564	1	20	4	27.2989	0.995707	1	20	3.79445	134.864	0.656698	1	20	3.89723	105.167	28.4459	0.270484	89.9026	85.4621	166.711	112.614	139.855	235.829	0.732531	197.992	73.76	142.506	38.47	158.308	54.511	46.85	62.2978	77.2357	180.498	89.6953	101.469	78.5164	106.276	138.12	78.5036	106.519
DSO57_1001192	1	1	0	NaN	0	1	1	NA	NA	0	1	1	NA	NA	0	NA	NA	0	0	0	0	0	0	0	0	0	0	0	0	0	0	0	0	0	0	0	0	0	0	0	0
DSO57_1001193	1	1	0	NaN	0	1	1	NA	NA	0	1	1	NA	NA	0	NA	NA	0	0	0	0	0	0	0	0	0	0	0	0	0	0	0	0	0	0	0	0	0	0	0	0
DSO57_1001194	1	1	0	NaN	0	1	1	NA	NA	0	1	1	NA	NA	0	NA	NA	0	0	0	0	0	0	0	0	0	0	0	0	0	0	0	0	0	0	0	0	0	0	0	0
DSO57_1001195	1	1	20	10	0.0313446	0.978646	1	20	11.8708	0.0991639	0.99977	1	20	10.9354	0.0356854	0.0311534	0.0311534	0.044328	0	0	0	0	0	0.050477	0	0	0	0.125493	0	0.061662	0	0.083166	0.251094	0	0	0.033749	0	0	0	0.08721	0
DSO57_1001196	1	1	0	NaN	0	1	1	NA	NA	0	1	1	NA	NA	0	NA	NA	0	0	0	0	0	0	0	0	0	0	0	0	0	0	0	0	0	0	0	0	0	0	0	0
DSO57_1001197	0.225521	1	24	18	2.2425	0.616303	1	21.9166	15.8557	29.5795	0.413265	1	22.9583	16.914	25.4694	4.53951	0.178234	26.7711	28.6468	24.6795	19.3717	30.5506	17.1043	0.313669	24.3632	26.4602	26.6193	29.8909	21.5028	27.7581	28.2853	24.1387	23.6757	27.312	32.9168	32.0005	35.0641	24.9298	24.0047	29.7265	26.7457
DSO57_1001198	0.00275695	0.0948673	20	18	5.46876	0.0994415	1	20.4979	16.9004	16.2866	0.00252272	0.113188	20.249	17.4596	11.2842	5.27063	0.467079	11.095	21.9399	13.5518	9.08181	11.4253	3.66058	0	12.9603	11.1061	5.72034	7.34631	6.04001	7.06425	13.5907	7.35571	11.6559	16.391	25.9343	16.3286	16.683	16.3957	12.7165	8.71213	17.5609
DSO57_1001199	1	1	0	NaN	0	1	1	NA	NA	0	1	1	NA	NA	0	NA	NA	0	0	0	0	0	0	0	0	0	0	0	0	0	0	0	0	0	0	0	0	0	0	0	0
DSO57_1001200	1	1	0	NaN	0	1	1	NA	NA	0	1	1	NA	NA	0	NA	NA	0	0	0	0	0	0	0	0	0	0	0	0	0	0	0	0	0	0	0	0	0	0	0	0
DSO57_1001201	1	1	0	NaN	0	1	1	NA	NA	0	1	1	NA	NA	0	NA	NA	0	0	0	0	0	0	0	0	0	0	0	0	0	0	0	0	0	0	0	0	0	0	0	0
DSO57_1001202	1	1	0	NaN	0	0.999842	1	20.7563	15.8133	0.0161922	1	1	20.7563	15.8133	0.0041433	0.00993287	0.00993287	0	0	0	0	0	0	0	0	0	0	0	0	0	0	0	0	0	0	0	0.105622	0	0	0	0
DSO57_1001203	1	1	20	16	0.0465103	1	1	26	12.4566	0.225754	1	1	23	14.7096	0.208098	0.0783615	0.0783615	0.32339	0.395756	0	0	0	0.104617	0	0.554877	0.095044	0	0.118662	0.235457	0.573502	0.32309	0	0	0.233075	0.302773	0.086187	0.065681	0	1.60528	0	0
DSO57_1001204	1	1	0	NaN	0	1	1	NA	NA	0	1	1	NA	NA	0	NA	NA	0	0	0	0	0	0	0	0	0	0	0	0	0	0	0	0	0	0	0	0	0	0	0	0
DSO57_1001205	1	1	0	NaN	0	1	1	NA	NA	0	1	1	NA	NA	0	NA	NA	0	0	0	0	0	0	0	0	0	0	0	0	0	0	0	0	0	0	0	0	0	0	0	0
DSO57_1001206	1	1	0	NaN	0	1	1	NA	NA	0	1	1	NA	NA	0	NA	NA	0	0	0	0	0	0	0	0	0	0	0	0	0	0	0	0	0	0	0	0	0	0	0	0
DSO57_1001207	1	1	0	NaN	0	1	1	NA	NA	0	1	1	NA	NA	0	NA	NA	0	0	0	0	0	0	0	0	0	0	0	0	0	0	0	0	0	0	0	0	0	0	0	0
DSO57_1001208	1	1	0	NaN	0	1	1	NA	NA	0	1	1	NA	NA	0	NA	NA	0	0	0	0	0	0	0	0	0	0	0	0	0	0	0	0	0	0	0	0	0	0	0	0
DSO57_1001209	1	1	0	NaN	0	1	1	NA	NA	0	1	1	NA	NA	0	NA	NA	0	0	0	0	0	0	0	0	0	0	0	0	0	0	0	0	0	0	0	0	0	0	0	0
DSO57_1001210	0.804848	1	20	0	0.0508438	0.876855	1	26	8.55207	0.264379	0.951694	1	23	3.78265	0.332885	0.11011	0.11011	0.834986	1.06356	0.850125	0.183071	0	0.313054	0.100133	0.165842	0.449014	0.2153	0.031152	0.350687	0.427957	0	0.247388	0.248948	0	0.178468	0.368111	0.501469	0.505676	0.636922	0.30268	0
DSO57_1001211	1	1	24	0	0.0174751	0.999887	1	20	12.1109	0.0661559	1	1	22	17.661	0.18179	0.0987535	0.0987535	0.06409	0.113455	0	0.070893	2.39909	0.076212	0	0	0	0	0.114496	0	0.187283	0.077105	0	0	0	0.054578	0	0.094481	0.411591	0	0.580558	0
DSO57_1001212	1	1	0	NaN	0	0.999102	1	20	8.35698	0.092836	1	1	20	8.35698	0.0319755	0.0355996	0.0355996	0.092633	0	0	0	0	0	0	0	0.367346	0	0	0	0.066149	0	0.117439	0	0	0	0	0	0	0	0	0
DSO57_1001213	1	1	0	NaN	0	1	1	NA	NA	0	1	1	NA	NA	0	NA	NA	0	0	0	0	0	0	0	0	0	0	0	0	0	0	0	0	0	0	0	0	0	0	0	0
DSO57_1001214	0.0326771	0.317535	20	16	3.36885	0.502595	1	20	14.713	22.243	0.0839079	0.82069	20	15.3565	18.0704	5.96224	0.329944	23.2699	20.2438	18.5984	19.6282	12.9294	21.4255	0.199363	12.7179	23.2118	14.8782	19.1283	17.3131	25.6076	18.3056	18.6103	21.5995	19.7999	24.9289	22.7821	24.5484	18.6923	4.30071	20.5825	13.0545
DSO57_1001215	0.0391179	0.348772	20	14	1.09096	0.614748	1	20	11.4519	9.72107	0.11369	0.978447	20	12.7259	7.95704	1.91604	0.240798	7.39476	9.88746	9.99245	6.96687	3.60776	6.70564	0.215289	5.88342	9.46446	6.9616	9.56845	8.61484	7.66851	10.1635	9.52379	11.4532	5.24402	11.0922	6.53055	9.61125	9.43039	5.73227	7.6745	6.56032
DSO57_1001216	0.565746	1	20	16	0.663379	0.945714	1	20	14.851	2.12825	0.869657	1	20	15.4255	1.52502	1.08814	0.713523	1.94588	2.61594	2.66083	1.96642	0	0.680286	0	1.79038	1.1577	1.69998	1.83903	1.33105	1.0636	1.21473	3.54066	1.66896	4.76001	2.65972	1.12024	0.720203	1.03393	0	1.711	0
DSO57_1001217	1	1	0	NaN	0	1	1	NA	NA	0	1	1	NA	NA	0	NA	NA	0	0	0	0	0	0	0	0	0	0	0	0	0	0	0	0	0	0	0	0	0	0	0	0
DSO57_1001218	1	1	0	NaN	0	1	1	NA	NA	0	1	1	NA	NA	0	NA	NA	0	0	0	0	0	0	0	0	0	0	0	0	0	0	0	0	0	0	0	0	0	0	0	0
DSO57_1001219	1	1	0	NaN	0	0.846277	1	26	19.9999	0.0259167	0.987528	1	26	19.9999	0.0236754	0.0474302	0.0474302	0.19329	0	0	0.152373	0	0	0	0	0	0	0	0	0	0	0	0	0	0	0	0.047093	0.102327	0	0	0
DSO57_1001220	1	1	0	NaN	0	0.9995	1	20	8	0.360078	1	1	20	8	0.0786113	0.137933	0.137933	0	0	0	0	0	0	0	0	1.44031	0	0	0	0	0	0	0	0	0	0	0	0	0	0	0
DSO57_1001222	1	1	24	0	0.213744	0.999964	1	20.0487	19.9999	0.576045	1	1	22.0244	21.9976	0.728357	0.34138	0.34138	0.442639	0.97068	0	0.463302	9.84933	0.30228	0	0.802862	0	0	0	0	0.15855	1.00371	0.419793	0	0.677469	0.452443	0	0.199627	0.839904	1.57346	0	0
DSO57_1001223	1	1	0	NaN	0	0.430522	1	20	11.2301	0.309529	0.793347	1	20	11.2301	0.109769	0.154355	0.154355	0	0	0	0	0	0	0	0	0.399576	0	0.464681	0	0	0	0.590242	0.608074	0	0	0	0	0	0	0	0
DSO57_1001224	0.952619	1	20	14	0.652223	0.61937	1	20	11.942	8.95414	0.901315	1	20	12.971	2.57172	3.26141	1.26819	0.700582	2.24422	0	1.45301	0	2.85394	0	0	2.64376	0	3.06881	0	2.45931	13.4731	3.90727	15.9607	0	0	0	1.23058	2.61159	0	1.35038	0
DSO57_1001225	1	1	0	NaN	0	1	1	NA	NA	0	1	1	NA	NA	0	NA	NA	0	0	0	0	0	0	0	0	0	0	0	0	0	0	0	0	0	0	0	0	0	0	0	0
DSO57_1001226	0.065671	0.468951	20	12	5.56819	0.168333	1	20	11.5808	27.5069	0.0608545	0.67919	20	11.7904	17.1408	7.47915	0.436335	14.2828	17.5413	12.6095	9.31631	15.1157	11.4599	0.508248	11.6041	23.5431	18.2369	29.8971	10.386	18.6272	39.5984	25.6557	25.3904	8.7524	16.1842	10.5601	16.9709	14.0379	12.791	12.6341	10.3687
DSO57_1001227	0.717527	1	24	20	0.0620847	0.878654	1	26	8.05983	0.0887721	0.921294	1	25	1.79159	0.152659	0.236367	0.236367	0.087801	0.09414	0	0	0	0.121753	0	0	0	0	0	0.354931	0	0	0.164051	0	0.271632	0	0.135956	0.154015	0.830001	1.24823	0.085062	0
DSO57_1001228	0.441239	1	20	12	0.810692	0.952273	1	20	8.59017	6.95869	0.784506	1	20	10.2951	5.88348	0.741645	0.126056	5.13676	7.982	5.4992	5.48826	5.24791	5.77465	0.085097	5.71732	7.10951	6.24026	7.04797	7.1562	6.51752	5.06549	7.12038	6.11552	5.39593	7.58606	5.69646	7.44059	5.41095	2.58934	5.21803	5.60821
DSO57_1001229	1	1	20	16	0.961885	0.998709	1	20	12.2763	4.54781	0.999999	1	20	14.1382	3.79381	0.585666	0.154374	5.84143	5.11835	4.54151	3.35568	5.30249	3.40723	0	1.9239	2.88469	4.07447	3.14998	1.48922	2.51235	4.6662	5.36332	5.61258	3.29471	3.12987	3.57093	3.78497	5.79754	2.64015	2.96948	5.99374
DSO57_1001230	1	1	20	8	0.0409086	0.994744	1	20	4.72942	0.193393	0.999986	1	20	6.36471	0.13281	0.0742555	0.0742555	0.144311	0	0.099977	0.037552	0	0.154618	0.330579	0.409415	0.05564	0.442193	0.050957	0.057666	0.049919	0.10275	0.202763	0.135795	0.114298	0.109742	0.027456	0.031598	0.138412	0.261765	0.106544	0
DSO57_1001231	1	1	0	NaN	0	0.9995	1	20	12	0.00643325	1	1	20	12	0.00140449	0.00246434	0.00246434	0	0	0	0	0	0	0	0	0	0	0	0	0.025733	0	0	0	0	0	0	0	0	0	0	0
DSO57_1001232	1	1	20	18	0.1895	1	1	20	8.21474	0.754998	1	1	20	13.1074	0.385419	0.0451504	0.0451504	0.267994	0.479575	0.48794	0.373299	0	0	0	0	1.2609	1.74335	0	0	0	0	0.676563	0.515602	0	0.35626	0.409536	0.635311	1.19738	0	0.262947	0.482241
DSO57_1001233	1	1	0	NaN	0	1	1	NA	NA	0	1	1	NA	NA	0	NA	NA	0	0	0	0	0	0	0	0	0	0	0	0	0	0	0	0	0	0	0	0	0	0	0	0
DSO57_1001234	1	1	0	NaN	0	1	1	NA	NA	0	1	1	NA	NA	0	NA	NA	0	0	0	0	0	0	0	0	0	0	0	0	0	0	0	0	0	0	0	0	0	0	0	0
DSO57_1001235	1	1	20	10	0.139619	0.999827	1	20	11.6935	0.706889	1	1	20	10.8467	0.495615	0.14848	0.14848	0.673301	0.716127	0.369792	0.42141	0	0.190323	0	1.00921	0.605804	1.15203	0.434385	0	1.13299	0.584376	0.459859	0.642059	0.847343	0.137245	0.410885	0.356947	0.516105	0	0.661545	0
DSO57_1001236	0.637988	1	20	12	0.711443	0.997127	1	20	11.259	5.29923	0.923896	1	20	11.6295	3.8923	0.951634	0.244491	3.76868	4.11432	4.64198	1.94765	4.21822	4.67752	0	0.703702	4.24623	3.46105	4.78136	5.67711	2.20587	4.99207	6.64573	7.10526	1.77624	4.25883	2.24934	4.34383	2.72995	7.487	2.05735	2.0074
DSO57_1001237	0.124878	0.692108	20	14	8.37635	0.999983	1	20.1962	8.73633	91.073	0.384671	1	20.0981	11.3813	75.861	9.76057	0.128664	81.4079	72.7057	71.6589	80.3412	28.9621	70.1331	0.199285	65.6416	95.5754	81.0908	30.0498	150.762	128.448	19.225	90.331	84.3502	76.9331	91.6287	87.2831	79.882	76.3949	16.3032	146.037	60.6197
DSO57_1001238	1	1	0	NaN	0	1	1	NA	NA	0	1	1	NA	NA	0	NA	NA	0	0	0	0	0	0	0	0	0	0	0	0	0	0	0	0	0	0	0	0	0	0	0	0
DSO57_1001239	1	1	20	10	0.522739	0.999981	1	20	4.76171	5.14024	1	1	20	7.38086	3.33163	1.2247	0.367596	2.74019	1.3642	0.664461	2.86538	20.5829	0.339192	0	1.80197	2.87224	7.15929	2.40486	3.48933	1.06978	1.13026	2.35675	2.91476	3.80059	3.81277	0.382326	0.448838	8.96251	3.53078	1.93383	0
DSO57_1001240	1	1	0	NaN	0	1	1	NA	NA	0	1	1	NA	NA	0	NA	NA	0	0	0	0	0	0	0	0	0	0	0	0	0	0	0	0	0	0	0	0	0	0	0	0
DSO57_1001241	1	1	0	NaN	0	1	1	NA	NA	0	1	1	NA	NA	0	NA	NA	0	0	0	0	0	0	0	0	0	0	0	0	0	0	0	0	0	0	0	0	0	0	0	0
DSO57_1001242	1	1	0	NaN	0	1	1	NA	NA	0	1	1	NA	NA	0	NA	NA	0	0	0	0	0	0	0	0	0	0	0	0	0	0	0	0	0	0	0	0	0	0	0	0
DSO57_1001243	1	1	0	NaN	0	1	1	NA	NA	0	1	1	NA	NA	0	NA	NA	0	0	0	0	0	0	0	0	0	0	0	0	0	0	0	0	0	0	0	0	0	0	0	0
DSO57_1001244	0.565746	1	20	14	0.0580323	0.999606	1	20	11.8663	0.499599	0.887873	1	20	12.9332	0.313313	0.122106	0.122106	0.145413	0.724268	0.100669	0.529754	0	0.103855	0	0.137502	0.371145	0.356445	0.308118	0.17431	0.126108	0.776614	0.204322	0.889507	0.115164	0.25803	0.359666	0.25473	0.139468	0.791255	0.35785	0
DSO57_1001245	1	1	0	NaN	0	1	1	20	8.44423	0.232535	1	1	20	8.44423	0.115855	0.030878	0.030878	0.498216	0	0	0.28973	0	0	0	0	0.319138	0.596608	0	0	0.534893	0	0	0	0	0	0.191163	0	0	0	0.241729	0
DSO57_1001246	0.500319	1	20	8	0.11156	0.999999	1	20	7.29199	0.468261	0.846794	1	20	7.64599	0.310403	0.116047	0.116047	0	0.116387	0.303213	0.172048	0.351328	0.156194	0	0.827821	0.703541	0.13465	0.392118	0.61342	0.230511	0	0.206972	0.208785	0	0	0.084016	0.242248	0.210974	1.99021	0.162312	0
DSO57_1001247	1	1	0	NaN	0	1	1	NA	NA	0	1	1	NA	NA	0	NA	NA	0	0	0	0	0	0	0	0	0	0	0	0	0	0	0	0	0	0	0	0	0	0	0	0
DSO57_1001248	1	1	0	NaN	0	1	1	NA	NA	0	1	1	NA	NA	0	NA	NA	0	0	0	0	0	0	0	0	0	0	0	0	0	0	0	0	0	0	0	0	0	0	0	0
DSO57_1001249	1	1	20	8	5.51001	1	1	20	11.8664	92.5505	1	1	20	9.93321	82.1627	2.39557	0.0291564	80.2462	81.9146	81.0376	88.0288	81.2198	122.251	1.3615	109.309	93.6518	85.1606	77.5001	61.4234	75.8703	83.9483	113.673	96.5513	85.4715	71.1084	69.587	72.3499	75.3364	113.554	63.6486	78.1216
DSO57_1001250	1	1	0	NaN	0	0.999997	1	26	7.67944	0.0434425	1	1	26	7.67944	0.0427369	0.0280393	0.0280393	0.135007	0.071802	0	0	0	0.095401	0	0	0.172836	0	0	0	0.047332	0	0	0	0	0	0	0	0.388072	0	0.066324	0
DSO57_1001251	1	1	0	NaN	0	1	1	NA	NA	0	1	1	NA	NA	0	NA	NA	0	0	0	0	0	0	0	0	0	0	0	0	0	0	0	0	0	0	0	0	0	0	0	0
DSO57_1001252	1	1	24	6	0.0770022	0.99862	1	26	11.8261	0.167566	0.999999	1	25	8.81063	0.165427	0.0275323	0.0275323	0.243203	0.693941	0	0	0.516596	0.11406	0	0.605081	0.224337	0.395792	0	0	0.513868	0	0	0.15549	0	0	0.247618	0.287642	0	0	0	0
DSO57_1001253	1	1	0	NaN	0	1	1	NA	NA	0	1	1	NA	NA	0	NA	NA	0	0	0	0	0	0	0	0	0	0	0	0	0	0	0	0	0	0	0	0	0	0	0	0
DSO57_1001254	1	1	0	NaN	0	0.999987	1	25.6757	7.99998	0.0478837	1	1	25.6757	7.99998	0.0174031	0.0131057	0.0131057	0	0	0	0	0	0	0	0	0	0	0.191535	0	0	0	0	0	0	0.136183	0.050966	0.059027	0	0	0	0
DSO57_1001255	1	1	0	NaN	0	0.9995	1	20	8	3.95918	1	1	20	8	0.864358	1.51662	1.51662	0	0	0	0	0	0	0	0	0	15.8367	0	0	0	0	0	0	0	0	0	0	0	0	0	0
DSO57_1001256	1	1	0	NaN	0	1	1	NA	NA	0	1	1	NA	NA	0	NA	NA	0	0	0	0	0	0	0	0	0	0	0	0	0	0	0	0	0	0	0	0	0	0	0	0
DSO57_1001257	1	1	0	NaN	0	1	1	NA	NA	0	1	1	NA	NA	0	NA	NA	0	0	0	0	0	0	0	0	0	0	0	0	0	0	0	0	0	0	0	0	0	0	0	0
DSO57_1001258	1	1	0	NaN	0	1	1	NA	NA	0	1	1	NA	NA	0	NA	NA	0	0	0	0	0	0	0	0	0	0	0	0	0	0	0	0	0	0	0	0	0	0	0	0
DSO57_1001259	1	1	0	NaN	0	1	1	NA	NA	0	1	1	NA	NA	0	NA	NA	0	0	0	0	0	0	0	0	0	0	0	0	0	0	0	0	0	0	0	0	0	0	0	0
DSO57_1001260	1	1	0	NaN	0	1	1	NA	NA	0	1	1	NA	NA	0	NA	NA	0	0	0	0	0	0	0	0	0	0	0	0	0	0	0	0	0	0	0	0	0	0	0	0
DSO57_1001261	1	1	24	6	0.0328515	1	1	26	11.7182	0.355047	1	1	25	8.75877	0.193543	0.0585089	0.0585089	0.128705	0.136703	0.353723	0.335575	0	0	0	0.965441	0	0.472024	0.29942	0	0	0.858786	0.060631	0.490306	0	0.065555	0.098157	0	0.184998	0	0.252961	0
DSO57_1001262	1	1	0	NaN	0	0.991625	1	20	8.43861	0.0799909	0.999965	1	20	8.43861	0.026053	0.0379395	0.0379395	0	0	0	0	0	0	0	0	0.315273	0	0	0	0.176136	0	0	0	0	0	0	0	0	0	0	0
DSO57_1001263	1	1	0	NaN	0	1	1	NA	NA	0	1	1	NA	NA	0	NA	NA	0	0	0	0	0	0	0	0	0	0	0	0	0	0	0	0	0	0	0	0	0	0	0	0
DSO57_1001264	1	1	20	4	0.765895	1	1	20	7.78259	8.97847	1	1	20	5.89129	8.56388	0.248735	0.0290447	11.4775	12.1367	4.69539	6.94808	10.5698	9.55972	0	12.5544	8.74288	12.8292	7.65532	6.67014	7.21251	5.15876	8.73257	10.3539	9.37017	8.78571	6.88919	7.63768	11.5357	3.57382	7.32835	14.8406
DSO57_1001265	1	1	0	NaN	0	1	1	NA	NA	0	1	1	NA	NA	0	NA	NA	0	0	0	0	0	0	0	0	0	0	0	0	0	0	0	0	0	0	0	0	0	0	0	0
DSO57_1001266	1	1	0	NaN	0	0.880995	1	20	12.294	0.279378	0.99262	1	20	12.294	0.0763089	0.120535	0.120535	0	0	0	0	0	0	0	0	0	0	0	0	0.248439	0.862623	0	0	0	0.358092	0	0	0	0	0	0
DSO57_1001267	1	1	20	18	198.683	0.995391	1	20	15.0838	2343.66	0.999989	1	20	16.5419	2127.38	346.353	0.162808	2574.35	2283.71	2276.63	3077.34	2356.96	2305.8	22.5575	1516.57	2055.47	1812.97	2577.23	2632.37	2368.41	2233.53	2214.59	2128.7	2120.73	2497.23	2582.54	2630.56	2250.72	1214.78	2537.47	1431.02
DSO57_1001268	0.0326771	0.317535	20	14	46.8657	0.373143	1	20	12.5993	208.892	0.0659273	0.714099	20	13.2996	141.835	75.1356	0.52974	157.456	196.767	75.7258	146.304	107.606	80.8259	2.69204	78.719	133.876	79.9657	269.142	53.6863	272.132	281.162	138.295	138.618	86.7559	193.024	146.431	256.994	92.9494	71.0672	136.009	54.821
DSO57_1001269	1	1	0	NaN	0	0.999842	1	20.7563	15.8133	0.161693	1	1	20.7563	15.8133	0.0413745	0.0991884	0.0991884	0	0	0	0	0	0	0	0	0	0	0	0	0	0	0	0	1.05473	0	0	0	0	0	0	0
DSO57_1001270	1	1	0	NaN	0	1	1	NA	NA	0	1	1	NA	NA	0	NA	NA	0	0	0	0	0	0	0	0	0	0	0	0	0	0	0	0	0	0	0	0	0	0	0	0
DSO57_1001271	1	1	0	NaN	0	1	1	NA	NA	0	1	1	NA	NA	0	NA	NA	0	0	0	0	0	0	0	0	0	0	0	0	0	0	0	0	0	0	0	0	0	0	0	0
DSO57_1001272	1	1	0	NaN	0	0.989442	1	20	9.16625	0.573176	0.999944	1	20	9.16625	0.221398	0.290655	0.290655	0	0	0	0	0	0	0	0	0	0	2.16597	0	0	1.83811	0	0	0	0	0.186508	0	0	0	0	0
DSO57_1001273	1	1	0	NaN	0	1	1	26	8.35886	0.0620196	1	1	26	8.35886	0.0647999	0.0414346	0.0414346	0	0.208933	0	0	0	0	0	0	0.245098	0	0	0	0.136671	0	0	0	0	0	0.146342	0	0	0	0	0.739428
DSO57_1001274	0.00246823	0.0948673	20	14	1.9802	0.0910779	1	20	11.9696	10.9447	0.00211319	0.103739	20	12.9848	6.8106	3.9728	0.583326	7.99016	6.65908	2.34292	6.66941	0	5.07172	0.159225	2.88507	9.38915	5.7386	8.59626	6.55394	15.8168	13.5794	6.1029	8.27833	6.48814	7.84079	7.65827	7.58237	5.53526	0	7.71965	5.39491
DSO57_1001275	1	1	0	NaN	0	0.999842	1	20.7563	4.18668	0.0569138	1	1	20.7563	4.18668	0.0145633	0.0349131	0.0349131	0	0	0	0	0	0.371251	0	0	0	0	0	0	0	0	0	0	0	0	0	0	0	0	0	0
DSO57_1001276	1	1	0	NaN	0	1	1	NA	NA	0	1	1	NA	NA	0	NA	NA	0	0	0	0	0	0	0	0	0	0	0	0	0	0	0	0	0	0	0	0	0	0	0	0
DSO57_1001277	1	1	0	NaN	0	1	1	NA	NA	0	1	1	NA	NA	0	NA	NA	0	0	0	0	0	0	0	0	0	0	0	0	0	0	0	0	0	0	0	0	0	0	0	0
DSO57_1001278	1	1	20	16	0.128651	1	1	26	8.78106	0.61601	1	1	23	13.0839	0.530033	0.0144174	0.0144174	0.332053	0.754138	0.924557	0.236849	0	0.322772	0	0.839811	0.809158	0	1.6077	0	0.496669	0.839519	0.413468	0.441557	0.353775	0.458441	0.802128	0.503296	0.169562	1.62917	0.776109	0
DSO57_1001279	1	1	0	NaN	0	1	1	NA	NA	0	1	1	NA	NA	0	NA	NA	0	0	0	0	0	0	0	0	0	0	0	0	0	0	0	0	0	0	0	0	0	0	0	0
DSO57_1001280	1	1	0	NaN	0	0.9995	1	20	8	0.133034	1	1	20	8	0.0290437	0.0509605	0.0509605	0	0	0	0	0	0	0	0	0.532136	0	0	0	0	0	0	0	0	0	0	0	0	0	0	0
DSO57_1001281	0.000622909	0.0575829	24	22	9.09686	0.0109377	1	25.9182	19.9999	21.7248	8.78671021987687e-05	0.0229933	24.9591	21.0695	9.03415	10.5213	1.16462	17.6001	17.0971	16.7711	17.3551	0	9.1512	0	0	2.85837	3.19647	3.32807	0.690871	2.23223	1.352	5.06081	0.867916	6.80311	4.1003	6.89271	3.20095	21.9583	34.9631	12.194	19.2961
DSO57_1001282	1	1	0	NaN	0	1	1	NA	NA	0	1	1	NA	NA	0	NA	NA	0	0	0	0	0	0	0	0	0	0	0	0	0	0	0	0	0	0	0	0	0	0	0	0
DSO57_1001283	1	1	20	4	0.137267	0.999997	1	26	8.59266	0.85544	1	1	23	6.1006	0.690934	0.0181099	0.0181099	0.139314	0.815831	1.33817	1.01743	0	0.590234	0	0.521681	0.624355	1.32674	0.749809	0.669047	0.928668	0.706163	0.395522	0.531919	0.438087	0.071018	0.038405	0.492701	0.934313	1.00546	0.615877	2.64087
DSO57_1001284	1	1	0	NaN	0	0.9995	1	20	12	0.0377832	1	1	20	12	0.00824875	0.0144734	0.0144734	0	0	0	0	0	0	0	0	0	0	0	0	0	0	0.151133	0	0	0	0	0	0	0	0	0
DSO57_1001285	0.297564	1	20	8	1.49165	0.963573	1	20	10.733	8.74084	0.64491	1	20	9.36648	6.35175	1.28814	0.2028	8.55067	7.03082	7.71889	6.37524	6.49642	6.13797	0.413697	6.07848	8.98569	9.39896	6.39874	6.75688	5.13062	7.54518	9.87457	11.0825	3.32376	3.71836	3.43982	3.06728	5.78579	4.75653	4.32232	5.00189
DSO57_1001286	0.637988	1	24	18	0.975276	0.901419	1	26	19.9999	6.77383	0.893249	1	25	18.9903	5.02393	0.708055	0.140937	6.44081	6.47805	3.06471	2.76762	8.10139	3.32519	0	1.56675	5.40956	5.02315	4.9049	3.8672	4.1147	7.50542	3.67907	5.09853	7.13631	5.00239	4.1224	5.23901	7.33253	8.28446	6.03806	5.6038
DSO57_1001287	1	1	20	10	0.483035	0.99924	1	20	9.98135	1.93055	1	1	20	9.99068	1.30014	0.459391	0.353339	2.44573	2.59183	0	0.487286	0	0	0	2.28171	1.25581	1.98361	2.61909	1.28517	1.94522	3.79554	0.885135	0.677403	0	0.4775	1.42633	2.28282	1.55872	0	1.36691	0
DSO57_1001288	0.637988	1	24	8	2.72854	0.999188	1	26	5.65087	13.4929	0.92449	1	25	6.88343	11.5455	2.23114	0.193248	8.68534	6.43267	20.4276	12.0155	25.973	15.2939	0	12.9246	11.1222	15.2804	5.1222	21.859	11.1467	8.88522	14.9788	16.4314	12.4608	7.81464	10.3883	8.28185	11.1194	7.23464	9.41661	5.44311
DSO57_1001289	0.900441	1	20	12	2.81326	0.996323	1	20	10.2487	40.8221	0.994518	1	20	11.1244	32.0921	5.28992	0.164836	32.2223	36.2034	38.8238	31.0238	33.302	26.4553	0.582809	25.9086	36.5512	45.7922	34.0748	36.8916	26.4963	37.2717	46.1212	47.3421	22.9644	26.7156	20.7032	27.5773	41.1845	31.5895	24.0973	20.4617
DSO57_1001290	1	1	0	NaN	0	1	1	NA	NA	0	1	1	NA	NA	0	NA	NA	0	0	0	0	0	0	0	0	0	0	0	0	0	0	0	0	0	0	0	0	0	0	0	0
DSO57_1001291	1	1	0	NaN	0	0.996418	1	25.756	2.35252	0.0396669	0.999994	1	25.756	2.35252	0.0147443	0.0234837	0.0234837	0.118649	0	0	0	0	0	0	0.222838	0	0	0	0	0	0	0	0	0	0	0	0	0	0	0	0
DSO57_1001292	1	1	20	18	0.887296	0.999996	1	20	8.98918	13.7137	1	1	20	13.4946	11.8249	1.57305	0.133029	11.6341	13.3028	12.599	12.0674	10.1689	11.6489	0	10.5557	14.2994	9.4591	10.383	19.634	10.2359	10.3112	11.3983	19.2525	14.9558	9.48867	9.90147	12.6782	14.9597	9.45703	12.5249	10.0148
DSO57_1001293	0.124878	0.692108	20	14	6.03168	0.79086	1	20	9.94871	54.6937	0.327397	1	20	11.9744	46.1417	9.29535	0.201452	43.5982	56.243	37.0744	42.5425	33.4785	32.2802	0.191122	39.7292	60.3951	36.7887	53.2527	56.999	53.8216	74.1531	45.0967	42.3663	35.2333	58.6442	47.2615	58.7215	42.0694	16.8429	44.1608	66.201
DSO57_1001294	1	1	0	NaN	0	0.981881	1	26	7.36802938380119e-05	0.305375	0.999835	1	26	7.36802938380119e-05	0.11782	0.14961	0.14961	0.132118	0	1.04314	0	0.839557	0	0	0	0	0	0	0	0	0	0	0	0	0	0.101072	0	0	0	0.481136	0
DSO57_1001295	1	1	0	NaN	0	1	1	NA	NA	0	1	1	NA	NA	0	NA	NA	0	0	0	0	0	0	0	0	0	0	0	0	0	0	0	0	0	0	0	0	0	0	0	0
DSO57_1001296	1	1	0	NaN	0	0.999717	1	26	4.72142	0	1	1	26	4.72142	0.0111375	0.00373001	0.00373001	0	0	0	0	0	0	0	0	0	0	0	0	0	0	0	0	0	0	0	0	0.269536	0	0	0
DSO57_1001297	1	1	0	NaN	0	1	1	NA	NA	0	1	1	NA	NA	0	NA	NA	0	0	0	0	0	0	0	0	0	0	0	0	0	0	0	0	0	0	0	0	0	0	0	0
DSO57_1001298	1	1	20	10	1.52023	0.999998	1	20	9.69819	17.3418	1	1	20	9.8491	15.0968	1.04358	0.0691261	18.135	13.8645	22.7819	13.4293	17.9131	8.75133	0.038819	16.3485	19.9214	20.3804	13.2468	13.4994	11.7364	16.8273	18.5736	20.283	16.5657	15.0687	10.508	16.0014	18.2805	11.6519	12.818	11.5275
DSO57_1001299	1	1	0	NaN	0	1	1	NA	NA	0	1	1	NA	NA	0	NA	NA	0	0	0	0	0	0	0	0	0	0	0	0	0	0	0	0	0	0	0	0	0	0	0	0
DSO57_1001300	1	1	0	NaN	0	1	1	NA	NA	0	1	1	NA	NA	0	NA	NA	0	0	0	0	0	0	0	0	0	0	0	0	0	0	0	0	0	0	0	0	0	0	0	0
DSO57_1001301	1	1	0	NaN	0	1	1	NA	NA	0	1	1	NA	NA	0	NA	NA	0	0	0	0	0	0	0	0	0	0	0	0	0	0	0	0	0	0	0	0	0	0	0	0
DSO57_1001302	1	1	0	NaN	0	0.993912	1	20	12	0.0318495	0.999981	1	20	12	0.00809771	0.00894667	0.00894667	0	0	0	0	0	0	0	0	0	0	0	0	0	0.055041	0.072357	0	0	0	0	0	0	0	0.037995	0
DSO57_1001303	1	1	0	NaN	0	1	1	NA	NA	0	1	1	NA	NA	0	NA	NA	0	0	0	0	0	0	0	0	0	0	0	0	0	0	0	0	0	0	0	0	0	0	0	0
DSO57_1001304	1	1	0	NaN	0	0.999935	1	24.5283	8.80522	0.261971	1	1	24.5283	8.80522	0.118424	0.102449	0.102449	0	0	0	0	0	0	0	0	0	1.00897	0	0	0	0	0	0.822261	0	0	0.652707	0	0	0	0.412118	0
DSO57_1001305	1	1	20	0	20.5416	0.99997	1	20.5491	7.83488	172.601	1	1	20.2745	3.8651	179.203	17.9131	0.0999597	167.393	181.661	155.891	173.867	252.226	219.626	2.4518	193.969	172.549	157.955	209.716	150.121	168.941	190.536	157.874	144.857	186.643	227.818	239.427	261.096	176.158	154.324	165.039	168.893
DSO57_1001306	1	1	0	NaN	0	0.925087	1	26	4.72142	0	0.997121	1	26	4.72142	0.016094	0.00538996	0.00538996	0	0	0	0	0	0	0	0	0	0	0	0	0	0	0	0	0	0	0	0	0.257629	0	0.131857	0
DSO57_1001307	1	1	0	NaN	0	1	1	NA	NA	0	1	1	NA	NA	0	NA	NA	0	0	0	0	0	0	0	0	0	0	0	0	0	0	0	0	0	0	0	0	0	0	0	0
DSO57_1001308	1	1	0	NaN	0	0.986902	1	20.3964	4.97528	0.0885624	0.999914	1	20.3964	4.97528	0.0270611	0.0544327	0.0544327	0	0	0	0	0	0	0	0.389238	0	0.255679	0	0	0	0	0	0	0	0	0	0	0	0	0	0
DSO57_1001309	1	1	20	18	0.570265	1	1	26	7.36802938380119e-05	1.64112	1	1	23	21.85	0.578559	0.292706	0.292706	0	2.55982	4.28964	0	0	1.09312	0	0	0	0	1.75455	0	0.559171	0	0	0	2.42453	0.806477	0	0.703548	0	0	0	0
DSO57_1001310	1	1	0	NaN	0	0.999997	1	20	12	0.13298	1	1	20	12	0.0346887	0.0457094	0.0457094	0	0.152691	0	0	0	0	0	0	0	0	0	0	0	0	0.531919	0	0	0	0	0	0	0	0	0
DSO57_1001311	1	1	20	10	0.0593994	0.999992	1	20	4.23042	0.946516	1	1	20	7.11521	0.542084	0.236867	0.236867	0.555713	0.480997	0	0.232413	4.95156	0.309875	0	0	0	0	0.649176	0.87644	0	0.492676	0.633004	0.430374	0	0.683054	0	0	1.91276	0	0.217684	0
DSO57_1001312	0.225521	1	24	0	10.47	0.90819	1	26	8.34966	50.7384	0.529581	1	25	4.01426	52.7505	6.35095	0.120396	68.4124	48.1628	72.7551	81.7597	24.2487	68.2768	0	59.0683	44.4107	57.0383	36.0532	64.8415	41.2639	35.2474	52.6718	51.1232	68.6662	41.4935	48.6261	31.9492	53.165	85.0152	65.2024	66.1226
DSO57_1001313	1	1	20	10	2.03693	0.989665	1	20	11.4151	9.44708	0.999946	1	20	10.7075	6.88373	1.27866	0.185751	6.96684	9.2026	5.26089	5.05938	8.45524	4.22039	0.110791	4.6569	7.54999	6.82579	9.74701	6.8072	6.40768	12.1626	9.44176	9.39664	4.29598	5.4169	3.67155	6.80383	6.17826	8.73366	3.98159	8.86713
DSO57_1001314	1	1	0	NaN	0	1	1	NA	NA	0	1	1	NA	NA	0	NA	NA	0	0	0	0	0	0	0	0	0	0	0	0	0	0	0	0	0	0	0	0	0	0	0	0
DSO57_1001315	1	1	0	NaN	0	0.999994	1	26	4.18668	0.0641215	1	1	26	4.18668	0.0744511	0.0909155	0.0909155	0	0	0	0	0	0.418267	0	0	0	0	0	0	0	0	0	0	0	0	0.236651	0	1.16284	0	0	0
DSO57_1001316	1	1	24	12	0.607564	0.998791	1	25.4377	8.35519	6.25946	0.999999	1	24.7188	10.2393	5.56273	0.0103223	0.00185562	4.73768	6.15287	6.62202	3.87492	2.26224	6.4879	0	6.26179	6.11971	4.86049	5.92423	8.0038	7.02887	4.41461	3.87096	5.71878	5.04169	5.8944	7.70167	7.97478	4.13264	3.94913	8.78073	7.69743
DSO57_1001317	1	1	0	NaN	0	1	1	NA	NA	0	1	1	NA	NA	0	NA	NA	0	0	0	0	0	0	0	0	0	0	0	0	0	0	0	0	0	0	0	0	0	0	0	0
DSO57_1001318	0.00104462	0.0682121	20	14	3.63833	0.142182	1	20	9.89372	26.0786	0.00145774	0.0892505	20	11.9469	21.2442	5.08552	0.239385	19.6086	20.5592	18.3153	16.3266	17.8782	14.4111	0.437323	16.9006	23.8756	24.6137	27.6426	22.8222	24.5011	28.0729	25.1296	24.4655	16.8714	26.1274	19.7547	28.8759	21.0262	14.9352	20.6168	19.4377
DSO57_1001319	0.565746	1	20	4	5.22288	0.999923	1	20	3.48566	26.1753	0.887976	1	20	3.74283	23.3696	6.99678	0.299397	19.2813	18.3854	39.064	22.8679	28.7417	33.75	0	40.1349	21.1664	42.2671	10.9144	22.6339	10.6195	11.6181	22.9699	22.5059	38.1593	15.3546	15.9774	11.3642	24.3264	55.6139	16.249	27.6729
DSO57_1001320	1	1	0	NaN	0	1	1	NA	NA	0	1	1	NA	NA	0	NA	NA	0	0	0	0	0	0	0	0	0	0	0	0	0	0	0	0	0	0	0	0	0	0	0	0
DSO57_1001321	0.533033	1	24	22	0.392045	0.720645	1	26	8	0.429577	0.751653	1	25	2.80449	0.450267	0.355992	0.355992	1.35963	1.74645	0	1.03565	0	0	0	0	0.159098	0	0	1.55921	0	0	0	0	0.384941	0	0	0.554436	0.473001	0	1.45306	1.99373
DSO57_1001322	1	1	0	NaN	0	0.9995	1	20	8	0.0427655	1	1	20	8	0.00933646	0.0163819	0.0163819	0	0	0	0	0	0	0	0	0.171062	0	0	0	0	0	0	0	0	0	0	0	0	0	0	0
DSO57_1001323	1	1	0	NaN	0	1	1	NA	NA	0	1	1	NA	NA	0	NA	NA	0	0	0	0	0	0	0	0	0	0	0	0	0	0	0	0	0	0	0	0	0	0	0	0
DSO57_1001324	1	1	0	NaN	0	1	1	NA	NA	0	1	1	NA	NA	0	NA	NA	0	0	0	0	0	0	0	0	0	0	0	0	0	0	0	0	0	0	0	0	0	0	0	0
DSO57_1001325	1	1	0	NaN	0	1	1	NA	NA	0	1	1	NA	NA	0	NA	NA	0	0	0	0	0	0	0	0	0	0	0	0	0	0	0	0	0	0	0	0	0	0	0	0
DSO57_1001327	1	1	0	NaN	0	1	1	NA	NA	0	1	1	NA	NA	0	NA	NA	0	0	0	0	0	0	0	0	0	0	0	0	0	0	0	0	0	0	0	0	0	0	0	0
DSO57_1001328	1	1	0	NaN	0	1	1	NA	NA	0	1	1	NA	NA	0	NA	NA	0	0	0	0	0	0	0	0	0	0	0	0	0	0	0	0	0	0	0	0	0	0	0	0
DSO57_1001329	0.168867	0.843966	20	18	2.27418	0.45872	1	20.447	19.8846	11.847	0.275609	1	20.2235	18.9342	10.0289	1.77761	0.177249	9.1044	12.0356	16.2266	13.7837	6.20559	8.98064	0	9.35591	9.59821	8.54525	5.53389	12.3453	8.22443	8.46866	11.3981	13.4285	11.7586	12.2123	10.7711	11.7744	12.7756	13.1206	11.0381	10.323
DSO57_1001330	1	1	20	12	1.65128	0.999998	1	22.516	8.24889	14.1617	1	1	21.258	10.2714	11.2259	0.278498	0.0248085	9.83679	10.6061	12.105	15.0325	6.23996	12.58	0.333492	6.49251	10.2425	18.2318	11.7933	16.1604	10.2778	7.56234	9.58064	12.5948	12.1904	12.605	15.5715	11.3457	19.3646	10.1421	9.15936	8.58769
DSO57_1001331	1	1	20	10	2.0123	1	1	20	8.38427	9.60559	1	1	20	9.19214	5.96843	0.320523	0.0537031	5.97506	13.547	14.0378	3.19308	0	0.510404	0	1.35471	10.569	11.6328	10.9249	4.81161	2.41302	2.85633	7.79737	9.56524	9.13598	4.16693	2.34707	6.54414	7.09255	0	5.47334	8.05302
DSO57_1001332	0.000808899	0.0624617	20	14	1.3993	0.202363	1	20	9.92544	11.5235	0.00159068	0.0915494	20	11.9627	9.64837	2.16701	0.224599	9.5596	11.3372	8.34639	10.0872	8.34943	6.33364	0.3097	5.84844	11.9742	8.38862	12.2363	10.9932	11.5572	12.5873	9.49014	11.7162	8.61266	12.1766	10.9876	10.4078	8.69331	7.04755	8.79772	8.651
DSO57_1001333	1	1	24	10	0.807462	0.999996	1	20	11.9064	27.8542	1	1	22	11.1319	22.6278	2.91899	0.129	23.6105	23.3999	23.9363	26.232	24.4538	25.585	0	25.8158	22.3849	26.0195	23.7635	19.262	35.3354	18.2297	23.7738	34.0534	19.7604	21.1313	26.795	19.4837	32.4997	1.76473	30.4421	9.56568
DSO57_1001334	0.00832126	0.157974	20	12	2.88642	0.106581	1	20	11.6224	15.1346	0.00711974	0.199084	20	11.8112	10.2401	4.40796	0.430461	8.6994	12.9731	7.80979	8.3569	10.6889	8.28032	0.221431	7.30154	12.9136	12.5677	15.205	7.27071	12.8248	13.9168	16.2447	17.2972	7.87573	9.93873	8.01825	11.0813	8.62763	2.91363	7.38206	2.49916
DSO57_1001335	0.00928125	0.172541	20	14	20.1173	0.196417	1	20	12.8318	57.6673	0.0133211	0.284826	20	13.4159	36.637	24.3518	0.664679	28.6433	38.9003	38.0887	20.9001	9.67823	10.7388	0	14.625	37.3927	11.2069	92.074	8.08503	81.5231	63.7121	49.1304	33.8441	25.7368	64.3941	46.207	60.7708	25.0806	39.5624	32.4933	0
DSO57_1001336	0.065671	0.468951	20	14	31.4762	0.231389	1	20	12.5493	135.194	0.0788154	0.790594	20	13.2747	100.63	33.3972	0.33188	113.712	107.389	62.9012	102.241	76.0235	73.5388	1.5431	46.514	94.6669	71.775	143.227	71.5316	167.83	158.024	111.386	100.951	67.4695	120.739	122.955	147.929	86.2659	51.2083	115.34	131.046
DSO57_1001337	0.500319	1	24	16	0.434758	0.974726	1	24.311	8.68244	2.90024	0.837877	1	24.1555	12.3653	2.54696	0.084546	0.0331949	2.47887	2.42153	0.956748	4.49608	1.25622	2.75753	0.093797	0.992649	2.55777	2.58434	1.70761	4.5443	2.1609	2.32016	2.69014	3.08022	2.79017	3.59838	3.36526	2.2131	2.9813	2.03467	3.05098	4.00556
DSO57_1001338	0.804848	1	20	16	1.6087	0.999784	1	20	14.4549	9.32789	0.979544	1	20	15.2274	7.28483	2.5175	0.345581	11.204	8.43489	4.08721	7.84381	12.8435	5.56189	0.305869	3.55622	8.11531	3.78776	14.235	1.91278	12.0471	14.7847	4.67937	3.79669	4.18094	11.1262	8.85724	13.6666	6.30047	1.97129	9.59466	2.66141
DSO57_1001339	1	1	0	NaN	0	1	1	NA	NA	0	1	1	NA	NA	0	NA	NA	0	0	0	0	0	0	0	0	0	0	0	0	0	0	0	0	0	0	0	0	0	0	0	0
DSO57_1001340	1	1	0	NaN	0	1	1	NA	NA	0	1	1	NA	NA	0	NA	NA	0	0	0	0	0	0	0	0	0	0	0	0	0	0	0	0	0	0	0	0	0	0	0	0
DSO57_1001341	0.0186219	0.235072	20	14	0.528598	0.369015	1	20	10.6633	2.44606	0.0410955	0.536511	20	12.3316	1.6578	0.852128	0.514012	0.775901	1.58969	1.15169	1.53611	0	2.17529	0	0.375701	2.18737	2.13081	2.56267	1.86129	2.24856	2.9828	2.84839	1.5443	3.30957	1.09818	1.38558	1.23618	0.476353	3.01595	0.760527	0
DSO57_1001342	1	1	20	18	0.520994	1	1	26	3.55781	5.82901	1	1	23	0.423645	5.42564	0.0319436	0.00588753	6.14177	5.86462	4.84707	5.52522	15.3452	5.40118	0	3.00804	5.37548	5.63554	8.32803	2.29849	4.69425	1.62186	7.43055	5.73869	6.26255	3.93763	6.47169	7.55704	2.6695	6.58451	5.22872	4.21876
DSO57_1001343	0.0775061	0.516327	20	12	1.21832	0.832858	1	20	8.68027	9.25936	0.241442	1	20	10.3401	7.45346	1.30828	0.175526	5.70666	7.8905	7.46508	6.91238	9.22365	6.17426	0	5.46892	9.9504	10.0203	8.45884	8.12426	6.25685	7.3129	10.548	8.74069	5.78662	8.48815	6.99283	9.82233	7.89014	6.19069	5.00227	5.25303
DSO57_1001344	1	1	0	NaN	0	1	1	NA	NA	0	1	1	NA	NA	0	NA	NA	0	0	0	0	0	0	0	0	0	0	0	0	0	0	0	0	0	0	0	0	0	0	0	0
DSO57_1001345	1	1	0	NaN	0	1	1	NA	NA	0	1	1	NA	NA	0	NA	NA	0	0	0	0	0	0	0	0	0	0	0	0	0	0	0	0	0	0	0	0	0	0	0	0
DSO57_1001346	0.0153191	0.211865	20	0	2.72696	0.120783	1	25.6757	19.9999	20.0099	0.013493	0.286637	22.8378	20.3136	13.2645	8.55898	0.645252	27.7369	32.4181	27.1954	18.1831	8.13389	7.77701	0	5.99718	8.69111	3.96655	11.2025	11.4417	7.98484	7.70556	10.7688	10.5647	8.44654	10.1077	17.658	11.8603	26.0629	9.12639	32.5725	12.6919
DSO57_1001347	1	1	20	18	0.898114	1	1	26	3.88367	1.29206	1	1	23	0.567775	0.713116	0.181033	0.181033	1.23924	1.849	0	0	0	0	0	6.65383	0	0	1.81358	0	0	0	0	0	1.86528	1.98614	1.27012	0	0	0	0.597863	0
DSO57_1001349	1	1	0	NaN	0	1	1	NA	NA	0	1	1	NA	NA	0	NA	NA	0	0	0	0	0	0	0	0	0	0	0	0	0	0	0	0	0	0	0	0	0	0	0	0
DSO57_1001350	1	1	0	NaN	0	1	1	NA	NA	0	1	1	NA	NA	0	NA	NA	0	0	0	0	0	0	0	0	0	0	0	0	0	0	0	0	0	0	0	0	0	0	0	0
DSO57_1001351	1	1	0	NaN	0	1	1	NA	NA	0	1	1	NA	NA	0	NA	NA	0	0	0	0	0	0	0	0	0	0	0	0	0	0	0	0	0	0	0	0	0	0	0	0
DSO57_1001352	1	1	20	12	2.3204	0.999528	1	23.3459	8.38108	11.9091	1	1	21.673	10.3921	8.94917	1.01095	0.112966	12.1871	8.40337	6.46722	6.1841	5.03738	9.07526	0	5.67156	10.3752	9.18522	14.1733	13.5306	9.91387	14.8124	6.93271	4.23391	7.53343	10.1972	9.45031	11.7935	5.68689	8.31219	10.2177	12.9788
DSO57_1001353	0.297564	1	20	12	1.03584	0.90364	1	20	8.44872	7.03421	0.622065	1	20	10.2244	5.62099	0.845717	0.150457	5.46083	5.46636	5.06155	4.62171	6.09848	4.37657	0.195936	4.98655	7.74046	8.46883	6.9316	4.78396	4.54364	7.12052	5.29714	6.53138	6.52611	6.59377	5.13277	6.01804	5.19953	4.15626	4.08744	6.12994
DSO57_1001354	1	1	24	22	2.54449	0.94924	1	25.8368	8.13249	11.5801	0.998689	1	24.9184	2.88343	13.126	0.759536	0.0578652	13.1563	13.157	8.6546	14.0925	13.8223	13.2182	0	15.7091	19.507	10.4447	9.97135	6.37913	9.8818	10.541	13.6328	10.9201	7.53507	23.2873	20.17	18.006	17.2783	8.1798	16.1322	21.5079
DSO57_1001355	0.000476958	0.0528839	24	20	127.596	0.469531	1	22.6398	19.417	1083.24	0.00210601	0.103739	23.3199	19.7168	933.386	143.477	0.153717	1057.55	1001.2	1023.86	918.548	1005.84	1010.55	24.9514	993.389	831.241	860.113	896.398	692.187	912.527	899.817	861.336	811.308	1128.92	1038.43	1177.01	1080.48	1024.52	1107.53	1005.8	1126.38
DSO57_1001356	0.0102412	0.172541	20	14	3.79176	0.325967	1	20	11.6524	45.3785	0.0223743	0.379873	20	12.8262	31.0383	11.8307	0.381166	33.5182	37.7658	26.2281	30.2759	29.9751	25.9284	1.29363	15.0351	37.1462	38.1481	40.3929	23.8664	39.9056	43.4522	56.4503	40.9852	15.9106	25.6525	29.5502	34.584	26.3361	16.884	32.2099	13.5602
DSO57_1001357	0.0990185	0.611586	20	14	2.51793	0.498267	1	20	11.3242	10.192	0.197798	1	20	12.6621	6.35851	3.56721	0.561014	6.73836	7.7532	1.52349	3.47299	3.80845	0.432691	0	4.32009	8.95282	8.93529	14.093	1.39385	13.4074	7.4773	5.57883	13.921	0	7.32478	5.44201	11.3786	5.06673	4.21095	7.80934	0
DSO57_1001358	0.000114521	0.0318352	24	10	27.4905	0.0204707	1	20	11.2455	85.1474	3.27350366351453e-05	0.0132051	22	10.7684	51.5385	25.917	0.502867	33.8206	39.5617	33.635	34.1141	69.2241	52.5572	0.66384	59.8639	78.4095	71.7663	86.0564	46.5503	77.0072	91.2194	81.9065	83.7268	23.5064	35.5988	36.0126	37.7399	29.394	27.8158	27.9151	26.1314
DSO57_1001359	1	1	0	NaN	0	1	1	NA	NA	0	1	1	NA	NA	0	NA	NA	0	0	0	0	0	0	0	0	0	0	0	0	0	0	0	0	0	0	0	0	0	0	0	0
DSO57_1001360	1	1	20	18	0.352013	1	1	20	8.3174	2.47525	1	1	20	13.1587	2.2568	0.281194	0.124598	3.4059	3.73291	1.92263	2.22659	2.42132	2.78975	0	1.23739	2.71715	2.82713	1.30075	3.01926	2.30997	1.6262	1.439	2.97475	2.66216	2.52461	2.48565	2.2362	3.44907	0	4.2399	0
DSO57_1001361	1	1	0	NaN	0	1	1	26	7.99999	0.0502375	1	1	26	7.99999	0.0231066	0.00102764	0.00102764	0	0.067079	0	0	0	0	0	0	0	0	0	0.20095	0	0	0	0	0	0	0	0.167298	0.121105	0	0	0
DSO57_1001362	0.0225477	0.260931	20	14	2.84723	0.474265	1	20	12.7716	16.5162	0.0592222	0.668061	20	13.3858	13.0459	4.58139	0.351174	13.6949	16.9834	12.5802	8.32425	12.1981	7.30304	0.386698	9.94801	12.9361	10.7439	22.2923	8.60401	12.1101	22.3174	14.57	16.7652	11.4739	16.0465	13.3298	20.024	15.2489	5.36564	10.6836	10.2722
DSO57_1001363	1	1	0	NaN	0	1	1	NA	NA	0	1	1	NA	NA	0	NA	NA	0	0	0	0	0	0	0	0	0	0	0	0	0	0	0	0	0	0	0	0	0	0	0	0
DSO57_1001364	0.0554512	0.425987	20	2	1.92069	0.200434	1	26	8.05791	10.5867	0.0611232	0.681408	23	4.71408	12.5772	2.21799	0.17635	18.5847	18.9128	11.0009	27.6332	10.0793	13.3056	0	5.99732	10.2737	6.02312	11.7569	14.2858	10.6419	8.02178	7.18617	5.52187	7.7746	8.9577	13.4265	12.0907	27.9438	23.0689	20.6873	8.97191
DSO57_1001365	0.500319	1	20	12	1.31401	0.992275	1	20	10.9998	15.8795	0.844103	1	20	11.4999	13.1679	1.95952	0.14881	15.4189	15.8788	11.5192	10.0955	16.5188	10.237	0	10.6204	16.1167	15.0859	13.8961	13.3711	13.0777	17.9796	13.9407	17.8796	9.30074	12.9302	13.3839	12.4505	9.51644	10.2822	11.9034	17.643
DSO57_1001366	0.259435	1	20	14	0.442431	0.94967	1	20	8.8791	32.0209	0.591526	1	20	11.4395	26.5456	4.04121	0.152236	29.1429	31.4417	22.0347	30.0975	17.3911	27.1727	0.288485	22.2196	33.2616	32.4942	23.4183	36.3705	27.7693	26.8489	30.7711	31.1355	25.8558	28.73	24.7904	27.7892	27.4557	16.9142	28.8469	20.3152
DSO57_1001367	0.0102412	0.172541	24	10	38.3836	0.112686	1	20	10.3671	164.917	0.00896056	0.223974	22	10.2852	110.993	36.9036	0.332485	98.7049	86.4162	104.466	112.089	88.9874	133.284	0.88803	105.317	151.763	147.791	130.286	180.62	147.572	154.663	148.497	177.768	76.5083	78.3105	71.9691	62.7757	104.135	61.0005	87.8918	75.4628
DSO57_1001368	1	1	20	12	0.571627	0.994931	1	23.0841	8.35542	5.71975	0.999987	1	21.5421	10.3612	4.72709	0.469998	0.0994264	3.6737	3.97162	4.88502	4.54212	2.57213	5.45825	0.200606	4.7259	4.25717	5.2499	5.0082	8.23909	3.95422	6.43676	4.22942	4.11828	8.46957	4.67408	4.43814	4.93084	4.37396	4.40113	4.28981	5.15954
DSO57_1001369	0.601867	1	24	10	2.66609	0.903561	1	20	9.00155	18.4831	0.875083	1	22	9.53419	13.1088	3.48156	0.265589	15.5632	11.3516	15.185	16.9611	14.1206	15.9299	0	7.99245	24.1807	14.8085	19.1178	14.1748	17.4772	9.11369	17.5119	21.8243	8.67254	8.29539	14.2142	11.9607	8.973	2.45738	17.5326	0
DSO57_1001370	0.340297	1	20	14	7.70479	0.944468	1	20.4979	9.30844	34.0212	0.686211	1	20.249	11.6848	25.0727	7.91502	0.315683	16.1485	16.8377	33.3237	19.235	0	25.5593	0	4.50765	23.3376	55.4026	14.2548	35.997	14.8959	30.6852	41.307	39.5241	45.1762	11.1612	30.9524	24.886	23.0756	52.8485	16.7006	0
DSO57_1001371	0.414643	1	20	14	0.418676	0.85959	1	20	12.1015	2.4901	0.724122	1	20	13.0508	1.81034	0.775471	0.428355	1.08998	2.45136	0.881116	2.34036	2.45442	0.816468	0	0.721473	2.62576	2.50827	2.24862	0.509664	1.66593	2.5927	3.62434	2.07594	1.00934	2.1553	1.90699	3.0564	3.19489	0	0.693099	1.04284
DSO57_1001372	0.0358975	0.344527	20	16	1.92002	0.224627	1	20	12.8098	5.00552	0.0469331	0.583001	20	14.4049	1.62414	2.62267	1.61481	0	2.80735	0	0	0	0	0	0	0	0	0	0	2.71532	11.733	4.98567	0	4.09436	2.69267	3.05629	2.35068	0	0	2.59396	0
DSO57_1001373	1	1	24	10	0.906184	0.999716	1	20	11.915	8.32644	1	1	22	11.1366	6.69763	1.16984	0.174664	6.05036	6.83382	3.3205	8.43127	12.2369	7.03223	0	6.83473	6.39654	5.8775	9.74767	5.38885	8.6703	9.2979	7.46719	7.8636	6.46817	5.89791	6.18653	7.57659	5.39422	4.6917	8.67691	2.09069
DSO57_1001374	1	1	20	4	1.15559	1	1	21.6287	8.60177	25.2745	1	1	20.8144	6.22038	23.3071	2.23482	0.0958858	25.601	26.7049	33.6938	22.5764	18.6526	24.4465	0.224063	26.4058	26.731	25.9635	22.5466	25.053	22.7776	18.823	25.0267	25.5265	24.4275	20.9198	22.4046	23.8205	22.2189	24.6048	25.873	27.3834
DSO57_1001375	1	1	0	NaN	0	0.9995	1	20	12	0.709883	1	1	20	12	0.15498	0.27193	0.27193	0	0	0	0	0	0	0	0	0	0	0	0	0	2.83953	0	0	0	0	0	0	0	0	0	0
DSO57_1001376	1	1	0	NaN	0	1	1	NA	NA	0	1	1	NA	NA	0	NA	NA	0	0	0	0	0	0	0	0	0	0	0	0	0	0	0	0	0	0	0	0	0	0	0	0
DSO57_1001377	1	1	20	10	0.741842	1	1	20	8.24892	4.73743	1	1	20	9.12446	3.22497	0.47228	0.146445	3.78081	3.11517	2.29942	3.69561	2.25325	3.79176	0	0.988045	4.84168	6.68789	4.82208	2.51959	4.39312	4.01427	1.58821	2.17972	1.47126	3.74619	3.59252	3.2638	4.02708	1.90967	4.21281	2.38724
DSO57_1001378	1	1	24	6	2.11331	1	1	20	8.20068	19.3444	1	1	22	7.26038	16.6989	1.23221	0.07379	20.2252	18.3176	21.6563	21.4731	6.74932	20.0828	0	24.1444	19.6745	26.1483	8.88063	22.5444	20.4123	8.03006	18.359	14.6871	15.1509	18.5002	21.9963	15.8863	19.4428	8.03895	18.6861	13.509
DSO57_1001379	1	1	20	18	0.0812802	0.973169	1	20	15.6492	0.54975	0.999637	1	20	16.8246	0.218486	0.373633	0.373633	0	0	1.96859	0	0	0	0	0	0	0	0.229895	0	0	0	0.697699	0	0	1.12002	1.70664	0.33135	0	0	0	0
DSO57_1001380	1	1	0	NaN	0	1	1	NA	NA	0	1	1	NA	NA	0	NA	NA	0	0	0	0	0	0	0	0	0	0	0	0	0	0	0	0	0	0	0	0	0	0	0	0
DSO57_1001381	0.0271955	0.286284	24	10	3.95617	0.416943	1	20	9.95107	19.3467	0.062132	0.688835	22	10.0564	13.4944	3.62635	0.268729	14.4078	14.2463	12.2584	15.6229	15.9417	13.9169	0.30721	8.8614	18.1124	23.3655	16.3393	15.4245	18.6928	17.1396	18.0136	18.7184	7.84292	9.67329	8.60574	8.96023	7.02529	13.017	11.3639	8.45156
DSO57_1001382	1	1	20	10	0.154744	0.992006	1	20	8.03138	0.756855	0.999968	1	20	9.01569	0.343136	0.182496	0.182496	0.280859	0.107145	0	0.097965	0	0	0	0.696375	0.841251	0.456598	1.42634	0.302882	0.559941	0.137711	0.177386	0	0.292968	0.544198	0.214652	0.177155	0.358474	0.612224	0.25579	0
DSO57_1001383	1	1	0	NaN	0	0.999717	1	26	12.3607	0	1	1	26	12.3607	0.0705619	0.098202	0.098202	0	1.52324	0	0	0	0	0	0	0	0	0	0	0	0	0	0	0	0	0	0	0	0	0	0
DSO57_1001384	1	1	20	2	0.640289	1	1	20	12.0626	7.63011	1	1	20	17.0313	7.23088	0.652334	0.0902151	8.02742	10.6068	4.86253	10.0129	8.47689	8.55776	0	8.23677	8.04375	5.33154	7.10577	7.17718	5.3971	7.29749	8.63075	9.19407	6.78963	7.66996	5.2751	8.19235	9.63012	12.045	4.90682	3.62785
DSO57_1001385	8.44070080747818e-05	0.0283186	24	8	2.0516	0.0218084	1	23.6817	9.05585	5.06467	2.61489104966817e-05	0.0113074	23.8408	8.53183	2.56493	1.93763	0.755434	1.5307	3.93156	1.90913	2.11842	4.24201	2.07584	0.271503	3.32563	4.4481	6.3336	4.25275	4.75982	2.35296	6.09328	4.24226	4.3696	0	1.4112	1.00516	0.805086	0.468	0.4765	0.395706	0.440207
DSO57_1001386	0.0153191	0.211865	20	12	3.57621	0.230433	1	20	9.1023	11.5834	0.0234621	0.389049	20	10.5511	7.13052	3.97665	0.557694	6.98659	7.11513	2.21576	5.60772	1.62331	7.70669	0.525691	3.67688	15.2535	12.2383	10.2439	6.86102	8.98732	3.73493	15.1181	12.6985	0.778802	9.49563	3.67394	11.0675	3.63067	0	6.22389	0
DSO57_1001387	1	1	20	2	1.42657	0.999919	1	26	12.6913	10.2964	1	1	23	6.76347	10.0987	2.32933	0.230657	12.1344	10.4851	15.4139	15.1105	10.2042	11.9944	0	11.6592	7.70977	10.9754	4.63225	11.3005	9.08898	8.60144	12.5719	10.7638	6.63507	9.17266	8.63398	14.1316	15.8085	9.17436	10.8641	6.84961
DSO57_1001388	1	1	20	18	0.0186591	1	1	20	8.06409	0.331055	1	1	20	13.032	0.114666	0.0251037	0.0251037	0.249276	0.135328	0.33784	0	0	0	0	0	0.4758	0	0.847657	0	0.191677	0	0	0	0	0	0.218065	0	0.238138	0	0	0
DSO57_1001389	0.0911644	0.567942	24	18	6.47241	0.521504	1	21.5157	15.7699	57.7154	0.192364	1	22.7578	16.8744	47.9023	11.987	0.250239	48.5781	55.7646	39.1786	49.7306	37.5539	36.1961	0.715833	36.8746	51.0172	39.2304	56.6316	45.3028	80.4386	45.5189	43.4491	40.7749	45.8704	65.9425	73.2463	55.6186	47.1217	28.6991	75.9686	55.2443
DSO57_1001390	0.340297	1	20	12	1.2949	0.324873	1	20	11.5446	11.618	0.354021	1	20	11.7723	7.9678	2.46825	0.309778	7.94903	7.27826	7.23482	7.15462	6.93791	6.82993	0.089528	8.84662	7.61636	6.6896	11.2123	10.8391	10.0307	12.6167	11.1156	12.3584	5.14629	6.06411	5.38412	7.0826	7.33571	3.54991	6.02484	7.45831
DSO57_1001391	1	1	0	NaN	0	0.997481	1	26	7.36802938380119e-05	0.0455831	0.999997	1	26	7.36802938380119e-05	0.0354278	0.0740915	0.0740915	0	0	0	0.188838	0	0	0	0	0	0	0	0	0	0	0	0	0	0	0	0	0	0	0.547196	0
DSO57_1001392	1	1	0	NaN	0	0.999717	1	26	12.3607	0	1	1	26	12.3607	0.0175652	0.0244457	0.0244457	0	0.379184	0	0	0	0	0	0	0	0	0	0	0	0	0	0	0	0	0	0	0	0	0	0
DSO57_1001393	1	1	20	16	0.341217	1	1	20	12.0568	2.41811	1	1	20	14.0284	1.11853	0.770229	0.688606	0	0	4.82543	1.64878	0	0	0	3.78231	1.40077	0	0.388999	0	0.372872	4.73636	0	4.56104	0	1.11812	0.807466	0.482554	1.08727	0	0.706971	0
DSO57_1001394	1	1	20	18	18.4612	0.996818	1	20	15.5119	161.61	0.999995	1	20	16.756	145.03	22.608	0.155885	173.577	166.894	114.119	218.261	151.393	165.94	2.94644	100.736	149.834	147.926	123.278	176.273	180.183	129.372	149.796	140.533	138.94	170.417	187.054	185.252	145.798	54.0216	201.395	154.177
DSO57_1001395	1	1	0	NaN	0	0.922205	1	26	12.3607	0	0.996892	1	26	12.3607	0.0412565	0.0574173	0.0574173	0	0.305984	0	0.584631	0	0	0	0	0	0	0	0	0	0	0	0	0	0	0	0	0	0	0	0
DSO57_1001396	1	1	20	18	0.0288789	1	1	20	7.63824	0.104629	1	1	20	2.81912	0.0501876	0.048882	0.048882	0.042348	0.044527	0	0.044098	0	0	0	0.159887	0	0.414997	0	0	0	0	0	0	0	0.042983	0	0.037155	0.081218	0	0	0.461017
DSO57_1001397	1	1	24	0	0.715089	1	1	25.1272	12.4179	2.59326	1	1	24.5636	6.06969	2.14927	0.706994	0.328946	3.22823	2.5915	0	5.23468	3.4286	1.51054	0	4.22339	2.29019	0.872566	0.90125	0	2.79751	0	2.30556	5.19977	2.84016	1.44862	1.05207	1.5137	3.76457	0	2.3113	3.84545
DSO57_1001398	0.124878	0.692108	20	16	7.38521	0.570639	1	20	12.9694	35.0299	0.259488	1	20	14.4847	29.0442	10.2047	0.351351	29.2767	39.7684	23.7838	39.5632	11.4003	24.7629	0.478597	15.8939	32.072	32.2135	23.4637	34.7041	44.621	28.6154	30.6793	35.5311	17.109	34.2974	39.6038	42.7028	32.7522	9.61627	35.5797	31.9919
DSO57_1001399	0.0911644	0.567942	20	4	0.396757	0.872558	1	20	4.27745	3.36909	0.280911	1	20	4.13872	2.51632	1.57717	0.626776	1.39845	2.6788	1.8802	2.01402	6.6682	1.92271	0.922417	5.74463	1.34844	4.22246	1.94144	1.64279	1.00157	0	1.33002	1.36541	1.07789	2.68703	2.81513	3.7795	2.99374	4.99035	2.04448	5.60833
DSO57_1001400	0.00832126	0.157974	20	14	0.858195	0.534054	1	20	12.953	7.20848	0.0285136	0.434392	20	13.4765	5.59053	1.85443	0.33171	5.2613	5.86477	4.75503	4.26012	8.47999	4.53083	0.093722	4.28416	5.36416	6.47683	5.94956	4.4846	5.36811	8.30801	9.07901	5.83591	8.99168	5.44595	5.4538	6.47435	4.15782	4.76959	5.12026	1.9468
DSO57_1001401	1	1	0	NaN	0	1	1	NA	NA	0	1	1	NA	NA	0	NA	NA	0	0	0	0	0	0	0	0	0	0	0	0	0	0	0	0	0	0	0	0	0	0	0	0
DSO57_1001402	1	1	0	NaN	0	0.9995	1	20	8	0.163647	1	1	20	8	0.0357271	0.0626874	0.0626874	0	0	0	0	0	0	0	0	0.65459	0	0	0	0	0	0	0	0	0	0	0	0	0	0	0
DSO57_1001403	1	1	0	NaN	0	1	1	NA	NA	0	1	1	NA	NA	0	NA	NA	0	0	0	0	0	0	0	0	0	0	0	0	0	0	0	0	0	0	0	0	0	0	0	0
DSO57_1001404	1	1	0	NaN	0	1	1	NA	NA	0	1	1	NA	NA	0	NA	NA	0	0	0	0	0	0	0	0	0	0	0	0	0	0	0	0	0	0	0	0	0	0	0	0
DSO57_1001405	1	1	20	18	0.280223	1	1	26	8.03402	1.10936	1	1	23	2.40351	0.599088	0.199784	0.199784	0.687223	0	1.83642	0.719155	0	0.312509	0	0.830049	0.587724	3.8491	0	0	0.984019	0	0	0.447201	1.40122	0.468033	0.649766	0.413112	0.868869	0	0.22249	0
DSO57_1001407	0.0326771	0.317535	24	8	0.552769	0.888642	1	26	7.95102	4.26912	0.131809	1	25	7.98927	2.9988	0.804041	0.268121	2.78833	3.98117	3.2852	2.77069	8.01238	2.68918	0	2.17145	4.88327	4.98154	3.42507	3.78566	2.63632	2.81693	2.84419	4.26569	2.50219	3.24121	2.15392	2.77214	2.58782	0.534093	1.7625	1.81244
DSO57_1001408	0.297564	1	20	14	0.142818	0.888841	1	20	8.64035	4.31597	0.616245	1	20	11.3202	3.33027	0.869946	0.261223	3.39863	4.03769	2.97492	3.96567	0.500927	4.27243	0	3.09575	4.92601	3.17557	5.28604	3.61411	3.3313	4.07239	3.39298	3.96486	2.35005	3.57113	4.17713	4.41302	2.18681	1.33448	3.37821	1.32167
DSO57_1001409	1	1	24	22	0.348374	0.999999	1	26	7.99999	1.62512	1	1	25	2.80448	0.943447	0.576076	0.576076	1.63656	0.356901	0.869787	0	0	0	0	0	2.50439	0.77867	1.69985	1.51755	0	0	0	0	2.97626	0.665263	1.00355	0.570579	0	0	0.949948	6.97229
DSO57_1001410	1	1	0	NaN	0	1	1	25.2815	7.99998	0.105832	1	1	25.2815	7.99998	0.0424681	0.0265265	0.0265265	0	0	0	0	0	0	0	0	0	0	0	0.423329	0	0	0	0	0	0	0.62692	0	0	0	0	0
DSO57_1001411	1	1	20	4	0.0421386	0.958137	1	26	7.54882	0.186952	0.999111	1	23	5.6389	0.144415	0.120373	0.120373	0.166475	0	1.34435	0.523047	0	0.458484	0	0	0	0	0.738809	0	0.119186	0	0	0	0	0	0	0	0	0	0.162337	0
DSO57_1001412	1	1	0	NaN	0	1	1	NA	NA	0	1	1	NA	NA	0	NA	NA	0	0	0	0	0	0	0	0	0	0	0	0	0	0	0	0	0	0	0	0	0	0	0	0
DSO57_1001413	1	1	0	NaN	0	0.999827	1	20	12	0.28174	1	1	20	12	0.0642503	0.10013	0.10013	0	0	0	0	0	0	0	0	0	0	0	0	0	1.12696	0	0	0	0	0	0	0	0	0.091022	0
DSO57_1001414	1	1	0	NaN	0	0.999717	1	26	4.72142	0	1	1	26	4.72142	0.00376113	0.00125962	0.00125962	0	0	0	0	0	0	0	0	0	0	0	0	0	0	0	0	0	0	0	0	0	0	0.091022	0
DSO57_1001415	1	1	0	NaN	0	1	1	NA	NA	0	1	1	NA	NA	0	NA	NA	0	0	0	0	0	0	0	0	0	0	0	0	0	0	0	0	0	0	0	0	0	0	0	0
DSO57_1001416	1	1	0	NaN	0	1	1	NA	NA	0	1	1	NA	NA	0	NA	NA	0	0	0	0	0	0	0	0	0	0	0	0	0	0	0	0	0	0	0	0	0	0	0	0
DSO57_1001417	1	1	0	NaN	0	1	1	NA	NA	0	1	1	NA	NA	0	NA	NA	0	0	0	0	0	0	0	0	0	0	0	0	0	0	0	0	0	0	0	0	0	0	0	0
DSO57_1001418	1	1	0	NaN	0	1	1	NA	NA	0	1	1	NA	NA	0	NA	NA	0	0	0	0	0	0	0	0	0	0	0	0	0	0	0	0	0	0	0	0	0	0	0	0
DSO57_1001419	1	1	0	NaN	0	1	1	NA	NA	0	1	1	NA	NA	0	NA	NA	0	0	0	0	0	0	0	0	0	0	0	0	0	0	0	0	0	0	0	0	0	0	0	0
DSO57_1001420	0.259435	1	20	12	1.33797	0.870947	1	20	12.1221	7.331	0.562044	1	20	12.061	4.59921	2.32392	0.505287	3.81375	6.57772	1.22106	1.69945	7.19446	1.42573	0.184414	5.97399	5.96868	2.21382	8.6611	1.25813	2.94721	11.061	4.75769	10.546	2.26422	6.69413	1.69861	9.04367	4.15082	0	2.83106	0.780113
DSO57_1001421	1	1	20	8	5.15429	1	1	26	8.93946	59.0861	1	1	23	8.55399	56.1125	1.4675	0.0261528	46.2847	52.6141	76.3549	40.6448	62.2576	53.5765	1.01362	78.6198	56.1776	80.5219	44.6954	53.2469	26.9244	47.3723	73.5831	78.0263	68.9772	45.9601	34.3303	46.0725	67.2511	126.714	29.0795	57.821
DSO57_1001422	1	1	0	NaN	0	1	1	NA	NA	0	1	1	NA	NA	0	NA	NA	0	0	0	0	0	0	0	0	0	0	0	0	0	0	0	0	0	0	0	0	0	0	0	0
DSO57_1001423	1	1	0	NaN	0	1	1	NA	NA	0	1	1	NA	NA	0	NA	NA	0	0	0	0	0	0	0	0	0	0	0	0	0	0	0	0	0	0	0	0	0	0	0	0
DSO57_1001424	1	1	0	NaN	0	1	1	NA	NA	0	1	1	NA	NA	0	NA	NA	0	0	0	0	0	0	0	0	0	0	0	0	0	0	0	0	0	0	0	0	0	0	0	0
DSO57_1001425	1	1	0	NaN	0	1	1	NA	NA	0	1	1	NA	NA	0	NA	NA	0	0	0	0	0	0	0	0	0	0	0	0	0	0	0	0	0	0	0	0	0	0	0	0
DSO57_1001426	0.0510543	0.419804	24	12	0.0356693	0.1655	1	20	11.8699	0.273151	0.0487843	0.593123	22	12.0285	0.0740137	0.117005	0.117005	0	0	0	0	0	0	0	0	0.264427	0	0.074941	0	0.145935	0.454692	0.390542	0.099442	0	0	0	0.091811	0	0	0.050444	0
DSO57_1001427	1	1	0	NaN	0	0.99997	1	20	15.8133	0.0852837	1	1	20	15.8133	0.0436691	0.101724	0.101724	0	0.594588	0	0	0	0	0	0	0	0	0	0	0	0	0	0	0	0.556309	0	0	0	0	0	0
DSO57_1001428	1	1	0	NaN	0	1	1	NA	NA	0	1	1	NA	NA	0	NA	NA	0	0	0	0	0	0	0	0	0	0	0	0	0	0	0	0	0	0	0	0	0	0	0	0
DSO57_1001429	1	1	0	NaN	0	1	1	NA	NA	0	1	1	NA	NA	0	NA	NA	0	0	0	0	0	0	0	0	0	0	0	0	0	0	0	0	0	0	0	0	0	0	0	0
DSO57_1001430	1	1	0	NaN	0	0.900889	1	26	12.3607	0	0.994918	1	26	12.3607	0.027066	0.0376681	0.0376681	0.222751	0.36153	0	0	0	0	0	0	0	0	0	0	0	0	0	0	0	0	0	0	0	0	0	0
DSO57_1001431	1	1	0	NaN	0	1	1	NA	NA	0	1	1	NA	NA	0	NA	NA	0	0	0	0	0	0	0	0	0	0	0	0	0	0	0	0	0	0	0	0	0	0	0	0
DSO57_1001432	0.000363066	0.048556	24	0	40.0691	0.19787	1	25.756	7.36802938380119e-05	172.097	0.000757269	0.0659316	24.878	3.55843006151273e-05	122.442	39.4254	0.321994	162.155	177.788	144.598	204.873	148.396	180.752	0.521905	158.929	91.8897	98.2043	96.3574	103.843	98.2981	81.2379	92.2202	93.1243	102.604	99.1477	108.588	103.691	149.387	98.6834	156.697	157.183
DSO57_1001433	1	1	0	NaN	0	1	1	NA	NA	0	1	1	NA	NA	0	NA	NA	0	0	0	0	0	0	0	0	0	0	0	0	0	0	0	0	0	0	0	0	0	0	0	0
DSO57_1001434	1	1	0	NaN	0	1	1	NA	NA	0	1	1	NA	NA	0	NA	NA	0	0	0	0	0	0	0	0	0	0	0	0	0	0	0	0	0	0	0	0	0	0	0	0
DSO57_1001435	1	1	0	NaN	0	1	1	NA	NA	0	1	1	NA	NA	0	NA	NA	0	0	0	0	0	0	0	0	0	0	0	0	0	0	0	0	0	0	0	0	0	0	0	0
DSO57_1001436	0.00171446	0.0799084	20	14	23.3824	0.182386	1	20	12.5855	155.246	0.00283623	0.119848	20	13.2927	127.255	36.1539	0.284106	128.069	122.832	99.8386	113.616	126.391	106.533	1.59212	97.4578	119.835	110.463	180.128	141.1	177.559	177.494	138.085	126.721	114.889	148.129	163.532	155.581	109.991	91.6	129.625	99.1642
DSO57_1001437	0.210485	0.991364	20	14	0.486756	0.908516	1	20	12.1039	2.2108	0.507575	1	20	13.052	1.45144	0.543129	0.374199	1.27541	1.73201	2.8203	0.915464	0	1.44203	0.184483	0.640931	2.02522	1.68899	1.1647	0	2.12966	1.98547	1.99373	2.73081	0.538947	1.25657	1.74163	1.88975	2.32846	1.24759	1.85435	0
DSO57_1001438	0.500319	1	20	6	0.14975	0.964318	1	20	4.28385	0.669581	0.83411	1	20	5.14193	0.368438	0.277148	0.277148	0.288555	0.207525	0.602673	0	0.61246	0.404084	0.211779	2.14488	0.740951	0.488549	0.209555	0	0.068064	0.141182	0.546903	0	0	0.196829	0.514624	0.165907	0.368255	0.691685	0.188639	0
DSO57_1001439	1	1	0	NaN	0	1	1	NA	NA	0	1	1	NA	NA	0	NA	NA	0	0	0	0	0	0	0	0	0	0	0	0	0	0	0	0	0	0	0	0	0	0	0	0
DSO57_1001440	0.124878	0.692108	20	2	222.379	0.905871	1	20	1.36754	1053.19	0.35965	1	20	1.68377	862.813	326.347	0.378236	810.237	746.706	1198.2	1278.23	755.815	2479.15	4.62322	1284.79	716.251	958.055	372.725	789.656	495.094	398.568	817.535	854.399	1112.31	555.406	592.468	496.398	1114.14	1592.05	865.494	1546.18
DSO57_1001441	0.0153191	0.211865	20	14	2.45151	0.500997	1	20	13.1061	18.4522	0.0450497	0.567944	20	13.5531	15.4	5.87143	0.381263	16.8468	21.6759	16.2186	14.7338	7.89025	13.2819	0.352607	11.2052	17.0531	14.2476	24.692	12.5689	18.8973	21.5983	16.8817	16.1641	10.7707	19.4217	16.7554	24.6289	12.5281	8.2506	14.7601	7.86338
DSO57_1001442	0.388046	1	24	20	3.42449	0.934441	1	26	19.9999	38.2963	0.730448	1	25	20.032	31.1678	4.03887	0.129585	32.1108	27.9037	31.0717	32.7959	18.9847	44.5154	0.256936	34.8524	28.8895	37.7267	28.9078	20.7015	21.7339	31.9311	32.0145	30.8191	39.7087	31.0154	34.9608	31.4055	37.9685	46.8218	30.5781	36.9324
DSO57_1001443	0.637988	1	24	0	10.4373	1	1	20	7.36802938380119e-05	121.997	0.924723	1	22	4.05241616109066e-05	112.75	11.5667	0.102587	126.033	102.777	149.345	109.969	209.608	121.967	0	134.522	113.942	129.091	100.625	88.6528	80.1665	78.1262	99.1388	125.402	118.61	133.519	126.189	95.9083	127.041	117.783	102.222	138.497
DSO57_1001444	1	1	24	12	2.09279	0.999916	1	20	11.9006	18.2872	1	1	22	12.0453	13.9132	3.24469	0.23321	20.0397	21.7637	10.8892	12.5662	19.9219	7.30919	0	14.6376	15.5535	11.2242	25.3636	4.69023	13.9927	27.7996	14.6503	16.6839	8.05328	14.3315	13.9392	16.9133	7.54548	4.01744	8.93998	17.4482
DSO57_1001445	1	1	0	NaN	0	1	1	NA	NA	0	1	1	NA	NA	0	NA	NA	0	0	0	0	0	0	0	0	0	0	0	0	0	0	0	0	0	0	0	0	0	0	0	0
DSO57_1001446	0.065671	0.468951	20	18	4.60716	0.752558	1	20	15.9614	41.3954	0.198049	1	20	16.9807	36.3794	5.77871	0.158845	38.9612	48.4969	40.5521	34.2165	34.5194	34.3881	1.1077	36.1009	35.9392	28.0028	45.7302	35.82	33.8145	38.121	33.8248	37.2207	38.8696	46.9172	47.9852	45.1112	36.4944	44.9735	36.6761	32.7362
DSO57_1001447	1	1	0	NaN	0	1	1	NA	NA	0	1	1	NA	NA	0	NA	NA	0	0	0	0	0	0	0	0	0	0	0	0	0	0	0	0	0	0	0	0	0	0	0	0
DSO57_1001448	0.106873	0.62753	20	18	201.894	0.77016	1	20	16.2093	1272.49	0.287857	1	20	17.1046	1116.67	227.63	0.203848	1379.77	1321.98	1110.05	1580.24	933.01	1142.56	17.7597	974.623	1077.89	937.314	1134.76	1083.14	1494.18	1100.12	1042.48	950.275	1084.45	1383.91	1460.61	1363.71	1318.6	655.961	1679.79	1131.93
DSO57_1001449	1	1	0	NaN	0	1	1	NA	NA	0	1	1	NA	NA	0	NA	NA	0	0	0	0	0	0	0	0	0	0	0	0	0	0	0	0	0	0	0	0	0	0	0	0
DSO57_1001450	1	1	0	NaN	0	1	1	NA	NA	0	1	1	NA	NA	0	NA	NA	0	0	0	0	0	0	0	0	0	0	0	0	0	0	0	0	0	0	0	0	0	0	0	0
DSO57_1001451	0.145446	0.763898	24	12	0.118865	0.547139	1	20	11.6699	0.487683	0.280995	1	22	11.9184	0.156691	0.194173	0.194173	0.159186	0	0	0	0	0	0	0	0.102024	0.388646	0.459108	0	0.168101	1.15867	0.300873	0.305145	0	0	0.060772	0	0	0	0.31256	0
DSO57_1001452	1	1	0	NaN	0	0.999842	1	20.7563	15.8133	0.0250885	1	1	20.7563	15.8133	0.00641972	0.0153902	0.0153902	0	0	0	0	0	0	0	0	0	0	0	0	0	0	0	0	0	0	0	0.163653	0	0	0	0
DSO57_1001453	0.00347051	0.105768	20	14	1.66876	0.066874	1	20	11.8083	7.40467	0.00217428	0.105247	20	12.9041	3.36148	3.07795	0.915653	2.306	5.28769	1.72429	0.551303	0	3.26828	0	0.645696	6.02347	1.23283	5.55496	3.20502	6.02511	9.91429	5.76588	7.83897	0.373682	3.2296	2.23973	3.88255	1.61487	0	2.45799	0
DSO57_1001454	0.0554512	0.425987	20	14	1.34755	0.44475	1	20	10.5954	20.2762	0.115972	0.988534	20	12.2977	14.0805	5.13826	0.36492	15.6212	18.5038	12.2281	13.0413	8.20812	10.9968	0.109198	7.82822	20.8075	18.672	22.3637	10.8269	16.4613	21.9665	20.9611	19.1588	7.60736	12.8368	10.41	12.5151	13.0474	3.53798	13.3134	11.4832
DSO57_1001455	0.168867	0.843966	20	16	0.922292	0.975656	1	20	15.3203	2.23162	0.461859	1	20	15.6601	1.60108	1.44288	0.901193	2.29059	1.76406	4.91994	3.0709	0	0.31333	0	2.49015	2.05699	0	2.72114	1.07096	1.64031	0.692737	2.17057	1.7888	3.50305	2.80819	3.33906	1.44589	1.30513	0	0.22249	0
DSO57_1001456	0.00171446	0.0799084	20	16	3.27269	0.16293	1	20	14.4871	16.6121	0.00256518	0.114224	20	15.2435	12.1829	4.65591	0.382168	14.4043	14.1192	8.81484	11.4218	13.1954	10.3282	0	9.2782	12.7332	7.82732	12.7898	9.61042	16.9237	14.7325	17.3898	13.3328	18.19	15.4215	14.663	17.8631	13.8805	2.22071	15.8363	8.83615
DSO57_1001457	1	1	20	16	1.32233	1	1	20	11.7487	13.4135	1	1	20	13.8743	10.3709	1.16059	0.111908	10.7064	16.7172	13.1213	10.0626	11.1235	9.7261	0.405704	9.29946	9.0611	13.6431	11.1726	5.14391	7.42549	17.3709	13.6832	15.0196	5.38346	9.22845	5.27812	9.11294	11.7815	15.5448	8.3969	8.88627
DSO57_1001458	0.900441	1	24	18	0.280672	0.999989	1	21.0751	8.40174	3.9175	0.99487	1	22.5375	12.944	3.39661	0.446784	0.131538	3.47399	2.59248	3.1572	4.10481	2.14294	4.94565	0.148541	2.30101	3.39464	2.33817	3.36711	6.47595	3.42527	3.68928	2.94161	3.36374	3.9612	5.21574	3.39973	3.59984	4.23143	2.8076	4.84971	1.12493
DSO57_1001459	1	1	0	NaN	0	1	1	NA	NA	0	1	1	NA	NA	0	NA	NA	0	0	0	0	0	0	0	0	0	0	0	0	0	0	0	0	0	0	0	0	0	0	0	0
DSO57_1001460	0.00104462	0.0682121	20	16	3.90394	0.0950795	1	20.2958	15.8524	22.4141	0.00101479	0.0756579	20.1479	15.9276	18.588	5.22793	0.281253	20.9353	23.965	18.2459	20.1876	12.5456	15.3782	0.085898	14.2556	21.363	17.9628	15.6874	17.2798	17.5649	19.711	21.1578	20.9595	18.9321	26.6494	23.8216	25.1685	21.471	17.4134	20.7748	20.1443
DSO57_1001461	0.0326771	0.317535	20	16	3.60057	0.472288	1	20	15.4152	43.4902	0.0798079	0.796197	20	15.7076	36.2521	7.67573	0.211732	36.2818	43.1114	37.9395	30.8139	38.858	34.8372	0.42154	34.4822	38.7855	33.8491	36.7888	32.5373	37.6826	42.3866	38.3123	38.9158	37.4174	47.7586	47.8754	51.0145	37.975	22.1123	37.3298	39.3335
DSO57_1001462	1	1	0	NaN	0	1	1	NA	NA	0	1	1	NA	NA	0	NA	NA	0	0	0	0	0	0	0	0	0	0	0	0	0	0	0	0	0	0	0	0	0	0	0	0
DSO57_1001463	1	1	0	NaN	0	0.999993	1	20	10.8386	0.414747	1	1	20	10.8386	0.196314	0.172221	0.172221	0.839558	0	0	0	0	0	0	0	0	1.33639	0	0	0	0	1.5855	0	0	0.284979	0	0	0	0	0	0
DSO57_1001464	1	1	0	NaN	0	1	1	NA	NA	0	1	1	NA	NA	0	NA	NA	0	0	0	0	0	0	0	0	0	0	0	0	0	0	0	0	0	0	0	0	0	0	0	0
DSO57_1001465	0.364172	1	20	14	0.117012	0.825681	1	20	11.3757	0.347929	0.662022	1	20	12.6879	0.16822	0.202625	0.202625	0.16548	0	0	0	0	0	0	0	0	0	1.10149	0	0.118468	0	0.629404	0.634029	0.510918	0.339188	0	0	0	0	0	0
DSO57_1001466	1	1	0	NaN	0	1	1	NA	NA	0	1	1	NA	NA	0	NA	NA	0	0	0	0	0	0	0	0	0	0	0	0	0	0	0	0	0	0	0	0	0	0	0	0
DSO57_1001467	1	1	0	NaN	0	1	1	26	7.99999	0.041501	1	1	26	7.99999	0.0158985	0.00524331	0.00524331	0	0	0	0	0	0	0	0	0.166004	0	0	0	0	0	0	0	0	0	0.098875	0	0	0	0.126248	0
DSO57_1001468	1	1	0	NaN	0	1	1	NA	NA	0	1	1	NA	NA	0	NA	NA	0	0	0	0	0	0	0	0	0	0	0	0	0	0	0	0	0	0	0	0	0	0	0	0
DSO57_1001469	1	1	20	8	0.233212	0.999279	1	20.1962	11.5296	1.19174	1	1	20.0981	9.75641	1.03948	0.243942	0.234678	0.98733	0.801582	0	0.306579	2.90217	0.825873	0	2.58623	0.998765	0.776195	0.938989	1.68436	0.719936	2.43509	1.07465	0.501848	0.666788	0.762765	0.753702	0.951554	1.01343	0	0.728017	1.57945
DSO57_1001470	1	1	0	NaN	0	1	1	NA	NA	0	1	1	NA	NA	0	NA	NA	0	0	0	0	0	0	0	0	0	0	0	0	0	0	0	0	0	0	0	0	0	0	0	0
DSO57_1001471	1	1	0	NaN	0	1	1	NA	NA	0	1	1	NA	NA	0	NA	NA	0	0	0	0	0	0	0	0	0	0	0	0	0	0	0	0	0	0	0	0	0	0	0	0
DSO57_1001472	1	1	0	NaN	0	1	1	NA	NA	0	1	1	NA	NA	0	NA	NA	0	0	0	0	0	0	0	0	0	0	0	0	0	0	0	0	0	0	0	0	0	0	0	0
DSO57_1001473	0.00134178	0.0733418	20	14	6.22689	0.0712373	1	20	14.1012	33.8351	0.00098027	0.0748042	20	14.0506	27.0465	10.3356	0.38214	29.5941	31.3235	25.4349	22.6529	17.6601	18.6062	0.146029	19.3549	30.4267	29.1807	34.1812	21.6902	39.0997	33.0604	31.0631	28.8516	28.9607	37.0271	33.6487	35.2627	20.4734	12.9385	33.7966	22.5338
DSO57_1001474	1	1	0	NaN	0	1	1	NA	NA	0	1	1	NA	NA	0	NA	NA	0	0	0	0	0	0	0	0	0	0	0	0	0	0	0	0	0	0	0	0	0	0	0	0
DSO57_1001475	1	1	0	NaN	0	0.958933	1	20	8.12466	0.182135	0.999145	1	20	8.12466	0.0483701	0.077027	0.077027	0	0	0	0	0	0	0	0	0.120821	0	0	0.606349	0	0	0.177549	0	0	0	0	0	0	0	0	0
DSO57_1001476	1	1	0	NaN	0	1	1	NA	NA	0	1	1	NA	NA	0	NA	NA	0	0	0	0	0	0	0	0	0	0	0	0	0	0	0	0	0	0	0	0	0	0	0	0
DSO57_1001477	1	1	0	NaN	0	1	1	NA	NA	0	1	1	NA	NA	0	NA	NA	0	0	0	0	0	0	0	0	0	0	0	0	0	0	0	0	0	0	0	0	0	0	0	0
DSO57_1001478	1	1	0	NaN	0	1	1	20	16.7526	0.0799854	1	1	20	16.7526	0.112461	0.072452	0.072452	0	0	0	0	1.74264	0	0	0	0	0	0	0	0	0.204308	0	0	0	0	0.209858	0.122952	0	0	0.267675	0
DSO57_1001479	0.124878	0.692108	20	14	0.763092	0.673281	1	20	8.90706	5.94707	0.292255	1	20	11.4535	4.56754	1.07936	0.236311	5.15081	5.41309	2.75893	4.2618	2.16223	2.76907	0	2.56939	6.29277	6.84555	6.06535	3.87045	5.5411	6.57259	3.93502	5.00799	2.68459	5.00976	6.21452	6.17828	4.2833	3.70875	6.67856	1.772
DSO57_1001480	1	1	0	NaN	0	1	1	NA	NA	0	1	1	NA	NA	0	NA	NA	0	0	0	0	0	0	0	0	0	0	0	0	0	0	0	0	0	0	0	0	0	0	0	0
DSO57_1001481	0.0153191	0.211865	24	18	0.590882	0.118262	1	23.4123	16.6339	3.25779	0.0132496	0.284077	23.7062	17.3111	2.53386	0.735069	0.290099	2.35314	2.62005	2.19052	2.10377	2.63256	2.58476	0.226856	1.34375	3.00679	1.60686	2.56534	1.60094	2.94346	2.34809	2.06378	2.7679	2.3888	3.90352	3.66197	4.26585	2.85635	2.82647	3.4774	2.55493
DSO57_1001482	0.900441	1	0	NaN	0	0.999982	1	26	9.45944	37.7265	0.994869	1	26	9.45944	37.7175	5.83287	0.154646	60.9318	45.8095	51.9522	35.911	38.2574	32.6896	0	30.298	34.7328	40.9656	42.2594	29.2254	43.9383	38.434	34.9916	29.4204	31.6442	37.556	35.3396	31.005	45.3191	10.1191	50.2527	62.2538
DSO57_1001483	1	1	20	8	0.0235053	1	1	20	11.8387	0.214131	1	1	20	9.91934	0.248468	0.0779712	0.0779712	0.111376	0.12051	0	0.232898	0.708849	0	0	1.23666	0.572415	0	0	0	0.079092	0.132175	0.211451	0.431295	0	0	0.219752	0.09953	0.212969	0	0.109068	1.79697
DSO57_1001484	0.0139352	0.209798	20	14	1.80206	0.445905	1	20	11.5772	5.76279	0.0377858	0.509016	20	12.7886	3.33948	2.65395	0.794717	5.37271	3.07471	0	3.2802	0	0.916857	0	0.811776	7.76226	0	9.63852	0.349124	7.38304	7.78273	2.5485	5.24548	1.37013	3.66025	3.77875	5.44759	2.21928	0	1.51681	1.19286
DSO57_1001485	1	1	24	12	2.09275	0.970145	1	20	13.6646	14.5513	0.99955	1	22	13.0155	12.8585	2.98992	0.232524	11.5493	11.146	14.2815	18.6249	2.33148	15.8577	0	10.0265	22.8587	14.1505	7.33483	14.0606	12.3459	12.1486	16.0314	17.5441	15.8054	13.5201	15.0469	13.9917	16.3066	5.23155	15.5351	8.81508
DSO57_1001486	1	1	0	NaN	0	1	1	NA	NA	0	1	1	NA	NA	0	NA	NA	0	0	0	0	0	0	0	0	0	0	0	0	0	0	0	0	0	0	0	0	0	0	0	0
DSO57_1001487	1	1	0	NaN	0	1	1	26	8	0.0280792	1	1	26	8	0.0252195	0.0276027	0.0276027	0	0.375721	0	0	0	0	0	0	0.112317	0	0	0	0	0	0	0	0	0	0.066884	0	0	0	0	0
DSO57_1001488	0.0911644	0.567942	20	12	2.83755	0.570072	1	20	11.2167	24.6067	0.205651	1	20	11.6084	17.4664	5.04864	0.289049	18.1813	23.5011	18.3274	14.9508	15.3631	11.5126	0.359841	14.5616	19.8962	19.01	24.3013	20.0445	17.6834	27.6631	24.1094	27.4677	11.0191	13.7233	10.8774	15.7197	16.9248	11.1231	10.6125	14.5892
DSO57_1001489	0.952619	1	24	12	0.553125	0.99997	1	24.311	11.9176	3.96742	0.998858	1	24.1555	11.9595	2.21449	0.944802	0.426646	0.565022	0	3.02843	1.27815	0	2.27603	0	9.72411	1.66414	0	3.87767	2.58212	1.83848	2.4918	5.0577	6.4721	2.68399	0.663686	1.36312	1.54147	3.14014	0	0	3.0338
DSO57_1001490	1	1	24	12	1.50879	0.996746	1	20	14.8633	17.0463	0.999995	1	22	13.6748	15.4289	2.50692	0.162482	16.0314	17.1155	15.8897	12.8013	19.5943	14.116	0.210606	14.7408	15.9328	17.0955	21.2971	9.68282	12.3069	21.0319	16.0051	16.9119	17.7151	17.7022	13.9823	20.3145	14.2074	16.4248	12.9605	13.62
DSO57_1001491	1	1	0	NaN	0	0.9995	1	20	12	0.0494002	1	1	20	12	0.0107849	0.0189234	0.0189234	0	0	0	0	0	0	0	0	0	0	0	0	0	0	0.197601	0	0	0	0	0	0	0	0	0
DSO57_1001492	1	1	0	NaN	0	1	1	NA	NA	0	1	1	NA	NA	0	NA	NA	0	0	0	0	0	0	0	0	0	0	0	0	0	0	0	0	0	0	0	0	0	0	0	0
DSO57_1001493	0.340297	1	24	0	0.542043	0.513796	1	26	7.36802938380119e-05	2.48376	0.479747	1	25	3.54232181913519e-05	1.11004	0.667588	0.601409	2.24347	2.84188	1.6892	3.34683	0	2.25055	0	1.37904	1.60213	0.302122	0.456926	0.275845	1.06502	0.185163	0	0.48574	0.775138	0.894342	1.04973	1.11655	0.952553	0	3.16671	0
DSO57_1001494	1	1	20	0	0.336938	0.999838	1	20.7563	4.08447	2.51719	1	1	20.3782	2.00503	0.850237	0.852313	0.852313	0.476502	2.07967	0	0	14.1206	1.72195	0	0	0.202696	0	0	0	0.113309	0	0	0	1.44525	0.322996	0	0.854199	1.19643	0	0.307516	0
DSO57_1001495	0.340297	1	20	14	0.253319	0.999999	1	24.9747	11.9086	1.08693	0.707115	1	22.4874	13.2319	0.875949	0.0269992	0.0269992	0	0.196912	1.44977	0.188342	9.14628	0	0	0	0.693499	1.30209	0.266428	0.563108	1.93225	0	1.70925	0.702368	0	0.921046	0.413803	0.810384	0	0	0.700794	0
DSO57_1001496	1	1	0	NaN	0	1	1	NA	NA	0	1	1	NA	NA	0	NA	NA	0	0	0	0	0	0	0	0	0	0	0	0	0	0	0	0	0	0	0	0	0	0	0	0
DSO57_1001497	1	1	0	NaN	0	1	1	NA	NA	0	1	1	NA	NA	0	NA	NA	0	0	0	0	0	0	0	0	0	0	0	0	0	0	0	0	0	0	0	0	0	0	0	0
DSO57_1001498	1	1	0	NaN	0	1	1	NA	NA	0	1	1	NA	NA	0	NA	NA	0	0	0	0	0	0	0	0	0	0	0	0	0	0	0	0	0	0	0	0	0	0	0	0
DSO57_1001499	0.195448	0.928183	20	14	1.04308	0.964292	1	20	11.7496	7.66966	0.502991	1	20	12.8748	5.46204	2.98968	0.547356	5.28378	11.0332	0.954779	9.07999	0	6.80776	0	5.16057	9.31053	3.16069	8.2112	4.42938	10.0799	4.40549	8.58835	7.56871	1.08788	6.28135	6.23188	9.17742	0.688274	0	6.14343	0
DSO57_1001500	0.0911644	0.567942	20	14	0.810094	0.624523	1	20	10.0635	9.07376	0.2201	1	20	12.0317	7.67261	1.78296	0.23238	10.456	9.87104	6.99358	8.46273	2.18832	6.47285	0	5.52989	9.94816	8.99517	6.95898	8.07063	9.01049	6.57572	9.62561	10.654	8.27719	9.11147	6.64078	9.62929	7.69541	3.93046	9.62103	3.69618
DSO57_1001501	0.00832126	0.157974	20	2	51.7406	0.446453	1	22.2723	7.36802938380119e-05	315.018	0.0245021	0.399432	21.1362	1.05684	258.005	55.8173	0.216342	295.216	296.725	326.516	341.826	260.28	408.03	3.19453	312.268	224.686	241.646	202.314	162.495	193.825	182.839	199.867	219.885	377.94	262.757	304.31	275.575	310.851	336.185	250.138	348.508
DSO57_1001502	0.00673217	0.142548	20	12	4.04341	0.192125	1	20	11.5887	20.877	0.00989524	0.237571	20	11.7944	12.012	6.73924	0.561042	13.862	17.6212	7.03737	6.7173	9.88271	4.68841	0.066786	8.08044	15.4395	9.9325	23.9853	9.57587	15.554	27.6236	18.1203	21.5629	3.85263	9.17086	7.27653	12.8026	7.27146	3.41449	7.912	4.05178
DSO57_1001503	0.0054226	0.129869	20	12	7.67801	0.106713	1	20	11.2154	35.0274	0.00489247	0.161196	20	11.6077	24.4276	10.1867	0.417016	24.9611	28.3598	16.0579	16.1223	22.1605	18.7312	0.195558	16.8861	34.3194	30.3308	40.467	16.3273	26.1503	39.2323	34.1065	39.1452	14.2737	28.5475	20.7722	27.0407	17.367	7.83238	18.1048	13.1118
DSO57_1001504	1	1	0	NaN	0	1	1	NA	NA	0	1	1	NA	NA	0	NA	NA	0	0	0	0	0	0	0	0	0	0	0	0	0	0	0	0	0	0	0	0	0	0	0	0
DSO57_1001505	1	1	24	12	0.176276	0.999884	1	25.2041	7.21491	0.930604	1	1	24.602	9.67179	0.476942	0.32496	0.32496	0.700704	0.348622	0	0	0	0	0	2.93216	0.637723	0	0	3.03279	1.24141	0.257399	0	0.344063	0	0.33601	0.249292	1.44205	0	0	0.127866	0
DSO57_1001506	0.0391179	0.348772	20	12	2.00166	0.418696	1	20	11.9047	8.81705	0.0837234	0.819962	20	11.9523	6.31081	2.50091	0.39629	6.93213	6.68282	0.743013	4.61177	8.27111	1.75872	0	7.36307	10.1136	4.28063	10.1488	3.90726	9.88735	7.1913	7.91281	10.2697	3.64054	7.74442	6.69601	9.17751	4.38228	2.75983	5.82067	2.98382
DSO57_1001507	1	1	20	10	4.97428	0.995308	1	20	11.7072	31.309	0.999989	1	20	10.8536	22.5395	3.75208	0.166467	25.2869	28.5511	15.8224	26.0439	15.3627	20.8179	1.10001	19.4356	25.2939	23.4742	21.2989	22.922	41.752	26.6715	28.9535	27.4363	12.583	20.5865	18.3777	17.8987	26.8866	5.80202	34.8302	19.2876
DSO57_1001508	1	1	20	18	0.210009	1	1	26	8.07698	0.932907	1	1	23	2.42251	0.447902	0.104299	0.104299	0.850259	0.372066	2.2875	0.356177	0	0	0	0	0.874467	2.05476	0	0.799231	0	0	0	0.66376	0	0.174239	0.782333	0.612441	0	0	0.870075	0
DSO57_1001509	1	1	20	10	1.50832	1	1	26	8.67916	22.3356	1	1	23	9.58886	20.0258	0.190542	0.00951485	17.4711	20.6111	19.4475	20.7554	27.509	20.9534	0	18.2925	21.4909	22.7067	21.1494	23.3572	19.6016	16.7447	25.6369	20.5117	12.1548	23.0301	20.2016	17.1509	18.8685	15.7841	20.1511	36.8396
DSO57_1001510	1	1	0	NaN	0	0.999717	1	26	4.72142	0	1	1	26	4.72142	0.00318479	0.0010666	0.0010666	0	0	0	0	0	0	0	0	0	0	0	0	0	0	0	0	0	0	0	0	0	0	0.077074	0
DSO57_1001512	0.637988	1	20	14	0.985165	0.94844	1	20	12.2014	9.2833	0.909076	1	20	13.1007	7.53073	2.1255	0.282243	8.62994	8.06677	4.44268	8.41221	9.15358	6.46996	0	5.69942	7.38237	9.11221	6.292	8.95	13.2582	9.95647	7.99163	5.91321	4.49605	7.85427	11.3363	9.14788	7.94843	2.0676	10.1497	3.22948
DSO57_1001513	0.182158	0.903199	20	8	0.218094	0.730666	1	20	8.21681	0.798223	0.40151	1	20	8.10841	0.400755	0.256509	0.256509	0.16598	0.355482	0.226992	0.086661	0	0.35008	0	0.619084	0.957748	0.202557	0.839002	1.1833	0.350912	0.121014	0.470872	0.796491	0	0.254346	0.063381	0.073651	0.794731	0	0.407276	0.448432
DSO57_1001514	0.225521	1	20	16	2.3004	0.822463	1	20	15.1441	14.7549	0.497983	1	20	15.5721	12.295	3.66923	0.298434	11.8684	11.8056	15.5829	17.456	4.3291	15.1602	0.191502	12.6929	13.1188	10.9615	10.0787	12.9208	18.415	8.48867	14.9896	12.9821	14.9701	16.1724	14.4982	15.4062	10.9084	4.0868	13.8152	16.8039
DSO57_1001515	1	1	0	NaN	0	0.999842	1	20.7563	15.8133	0.050941	1	1	20.7563	15.8133	0.013035	0.0312491	0.0312491	0	0	0	0	0	0	0	0	0	0	0	0	0	0	0	0	0	0	0.33229	0	0	0	0	0
DSO57_1001516	1	1	0	NaN	0	1	1	NA	NA	0	1	1	NA	NA	0	NA	NA	0	0	0	0	0	0	0	0	0	0	0	0	0	0	0	0	0	0	0	0	0	0	0	0
DSO57_1001517	1	1	20	10	0.381076	0.99994	1	20	11.8232	1.3107	1	1	20	10.9116	0.656885	0.192339	0.192339	1.50144	0.823579	0.153192	0.637567	0	0.710193	0.125711	0	0.355526	0	1.07025	0.796966	1.78636	1.75926	0.732181	0.94974	0.175413	0.056566	0.296676	0.293832	0.959443	0.80446	1.03885	0
DSO57_1001518	1	1	0	NaN	0	0.999842	1	20.7563	15.8133	0.0431344	1	1	20.7563	15.8133	0.0110374	0.0264602	0.0264602	0	0	0	0	0	0	0	0	0	0	0	0	0	0	0	0	0	0	0.281367	0	0	0	0	0
DSO57_1001519	0.0391179	0.348772	20	14	0.936534	0.600852	1	20	12.6839	5.64657	0.111658	0.969979	20	13.342	4.2102	1.92253	0.456636	4.23194	5.62536	3.07154	3.55862	4.11184	1.98494	0.110885	3.58008	4.18721	3.59359	8.67736	1.47485	4.88515	8.25859	4.43711	4.90715	3.04273	5.40249	4.83024	6.94355	3.82407	0.640628	3.94841	1.88954
DSO57_1001520	1	1	0	NaN	0	1	1	NA	NA	0	1	1	NA	NA	0	NA	NA	0	0	0	0	0	0	0	0	0	0	0	0	0	0	0	0	0	0	0	0	0	0	0	0
DSO57_1001522	1	1	0	NaN	0	1	1	NA	NA	0	1	1	NA	NA	0	NA	NA	0	0	0	0	0	0	0	0	0	0	0	0	0	0	0	0	0	0	0	0	0	0	0	0
DSO57_1001523	1	1	0	NaN	0	0.999842	1	20.7563	4.18668	0.0441049	1	1	20.7563	4.18668	0.0112857	0.0270556	0.0270556	0	0	0	0	0	0.287698	0	0	0	0	0	0	0	0	0	0	0	0	0	0	0	0	0	0
DSO57_1001524	1	1	0	NaN	0	1	1	NA	NA	0	1	1	NA	NA	0	NA	NA	0	0	0	0	0	0	0	0	0	0	0	0	0	0	0	0	0	0	0	0	0	0	0	0
DSO57_1001525	1	1	0	NaN	0	1	1	NA	NA	0	1	1	NA	NA	0	NA	NA	0	0	0	0	0	0	0	0	0	0	0	0	0	0	0	0	0	0	0	0	0	0	0	0
DSO57_1001526	1	1	0	NaN	0	1	1	NA	NA	0	1	1	NA	NA	0	NA	NA	0	0	0	0	0	0	0	0	0	0	0	0	0	0	0	0	0	0	0	0	0	0	0	0
DSO57_1001527	1	1	24	22	3.53767	0.999991	1	23.4791	7.4589	25.7993	1	1	23.7395	2.78167	25.4525	1.96299	0.0771234	23.431	22.4923	27.7086	40.4083	24.1339	36.4659	0.282525	29.2701	24.8836	29.9567	18.6741	29.2032	26.9231	6.88164	19.5927	21.7606	29.5229	28.7511	29.6016	29.0818	36.2963	9.56633	33.9835	32.1679
DSO57_1001528	0.717527	1	20	16	0.231818	0.999854	1	20	14.9581	0.519643	0.955672	1	20	15.4791	0.351753	0.313871	0.313871	0.639089	1.56216	0	0.167301	0	0	0.339597	0	0	0	1.14165	0	0	0.239748	0.911525	0.623422	0.493722	1.31012	0	0.430091	0.304369	0	0.467506	0
DSO57_1001529	1	1	0	NaN	0	0.999838	1	20	8.04764	0.228867	1	1	20	8.04764	0.0600958	0.0854522	0.0854522	0	0	0	0	0	0	0	0	0.915167	0	0	0	0.101675	0	0	0	0	0.145952	0	0	0	0	0	0
DSO57_1001530	1	1	0	NaN	0	0.99733	1	20.6522	5.57766	2.57151	0.999996	1	20.6522	5.57766	0.957277	1.50234	1.50234	0	0	0	0	0	0	0	10.0957	0	0	8.78745	0	1.3034	0	0	0	0	0.93561	0.707257	0	0	0	0	0
DSO57_1001531	1	1	0	NaN	0	1	1	NA	NA	0	1	1	NA	NA	0	NA	NA	0	0	0	0	0	0	0	0	0	0	0	0	0	0	0	0	0	0	0	0	0	0	0	0
DSO57_1001532	1	1	0	NaN	0	1	1	NA	NA	0	1	1	NA	NA	0	NA	NA	0	0	0	0	0	0	0	0	0	0	0	0	0	0	0	0	0	0	0	0	0	0	0	0
DSO57_1001533	1	1	0	NaN	0	1	1	NA	NA	0	1	1	NA	NA	0	NA	NA	0	0	0	0	0	0	0	0	0	0	0	0	0	0	0	0	0	0	0	0	0	0	0	0
DSO57_1001534	1	1	0	NaN	0	0.9995	1	20	12	0.0902517	1	1	20	12	0.0197035	0.0345722	0.0345722	0	0	0	0	0	0	0	0	0	0	0	0	0.361007	0	0	0	0	0	0	0	0	0	0	0
DSO57_1001535	1	1	0	NaN	0	0.988163	1	20	10.7465	0.0282478	0.99993	1	20	10.7465	0.0105754	0.0145263	0.0145263	0	0	0	0	0	0	0	0	0	0	0.091091	0	0.106204	0	0	0	0	0	0	0	0	0	0	0
DSO57_1001536	0.852645	1	24	8	1.10102	0.963759	1	25.2041	11.7545	4.36813	0.983074	1	24.602	9.83722	2.32136	0.986796	0.425095	2.87707	3.85039	2.28545	0.147847	1.79691	2.93137	0	6.27269	2.83219	4.29199	1.73066	1.10978	1.72873	6.89211	5.25292	3.51192	0.875885	1.14317	0.865727	1.31074	2.15407	2.0222	0.448326	0
DSO57_1001537	1	1	20	10	16.2704	0.999993	1	20	11.4322	133.729	1	1	20	10.7161	109.991	11.2959	0.102699	127.685	167.269	138.158	85.8044	122.253	66.6252	1.9072	104.255	117.648	129.524	143.789	77.0821	72.6802	162.887	134.849	161.647	88.8291	98.0757	76.1896	122.527	129.746	90.9681	70.5583	104.773
DSO57_1001538	0.210485	0.991364	20	14	0.547822	0.791414	1	20.8088	12.3453	1.42586	0.465139	1	20.4044	13.1942	0.927826	0.509522	0.509522	0.726917	0.743469	0.994095	0.481881	0	0	0	0.309227	2.05997	0	1.99834	0	0.395148	2.36476	1.10403	1.8273	1.60319	0.650304	0.50333	1.87884	1.43107	1.89991	0.268355	0
DSO57_1001539	1	1	24	10	0.926529	1	1	26	11.4371	10.8406	1	1	25	10.7069	10.0753	0.4161	0.0412992	9.2801	11.5643	13.567	9.12591	23.7115	3.57372	0.096591	16.1714	11.6429	11.1524	11.4566	7.00927	4.99018	14.0906	11.4482	12.6407	7.53877	11.0617	4.70798	12.2039	9.85797	7.60153	3.99028	13.7491
DSO57_1001540	1	1	20	16	1.01177	1	1	20	15.5301	3.95372	1	1	20	15.765	3.51313	1.17224	0.333673	3.2775	1.66377	7.09269	6.80563	4.67299	2.70297	0	1.00199	4.8932	3.49878	4.56771	1.10045	3.38119	6.35352	3.08547	1.46395	3.19159	3.08817	5.27005	5.37953	1.33049	9.91522	1.6945	0
DSO57_1001541	0.0775061	0.516327	20	14	0.624525	0.518791	1	20	11.9622	3.85387	0.169429	1	20	12.9811	2.78171	1.27551	0.458534	1.99954	4.18031	0.981803	2.61112	1.56299	2.23517	0.109493	2.61925	3.2877	2.19007	4.88985	2.36527	2.49401	6.89299	2.72195	3.30622	3.19261	3.33866	2.23335	3.82714	2.78704	1.00432	2.4092	0.497649
DSO57_1001542	0.900441	1	0	NaN	0	0.999374	1	20	8.98019	11.7617	0.994812	1	20	8.98019	9.11689	1.09925	0.120573	10.4341	12.7139	12.4119	7.08637	7.84111	5.81759	0.049397	8.74484	9.46593	11.9621	15.4558	9.0272	6.10621	13.7349	10.7813	11.6287	7.52466	8.41003	5.88519	10.6489	9.19125	10.9303	4.57901	4.20152
DSO57_1001543	1	1	0	NaN	0	1	1	NA	NA	0	1	1	NA	NA	0	NA	NA	0	0	0	0	0	0	0	0	0	0	0	0	0	0	0	0	0	0	0	0	0	0	0	0
DSO57_1001544	0.0554512	0.425987	20	14	1.27616	0.999973	1	24.4554	12.1256	6.70717	0.215826	1	22.2277	13.2902	3.19322	2.25672	0.706723	3.20953	4.18245	0	1.33258	15.361	0.862382	0	0	1.2373	0.749996	4.74494	1.48116	4.75928	15.9049	1.80476	4.33702	0.968183	2.28179	3.87309	4.00469	1.80347	0	1.24175	0
DSO57_1001545	1	1	20	18	0.334528	0.999999	1	20	8.61893	9.39036	1	1	20	13.3095	8.72829	0.862458	0.0988118	8.64119	11.4113	9.26736	8.56857	6.89114	8.79574	0.09308	11.0281	9.09519	9.90665	9.89978	8.36214	7.35379	7.55558	8.85913	11.1531	8.28946	9.32073	8.80374	10.8435	8.93611	6.25924	8.40492	9.99217
DSO57_1001546	0.0271955	0.286284	20	12	4.2897	0.292779	1	20	11.48	16.1327	0.0464442	0.580135	20	11.74	10.5381	4.96234	0.470896	10.5153	14.2604	6.80447	9.72497	7.22306	5.40781	0.068009	6.92157	13.8539	14.4956	15.9558	7.2319	9.57656	23.6976	14.4287	16.367	3.59015	13.6899	6.20237	13.5348	9.1067	1.04347	5.39523	6.86157
DSO57_1001547	0.0715885	0.506008	20	12	2.41359	0.521464	1	23.149	10.2588	6.56594	0.160072	1	21.5745	11.2529	3.7658	2.71202	0.72017	1.02412	1.124	0	1.45744	0	3.02546	0	5.3723	5.84011	0	2.9915	15.188	3.38668	8.5516	7.52637	5.73449	7.83683	2.30727	1.19015	3.43998	6.64397	0	1.3667	0
DSO57_1001549	0.565746	1	20	14	1.49726	0.973624	1	20	12.2198	15.9589	0.879302	1	20	13.1099	12.3758	4.41658	0.356871	16.0969	18.9701	11.1191	16.0815	11.1939	16.3866	0	5.14056	14.1884	11.2169	14.5093	7.24979	14.9928	15.434	18.8859	14.4703	8.33202	9.58372	13.1043	20.0032	11.2589	4.72038	10.6575	3.53938
DSO57_1001550	0.00171446	0.0799084	24	18	7.60228	0.246486	1	20.6522	15.3515	50.1793	0.00370574	0.137746	22.3261	16.6702	41.2714	10.9403	0.265082	42.8028	33.3294	43.1821	50.7544	32.2427	35.2762	0.57346	33.7679	39.4302	44.9485	41.3057	32.2363	51.1591	44.5314	47.0105	45.7768	61.9534	52.255	42.9907	46.796	53.025	21.0737	47.8199	52.0453
DSO57_1001551	1	1	0	NaN	0	0.966913	1	21.6287	7.67048	0.0696352	0.999446	1	21.6287	7.67048	0.0266574	0.0309233	0.0309233	0	0	0	0	0	0.141449	0	0	0.129926	0	0.147205	0	0.071678	0	0	0	0	0	0	0.090193	0	0	0	0
DSO57_1001552	0.106873	0.62753	24	8	2.85639	0.96188	1	20	11.4914	18.3936	0.336664	1	22	9.98693	14.1266	2.24315	0.158789	16.0851	14.3608	14.2452	12.2913	11.9007	16.7128	0.295951	20.8242	15.3824	15.0169	18.4433	13.4799	16.3137	20.0791	19.5693	17.0735	11.2008	11.5197	9.91593	12.1412	12.6351	12.7074	10.9602	11.2094
DSO57_1001553	1	1	0	NaN	0	0.999717	1	26	12.3607	0	1	1	26	12.3607	0.00145271	0.00202175	0.00202175	0	0	0	0.03136	0	0	0	0	0	0	0	0	0	0	0	0	0	0	0	0	0	0	0	0
DSO57_1001554	1	1	0	NaN	0	1	1	NA	NA	0	1	1	NA	NA	0	NA	NA	0	0	0	0	0	0	0	0	0	0	0	0	0	0	0	0	0	0	0	0	0	0	0	0
DSO57_1001555	1	1	20	18	0.132288	0.995497	1	20	15.9292	0.250892	0.99999	1	20	16.9646	0.162134	0.116305	0.116305	0.422701	0.25954	0.319793	0	0	0.323163	0	0	0	0.127206	0	0.229971	0.116187	0	0.48908	0	0.779114	0.308786	0.100205	0	0.199364	0.374477	0.110879	0
DSO57_1001556	1	1	0	NaN	0	0.990086	1	20	11.3874	0.405955	0.999951	1	20	11.3874	0.139379	0.198623	0.198623	0	0	0	0	0	0	0	0	0	0	1.03939	0	0	0	1.5855	0	0	0	0	0	0	0	0	0
DSO57_1001557	1	1	0	NaN	0	1	1	NA	NA	0	1	1	NA	NA	0	NA	NA	0	0	0	0	0	0	0	0	0	0	0	0	0	0	0	0	0	0	0	0	0	0	0	0
DSO57_1001558	1	1	24	18	0.194559	1	1	20	4.43126	0.757488	1	1	22	21.6872	0.597234	0.0368705	0.0368705	0.414922	0.164317	0	0.4864	3.31241	0.368461	0	0.195257	0.530345	0.888684	0.073809	0.413248	0.397908	0	0.779841	0.786123	0.491218	0.263627	1.06698	0.912537	0.09944	1.12612	0.51007	1.12729
DSO57_1001559	1	1	0	NaN	0	0.972527	1	21.4596	12.7621	0.493957	0.999619	1	21.4596	12.7621	0.167441	0.188594	0.188594	0	0	0	0	0	0	0	0	0	0	0	0	0.313061	0	1.60943	0	0	0	0	1.17857	0	0	0.575086	0
DSO57_1001560	1	1	20	18	0.295532	1	1	20	14.6615	0.710439	1	1	20	16.3308	0.470409	0.283504	0.283504	0.545017	0.889793	1.45096	0	0	0	0	1.96635	0	0	1.01199	0	1.40822	0	1.02956	0	0	0.555039	0.417946	1.96061	0.514741	0	0	0
DSO57_1001561	1	1	24	22	0.351038	0.999998	1	22.3327	8.96702	7.59759	1	1	23.1664	3.68561	7.06609	0.79919	0.113102	6.92145	7.30108	6.80236	8.93354	6.56274	8.57733	0.063857	5.51502	5.95191	7.81956	6.14851	10.007	5.97863	8.83937	7.20518	7.01356	8.59756	7.15651	5.78059	7.65988	6.92837	9.2265	5.59861	8.89823
DSO57_1001562	0.500319	1	24	4	12.2544	0.997815	1	22.516	4.43868	79.7109	0.846037	1	23.258	4.23064	64.3909	16.8317	0.261399	53.143	53.4423	83.3176	88.2955	59.7349	155.084	0.945704	105.945	53.0562	89.9378	41.9545	108.332	33.9459	42.2944	64.5854	77.7929	79.5019	39.3041	38.8695	42.4114	66.9603	72.6006	46.6309	47.1363
DSO57_1001563	0.0911644	0.567942	20	14	1.55506	0.950564	1	20	10.7078	9.75663	0.298604	1	20	12.3539	6.9564	2.38606	0.343003	5.85284	7.23953	8.10836	5.93201	2.40068	3.8857	0	4.12764	8.00755	2.73157	17.0714	6.79401	10.0121	12.239	9.68814	6.26995	5.22624	7.15283	5.50519	6.97891	3.58982	13.4625	6.61792	1.00834
DSO57_1001564	0.00673217	0.142548	24	16	4.52938	0.182095	1	21.0213	14.8283	25.6327	0.00944438	0.229866	22.5106	15.443	21.038	7.87972	0.374547	24.5599	22.746	17.3038	20.6164	8.67671	13.0472	0.05023	15.6559	23.5685	19.2925	20.5531	25.1845	29.9187	20.4286	25.2029	24.0699	24.6097	26.9985	23.3718	27.8622	23.8431	8.94672	27.6034	30.1686
DSO57_1001565	1	1	0	NaN	0	0.9995	1	20	12	0.207413	1	1	20	12	0.0452819	0.0794525	0.0794525	0	0	0	0	0	0	0	0	0	0	0	0	0.829653	0	0	0	0	0	0	0	0	0	0	0
DSO57_1001566	1	1	24	6	5.34589	1	1	26	9.43708	43.2359	1	1	25	7.66206	39.065	1.6819	0.0430539	44.5255	53.9515	54.6758	45.4092	38.0683	45.1388	0.09308	42.3166	47.3106	46.1761	36.4993	39.535	29.2629	38.4085	45.6455	53.2329	37.456	34.4302	28.7193	37.9829	40.9047	30.6412	29.3568	36.3626
DSO57_1001567	0.565746	1	20	12	0.894205	0.998835	1	20	9.00498	13.0721	0.887625	1	20	10.5025	11.3339	1.04886	0.0925423	10.5239	12.5636	14.5215	9.98259	8.59024	11.3053	0.194082	12.4271	11.8052	13.8937	13.5918	12.0303	8.19491	12.8881	14.9406	13.1214	10.5952	11.3149	10.5492	12.9655	11.4257	10.1261	8.74896	11.5698
DSO57_1001568	1	1	0	NaN	0	0.998161	1	20	12.1026	0.318628	0.999998	1	20	12.1026	0.0770347	0.127795	0.127795	0	0	0	0	0	0	0	0	0	0	0	0	0	0	1.27342	0	0	0	0.171761	0	0	0	0	0
DSO57_1001569	0.952619	1	24	22	0.833523	0.996065	1	26	7.94799	1.53729	0.99867	1	25	2.77948	1.49446	1.29731	0.868082	3.77756	1.4664	1.19925	0	0	0.61008	0	1.61684	0.621099	0	0	5.52697	0.815894	0	0	1.06837	0	2.77453	1.99467	0.400126	6.00575	6.35693	1.3065	0
DSO57_1001570	0.0911644	0.567942	20	8	3.01844	0.452382	1	20	11.2779	13.6861	0.172731	1	20	9.63897	8.83422	2.8606	0.323809	8.48804	9.27168	10.4702	5.32901	7.44682	7.05987	0.094955	10.2133	8.87249	13.7624	10.8419	10.3639	9.254	14.0811	15.0611	15.2269	4.21302	4.64491	4.27657	4.67172	6.78304	9.65204	5.36377	5.20976
DSO57_1001571	0.0271955	0.286284	20	14	2.47254	0.108846	1	20	11.3305	19.2165	0.0201956	0.357585	20	12.6653	8.83937	7.81176	0.883747	6.38198	10.7987	5.35517	6.0076	0	4.68408	0	2.07313	19.4844	7.55003	23.8722	4.01579	13.5427	26.9442	16.2883	18.4579	3.4967	4.68402	2.86751	3.35845	5.96856	2.03407	3.36084	0
DSO57_1001572	0.000476958	0.0528839	20	14	7.62386	0.0922448	1	20	11.0181	76.3808	0.000485346	0.0526046	20	12.5091	45.2417	25.8878	0.572211	37.4857	53.0087	41.3557	50.1549	8.98547	22.0177	0.360345	17.7834	69.3582	72.2209	56.1678	53.9787	58.6119	93.7494	59.2199	86.3205	25.6973	36.6089	28.1792	33.1854	43.2096	19.9763	22.5448	22.6075
DSO57_1001573	1	1	24	12	7.52138	0.999489	1	22.7022	8.23066	43.6481	1	1	23.3511	10.0707	38.1003	1.28243	0.0336593	34.2311	32.868	45.254	32.7332	27.0733	21.4958	0	58.0285	34.8454	49.2154	24.4906	65.5818	25.7326	25.8996	43.3405	44.1337	56.3919	53.6488	42.8661	44.8975	32.464	33.1545	31.5897	53.5991
DSO57_1001574	1	1	20	12	0.190405	0.995098	1	20	8.97028	0.76333	0.999988	1	20	10.4851	0.497196	0.289433	0.289433	0	0	1.91839	0	0	0	0	0	1.80923	0	0	1.09409	0	0	1.33699	1.36432	2.17034	0	1.09504	0	0	0	0	0
DSO57_1001575	0.0911644	0.567942	20	10	2.05667	0.998491	1	20	8.57328	19.2857	0.309182	1	20	9.28664	16.2046	1.94146	0.119809	15.1728	16.5648	15.0873	13.4626	16.6343	14.681	0.321698	23.5234	17.3269	18.9605	20.5514	19.8141	14.2301	20.3852	17.6109	17.153	15.332	16.9725	12.7355	14.8429	15.093	15.1807	13.9873	15.7141
DSO57_1001576	1	1	0	NaN	0	1	1	25.4377	7.99999	0.043371	1	1	25.4377	7.99999	0.0115257	0.0136816	0.0136816	0	0	0	0	0	0	0	0	0.173484	0	0	0	0	0	0	0	0	0	0	0.121082	0	0	0	0
DSO57_1001577	0.225521	1	20	12	1.76785	0.468694	1	20	11.4601	10.8305	0.343224	1	20	11.7301	7.76954	2.54919	0.328101	7.19553	7.1312	5.23032	6.84078	6.61437	7.18348	0.12996	5.84121	11.7056	7.60489	12.2803	4.85645	10.8613	16.0747	7.04073	9.07426	4.17455	6.32601	7.10839	10.602	4.63455	4.99493	6.11198	8.12404
DSO57_1001578	0.0225477	0.260931	24	10	18.9226	0.223879	1	20	9.3602	88.8831	0.0317454	0.464112	22	9.73145	63.8678	20.604	0.322604	42.3143	44.4226	58.004	45.9223	90.3331	50.8543	0.588822	62.2114	98.533	89.7107	73.9979	83.1135	50.1003	98.8083	86.216	95.9421	71.4632	60.9104	42.2856	50.1431	55.7426	74.6595	27.784	35.9453
DSO57_1001579	1	1	24	12	2.56674	0.999998	1	20	8.67205	20.5029	1	1	22	10.2696	17.181	1.6281	0.0947616	14.2052	20.1492	23.194	13.9867	6.88321	15.4294	0	24.8228	23.9163	29.8723	14.7742	12.4032	7.36516	19.9237	21.6565	24.4748	16.7156	21.6715	16.4593	18.9114	23.607	18.5455	12.4178	7.57468
DSO57_1001580	0.900441	1	20	4	0.0417373	1	1	26	8.05294	14.1252	0.994871	1	23	5.86188	13.9193	0.595382	0.0427739	13.6414	14.2441	13.0952	13.7184	18.9961	14.1549	0.287344	17.0319	17.0851	13.1474	12.9656	13.2994	11.2558	11.0787	12.9863	16.0847	17.0502	15.6022	12.8053	14.4281	14.5056	14.5251	13.9278	18.4118
DSO57_1001581	0.00832126	0.157974	20	14	4.91075	0.214015	1	20	13.6598	14.2896	0.013055	0.282106	20	13.8299	9.5441	6.5119	0.682297	9.74563	15.8717	3.52255	5.61645	8.23099	3.34177	0.109266	1.47714	11.497	5.33716	20.5411	3.92814	11.6382	18.3893	8.86259	16.7015	6.83762	15.175	12.5608	20.0368	7.42602	0.71484	7.31218	4.82377
DSO57_1001582	1	1	20	6	21.2273	1	1	20	6.19283	161.675	1	1	20	6.09642	144.36	15.3046	0.106017	116.061	144.457	97.82	150.4	266.021	172.735	0	181.476	170.578	149.075	170.963	140.149	109.284	107.973	102.206	151.526	151.491	143.936	150.562	155.08	185.379	76.5142	99.8674	250.412
DSO57_1001583	1	1	0	NaN	0	0.999999	1	20	7.99999	0.205094	1	1	20	7.99999	0.054804	0.0660421	0.0660421	0	0	0	0	0	0	0	0	0	0	0.820377	0	0	0	0	0	0	0.281202	0	0	0	0	0	0
DSO57_1001584	1	1	0	NaN	0	1	1	NA	NA	0	1	1	NA	NA	0	NA	NA	0	0	0	0	0	0	0	0	0	0	0	0	0	0	0	0	0	0	0	0	0	0	0	0
DSO57_1001585	0.00832126	0.157974	20	12	14.877	0.0341726	1	20	11.6258	94.9155	0.00260623	0.114869	20	11.8129	46.236	31.6315	0.684132	40.8841	40.4597	32.595	30.3368	37.5897	31.5718	0.863219	33.218	59.0288	53.0913	71.5341	46.9693	88.0972	111.047	87.4377	89.4438	15.9948	19.0706	16.0356	19.9154	23.5127	12.2247	21.7612	20.4272
DSO57_1001586	0.804848	1	20	8	15.2627	0.993317	1	20	11.2387	128.163	0.978396	1	20	9.61933	100.345	14.1031	0.140546	116.193	119.617	83.3933	90.8905	92.9652	109.532	2.421	102.383	115.571	97.1573	150.518	86.7326	115.538	141.326	122.761	126.504	65.5798	75.6971	71.6296	93.8251	108.123	75.0053	91.0651	97.8407
DSO57_1001587	1	1	0	NaN	0	0.999687	1	26	12	0.0728442	1	1	26	12	0.355594	0.488423	0.488423	0	0	6.55689	0	0	0	0	0	0	0	0	0	0.291377	0	0	0	0	0	0	0	0	0	0.795137	0
DSO57_1001588	0.0225477	0.260931	20	14	5.15051	0.48595	1	20	9.3347	50.1356	0.0604146	0.676353	20	11.6674	40.6727	9.98469	0.245489	39.0675	42.3759	32.8116	44.5391	22.0426	39.2016	0.847824	38.6518	50.6336	36.708	50.3697	56.0328	50.3131	47.1524	43.8957	49.7362	31.2541	47.1437	43.1064	50.8698	38.5218	11.7987	42.47	32.0172
DSO57_1001589	1	1	0	NaN	0	1	1	NA	NA	0	1	1	NA	NA	0	NA	NA	0	0	0	0	0	0	0	0	0	0	0	0	0	0	0	0	0	0	0	0	0	0	0	0
DSO57_1001590	0.00134178	0.0733418	24	18	17.2897	0.0633308	1	23.4123	17.4569	97.8593	0.000881468	0.0711414	23.7062	17.7278	76.7988	22.2707	0.289988	82.5346	80.4649	69.0992	64.2728	77.4619	65.6016	1.50535	62.3683	73.5415	76.02	62.8829	42.7569	86.6969	70.2046	67.0684	78.1654	100.736	97.7283	116.537	102.835	97.3737	60.042	105.039	105.388
DSO57_1001591	1	1	0	NaN	0	1	1	NA	NA	0	1	1	NA	NA	0	NA	NA	0	0	0	0	0	0	0	0	0	0	0	0	0	0	0	0	0	0	0	0	0	0	0	0
DSO57_1001592	1	1	0	NaN	0	1	1	NA	NA	0	1	1	NA	NA	0	NA	NA	0	0	0	0	0	0	0	0	0	0	0	0	0	0	0	0	0	0	0	0	0	0	0	0
DSO57_1001593	1	1	0	NaN	0	0.9995	1	20	12	0.007989	1	1	20	12	0.00174414	0.0030603	0.0030603	0	0	0	0	0	0	0	0	0	0	0	0	0.031956	0	0	0	0	0	0	0	0	0	0	0
DSO57_1001594	0.195448	0.928183	24	20	2.71258	0.402154	1	26	8.26673	4.55017	0.278511	1	25	1.89106	5.26833	2.03838	0.386911	11.0536	5.91147	6.48286	3.19536	0	2.66286	0	5.16917	2.42667	6.25565	7.9656	1.46228	4.98085	0.715087	1.83895	5.85694	5.80244	3.97927	4.96824	8.5861	13.4248	10.108	4.13813	8.50019
DSO57_1001595	0.0102412	0.172541	20	14	2.40424	0.297626	1	20	12.7974	16.1248	0.0207062	0.363484	20	13.3987	12.8691	4.65061	0.361379	15.4302	17.2114	9.04117	11.5519	10.0462	9.16278	0.12295	9.98734	14.4794	13.3896	15.6758	10.6778	12.0129	20.2343	15.2575	16.7124	10.8082	17.0215	12.9118	19.0959	13.8796	4.32763	11.8309	9.01991
DSO57_1001596	1	1	0	NaN	0	1	1	NA	NA	0	1	1	NA	NA	0	NA	NA	0	0	0	0	0	0	0	0	0	0	0	0	0	0	0	0	0	0	0	0	0	0	0	0
DSO57_1001597	1	1	0	NaN	0	0.999884	1	26	19.9999	0.45438	1	1	26	19.9999	0.0938052	0.101255	0.101255	0	0	0	0	0	0	0	0	0	0	0	0	0.192275	0	0	0	0	0	0	0	0	1.90293	0	0
DSO57_1001598	0.000622909	0.0575829	20	14	8.17875	0.188935	1	20	11.8493	51.4059	0.00118248	0.0814508	20	12.9247	35.5484	16.1139	0.453296	39.0034	50.1672	32.3958	35.8499	27.3264	23.3032	0.674189	20.5836	41.0001	34.4687	50.8642	27.4391	53.5294	54.879	49.4036	47.6694	20.341	38.9492	35.6678	43.5856	26.6904	7.05457	30.256	22.9498
DSO57_1001599	1	1	0	NaN	0	0.9995	1	20	8	0.628434	1	1	20	8	0.137198	0.24073	0.24073	0	0	0	0	0	0	0	0	2.51374	0	0	0	0	0	0	0	0	0	0	0	0	0	0	0
DSO57_1001600	0.195448	0.928183	20	12	6.59542	0.784154	1	20	11.0831	82.6214	0.440721	1	20	11.5416	60.7534	14.5586	0.239634	63.127	68.4315	60.2455	44.9445	67.3764	44.0302	3.23618	69.7591	77.573	79.496	80.6852	52.7603	48.3047	92.7546	83.7256	99.1633	44.1141	45.6595	32.0251	48.6348	56.8309	59.0449	38.7367	45.8856
DSO57_1001601	1	1	0	NaN	0	1	1	NA	NA	0	1	1	NA	NA	0	NA	NA	0	0	0	0	0	0	0	0	0	0	0	0	0	0	0	0	0	0	0	0	0	0	0	0
DSO57_1001602	1	1	20	12	3.07221	0.996461	1	26	8.67272	13.3448	0.999994	1	23	10.736	10.828	0.863964	0.0797897	6.22395	14.7016	6.39236	10.0812	11.1399	6.57174	0.701642	4.8934	14.609	11.0678	21.0818	5.70833	12.1625	7.78597	15.7043	10.5919	14.3674	10.0261	9.15758	14.9698	17.29	2.36455	11.9554	19.4368
DSO57_1001603	1	1	20	4	12.6318	1	1	20	9.22832	88.4577	1	1	20	6.61416	83.6934	5.74569	0.0686517	88.9076	99.6151	93.5942	68.2518	131.83	77.3187	2.78917	93.6912	78.7545	117.779	76.0962	78.704	57.5418	75.7786	92.3045	110.626	49.6494	57.919	59.0678	73.486	90.8596	120.775	57.0438	145.097
DSO57_1001604	1	1	0	NaN	0	0.999842	1	20.7563	15.8133	0.00539166	1	1	20.7563	15.8133	0.00137964	0.00330745	0.00330745	0	0	0	0	0	0	0	0	0	0	0	0	0	0	0	0	0	0	0	0.03517	0	0	0	0
DSO57_1001605	1	1	0	NaN	0	1	1	NA	NA	0	1	1	NA	NA	0	NA	NA	0	0	0	0	0	0	0	0	0	0	0	0	0	0	0	0	0	0	0	0	0	0	0	0
DSO57_1001606	1	1	0	NaN	0	1	1	NA	NA	0	1	1	NA	NA	0	NA	NA	0	0	0	0	0	0	0	0	0	0	0	0	0	0	0	0	0	0	0	0	0	0	0	0
DSO57_1001607	1	1	20	16	0.156733	1	1	26	12.7884	0.362909	1	1	23	14.8564	0.205684	0.0992617	0.0992617	0.211706	0.464294	0	0.221654	0	1.73737	0	0	0	0	0	0	0.606964	0	0.803832	0	0.648873	0.216571	0	0	0	0	0	0
DSO57_1001608	1	1	0	NaN	0	1	1	NA	NA	0	1	1	NA	NA	0	NA	NA	0	0	0	0	0	0	0	0	0	0	0	0	0	0	0	0	0	0	0	0	0	0	0	0
DSO57_1001609	1	1	0	NaN	0	1	1	NA	NA	0	1	1	NA	NA	0	NA	NA	0	0	0	0	0	0	0	0	0	0	0	0	0	0	0	0	0	0	0	0	0	0	0	0
DSO57_1001610	0.0153191	0.211865	20	12	3.87458	0.193864	1	20	8.79251	12.9785	0.0202519	0.357804	20	10.3963	8.2286	4.00001	0.486111	5.05527	6.45113	9.52224	2.99996	0	5.33424	0	11.0863	15.8152	17.922	10.8448	6.07268	8.20366	6.8376	12.4933	15.7854	6.2394	7.83847	8.52719	9.25461	4.17001	3.60928	3.94261	3.60503
DSO57_1001611	1	1	0	NaN	0	1	1	NA	NA	0	1	1	NA	NA	0	NA	NA	0	0	0	0	0	0	0	0	0	0	0	0	0	0	0	0	0	0	0	0	0	0	0	0
DSO57_1001612	1	1	0	NaN	0	1	1	NA	NA	0	1	1	NA	NA	0	NA	NA	0	0	0	0	0	0	0	0	0	0	0	0	0	0	0	0	0	0	0	0	0	0	0	0
DSO57_1001613	1	1	0	NaN	0	1	1	NA	NA	0	1	1	NA	NA	0	NA	NA	0	0	0	0	0	0	0	0	0	0	0	0	0	0	0	0	0	0	0	0	0	0	0	0
DSO57_1001614	1	1	0	NaN	0	1	1	NA	NA	0	1	1	NA	NA	0	NA	NA	0	0	0	0	0	0	0	0	0	0	0	0	0	0	0	0	0	0	0	0	0	0	0	0
DSO57_1001615	1	1	20	18	1.81615	1	1	20	8.08996	17.6903	1	1	20	13.045	15.9637	1.89498	0.118706	19.5905	19.4429	13.8727	16.9965	16.1198	21.3162	0.157191	15.7735	14.8298	18.1881	15.9776	21.7429	15.7694	9.96855	15.3665	16.3578	18.9869	19.6848	16.8134	20.5526	16.3958	7.09418	13.3129	14.4498
DSO57_1001616	1	1	0	NaN	0	1	1	NA	NA	0	1	1	NA	NA	0	NA	NA	0	0	0	0	0	0	0	0	0	0	0	0	0	0	0	0	0	0	0	0	0	0	0	0
DSO57_1001617	0.0225477	0.260931	20	14	0.680876	0.678342	1	20	12.2352	3.90679	0.0792317	0.793191	20	13.1176	2.9604	0.988861	0.33403	2.79601	3.39274	3.12749	1.94095	4.95677	1.86458	0	1.91409	3.66432	2.01121	4.24874	2.05295	4.12019	4.51373	3.37747	3.60272	2.38654	3.01328	3.6204	3.85221	2.47364	1.43166	2.24858	2.23406
DSO57_1001618	0.00434813	0.118918	24	18	7.4814	0.201864	1	21.1292	15.8763	55.4427	0.00705537	0.198157	22.5646	16.9391	45.1647	13.0192	0.288261	42.349	49.1314	45.0488	51.8106	19.806	45.1646	0.419388	39.5182	47.4758	42.1559	32.591	52.0136	60.1466	37.3477	44.6329	50.0464	51.8697	64.4128	62.7102	57.1763	54.8536	29.7007	60.3795	50.1082
DSO57_1001619	0.145446	0.763898	20	18	7.24947	0.856996	1	20	15.7563	44.1667	0.384196	1	20	16.8781	36.5603	6.89668	0.188639	41.7886	40.5781	36.2512	41.0904	28.3454	38.0924	0.089794	35.2618	31.6184	27.701	40.3826	47.5133	48.7418	33.9049	37.2462	25.8023	44.6738	48.5305	53.9533	50.1304	40.4884	14.8039	59.5525	26.2546
DSO57_1001620	0.441239	1	20	14	1.08906	0.66019	1	20.3964	8.75354	14.2398	0.650592	1	20.1982	11.4036	12.8024	0.739164	0.0577364	13.2926	13.3836	12.6663	17.5303	6.04277	10.2127	0.042522	10.702	9.65731	15.9569	14.937	15.3212	11.1196	15.7219	12.7427	12.0986	15.6605	15.0388	14.8032	14.1584	14.8693	11.786	13.0191	13.9316
DSO57_1001621	1	1	0	NaN	0	1	1	NA	NA	0	1	1	NA	NA	0	NA	NA	0	0	0	0	0	0	0	0	0	0	0	0	0	0	0	0	0	0	0	0	0	0	0	0
DSO57_1001622	1	1	0	NaN	0	1	1	NA	NA	0	1	1	NA	NA	0	NA	NA	0	0	0	0	0	0	0	0	0	0	0	0	0	0	0	0	0	0	0	0	0	0	0	0
DSO57_1001623	1	1	0	NaN	0	1	1	NA	NA	0	1	1	NA	NA	0	NA	NA	0	0	0	0	0	0	0	0	0	0	0	0	0	0	0	0	0	0	0	0	0	0	0	0
DSO57_1001624	1	1	0	NaN	0	1	1	NA	NA	0	1	1	NA	NA	0	NA	NA	0	0	0	0	0	0	0	0	0	0	0	0	0	0	0	0	0	0	0	0	0	0	0	0
DSO57_1001625	1	1	0	NaN	0	1	1	NA	NA	0	1	1	NA	NA	0	NA	NA	0	0	0	0	0	0	0	0	0	0	0	0	0	0	0	0	0	0	0	0	0	0	0	0
DSO57_1001626	1	1	0	NaN	0	1	1	NA	NA	0	1	1	NA	NA	0	NA	NA	0	0	0	0	0	0	0	0	0	0	0	0	0	0	0	0	0	0	0	0	0	0	0	0
DSO57_1001627	1	1	0	NaN	0	1	1	NA	NA	0	1	1	NA	NA	0	NA	NA	0	0	0	0	0	0	0	0	0	0	0	0	0	0	0	0	0	0	0	0	0	0	0	0
DSO57_1001628	1	1	0	NaN	0	1	1	NA	NA	0	1	1	NA	NA	0	NA	NA	0	0	0	0	0	0	0	0	0	0	0	0	0	0	0	0	0	0	0	0	0	0	0	0
DSO57_1001629	1	1	20	10	1.71661	1	1	20	8.20456	26.8653	1	1	20	9.10228	21.4299	1.61703	0.0754565	21.5239	20.1046	23.8725	19.5145	21.9197	22.8889	0.115087	19.9237	25.5139	28.7408	19.0727	33.927	17.3179	11.9112	24.3942	27.6564	21.9144	26.7437	16.266	21.9414	24.0022	17.9221	20.845	20.0737
DSO57_1001630	1	1	0	NaN	0	1	1	NA	NA	0	1	1	NA	NA	0	NA	NA	0	0	0	0	0	0	0	0	0	0	0	0	0	0	0	0	0	0	0	0	0	0	0	0
DSO57_1001631	1	1	20	18	0.628481	0.999995	1	20	8.63612	1.34348	1	1	20	13.3181	1.07207	0.460238	0.429299	2.2132	2.4267	1.1838	0.694954	0	0	0	0	2.84032	1.06358	1.31445	0	1.10985	0	0	3.02539	0	2.03599	0.509543	3.00396	2.51971	0	0.860049	0
DSO57_1001632	0.565746	1	20	18	6.28191	0.990981	1	20.7563	8.60405	53.5366	0.885071	1	20.3782	13.3938	52.6888	3.90489	0.0741122	51.9857	57.4832	67.4353	52.9521	47.4277	49.5268	0.3216	55.7456	59.5911	67.1304	42.7697	42.9157	43.6825	39.4983	59.8034	58.8113	60.7926	65.3601	51.8067	61.5205	64.9634	62.0087	50.1861	43.6494
DSO57_1001633	1	1	0	NaN	0	1	1	NA	NA	0	1	1	NA	NA	0	NA	NA	0	0	0	0	0	0	0	0	0	0	0	0	0	0	0	0	0	0	0	0	0	0	0	0
DSO57_1001634	1	1	24	18	0.768779	0.987895	1	26	11.9354	2.69732	0.999926	1	25	15.1132	2.2001	1.07121	0.486892	0.57776	0	1.49058	6.59763	0	2.34657	0	0	2.91306	2.7225	0	0	0.813416	3.43679	3.22855	3.30746	1.73985	1.16312	0.440251	1.52763	2.1581	8.15925	0.557084	9.30855
DSO57_1001635	1	1	24	22	3.01843	0.999999	1	26	7.94507	20.7334	1	1	25	2.77808	20.1266	1.45207	0.0721468	23.4152	31.9434	14.8245	15.5384	23.6778	16.7868	3.21893	22.2142	28.9718	21.9061	24.4015	7.64875	6.85881	23.6653	19.3479	14.44	16.7875	25.4566	12.2491	34.2519	26.6183	23.952	11.2219	33.2774
DSO57_1001636	1	1	0	NaN	0	0.999717	1	26	4.72142	0	1	1	26	4.72142	0.00670006	0.00224388	0.00224388	0	0	0	0	0	0	0	0	0	0	0	0	0	0	0	0	0	0	0	0	0	0	0.162146	0
DSO57_1001637	1	1	20	6	0.630064	1	1	20	7.93971	9.39988	1	1	20	6.96985	8.12348	0.0599248	0.00737673	9.26136	8.89776	7.91903	7.74432	9.45311	7.92064	0	11.5088	8.9223	10.0882	6.7084	11.8775	8.91905	5.72537	6.80115	6.59373	8.17938	9.06578	10.3162	8.27077	8.86558	4.09062	9.50269	8.47098
DSO57_1001638	0.0153191	0.211865	20	12	0.58693	0.630905	1	20	9.65055	5.82937	0.0545027	0.63469	20	10.8253	4.59618	1.10475	0.240364	5.00972	6.66115	3.05533	4.22985	3.4041	4.79676	0.035606	4.72353	5.54282	6.54452	5.07952	5.26603	4.85147	6.22664	5.51876	5.69666	3.84694	5.63757	3.75181	3.7602	3.84128	2.77708	3.07537	2.70416
DSO57_1001639	1	1	0	NaN	0	0.997775	1	20.7563	19.0101	0.0626196	0.999998	1	20.7563	19.0101	0.0274754	0.0393441	0.0393441	0	0.249079	0	0	0	0	0	0	0	0	0	0	0	0	0	0	0	0	0	0.308473	0.221213	0	0	0
DSO57_1001640	1	1	0	NaN	0	1	1	NA	NA	0	1	1	NA	NA	0	NA	NA	0	0	0	0	0	0	0	0	0	0	0	0	0	0	0	0	0	0	0	0	0	0	0	0
DSO57_1001641	0.565746	1	20	12	0.571092	0.998712	1	20	11.0472	5.30324	0.887585	1	20	11.5236	4.30628	1.08767	0.252577	3.9141	7.15465	1.93178	2.99682	7.98104	3.17379	0.055845	3.97928	4.46759	3.81671	8.69153	2.87141	4.2519	6.53414	4.42054	5.80696	2.15291	4.77469	3.50901	5.93037	4.36009	2.71797	3.60702	0.388862
DSO57_1001642	1	1	0	NaN	0	1	1	20	12	0.0434047	1	1	20	12	0.012872	0.0134869	0.0134869	0.091664	0	0	0	0	0	0	0	0	0	0	0	0	0	0.173619	0	0	0	0	0	0	0	0	0
DSO57_1001643	1	1	24	22	3.51626	0.998244	1	26	19.9999	27.3896	0.999998	1	25	21.0737	22.0471	2.98708	0.135486	24.016	25.1179	31.0545	16.5433	18.0562	16.4947	0.172594	23.0346	24.5831	29.412	14.5206	18.0941	10.6165	15.6672	26.7792	33.1218	26.3802	20.6187	17.1329	24.7104	29.3025	41.5148	14.6714	24.6041
DSO57_1001644	1	1	0	NaN	0	0.967871	1	20	12.0188	0.363435	0.999478	1	20	12.0188	0.139488	0.159024	0.159024	0	0.405518	0	0	0	0	0	0	0.475452	0	0	0	0.397921	0	1.05579	0	0	0	0	0.50064	0	0	0	0
DSO57_1001645	0.124878	0.692108	20	16	3.27755	0.708752	1	20	8.7543	18.9955	0.303108	1	20	12.3772	16.939	3.85774	0.227743	21.3262	22.0679	14.5872	18.3894	0	15.1513	0.287578	15.7489	19.099	17.0638	12.3095	25.8416	23.7775	11.7383	17.2164	16.4354	22.0194	19.062	22.9391	24.8364	19.5663	4.21666	18.4315	13.1003
DSO57_1001646	1	1	0	NaN	0	1	1	NA	NA	0	1	1	NA	NA	0	NA	NA	0	0	0	0	0	0	0	0	0	0	0	0	0	0	0	0	0	0	0	0	0	0	0	0
DSO57_1001647	0.259435	1	24	10	0.0500564	0.799062	1	20	11.4549	0.258903	0.533513	1	22	10.8835	0.0982674	0.108553	0.108553	0.207866	0	0	0	0	0.195728	0	0	0.088719	0	0.248573	0.33014	0.048613	0.702298	0	0.264512	0	0	0.052862	0	0	0	0	0
DSO57_1001648	1	1	0	NaN	0	1	1	NA	NA	0	1	1	NA	NA	0	NA	NA	0	0	0	0	0	0	0	0	0	0	0	0	0	0	0	0	0	0	0	0	0	0	0	0
DSO57_1001649	1	1	0	NaN	0	1	1	NA	NA	0	1	1	NA	NA	0	NA	NA	0	0	0	0	0	0	0	0	0	0	0	0	0	0	0	0	0	0	0	0	0	0	0	0
DSO57_1001650	0.0186219	0.235072	20	16	4.29216	0.469742	1	20	14.8811	36.2085	0.0502018	0.604386	20	15.4406	29.3016	8.38669	0.286219	30.7098	33.006	30.1872	31.7401	24.7539	34.8695	0.592794	27.7208	28.625	24.6761	36.5686	25.0379	35.1497	39.3341	32.1345	28.0393	34.4241	37.5285	34.5104	44.2663	26.447	13.7418	32.4325	21.3718
DSO57_1001651	1	1	0	NaN	0	1	1	NA	NA	0	1	1	NA	NA	0	NA	NA	0	0	0	0	0	0	0	0	0	0	0	0	0	0	0	0	0	0	0	0	0	0	0	0
DSO57_1001652	1	1	0	NaN	0	1	1	NA	NA	0	1	1	NA	NA	0	NA	NA	0	0	0	0	0	0	0	0	0	0	0	0	0	0	0	0	0	0	0	0	0	0	0	0
DSO57_1001653	1	1	0	NaN	0	1	1	NA	NA	0	1	1	NA	NA	0	NA	NA	0	0	0	0	0	0	0	0	0	0	0	0	0	0	0	0	0	0	0	0	0	0	0	0
DSO57_1001654	0.717527	1	24	16	0.365194	0.939301	1	20.1962	8.42453	4.45215	0.9399	1	22.0981	11.975	3.44538	0.843266	0.244753	3.43123	3.37737	1.28785	5.34765	0	3.57026	0	1.8638	3.84542	4.84859	3.63239	5.27349	4.04053	3.06331	3.33811	3.15732	3.3992	5.82703	4.48176	6.24759	4.26072	0	6.53948	0.43983
DSO57_1001655	1	1	0	NaN	0	1	1	NA	NA	0	1	1	NA	NA	0	NA	NA	0	0	0	0	0	0	0	0	0	0	0	0	0	0	0	0	0	0	0	0	0	0	0	0
DSO57_1001656	1	1	20	10	0.0083877	1	1	26	13.3991	0.0585788	1	1	23	11.6765	0.0531831	0.00622567	0.00622567	0.052307	0.191081	0	0	0	0	0	0.297689	0.033342	0.064169	0.018384	0	0.018083	0.111179	0.097792	0	0	0.185323	0	0.022842	0	0.190058	0	0
DSO57_1001657	1	1	20	16	0.0784811	1	1	26	11.9121	0.396974	1	1	23	14.4688	0.248699	0.0247357	0.0247357	0.204037	0.218817	0.422077	0.267371	0	0.072536	0	1.15284	0.072173	0	0.435344	0.081295	0.222002	0.292714	0.202255	0.86948	0	0.156382	0.077953	0.089722	1.0376	0	0.103069	0
DSO57_1001658	1	1	0	NaN	0	1	1	NA	NA	0	1	1	NA	NA	0	NA	NA	0	0	0	0	0	0	0	0	0	0	0	0	0	0	0	0	0	0	0	0	0	0	0	0
DSO57_1001659	1	1	0	NaN	0	1	1	NA	NA	0	1	1	NA	NA	0	NA	NA	0	0	0	0	0	0	0	0	0	0	0	0	0	0	0	0	0	0	0	0	0	0	0	0
DSO57_1001660	1	1	0	NaN	0	1	1	NA	NA	0	1	1	NA	NA	0	NA	NA	0	0	0	0	0	0	0	0	0	0	0	0	0	0	0	0	0	0	0	0	0	0	0	0
DSO57_1001661	1	1	0	NaN	0	1	1	NA	NA	0	1	1	NA	NA	0	NA	NA	0	0	0	0	0	0	0	0	0	0	0	0	0	0	0	0	0	0	0	0	0	0	0	0
DSO57_1001662	0.0054226	0.129869	20	12	1.67898	0.0452245	1	20	11.5907	7.44001	0.00228394	0.107351	20	11.7954	2.97768	3.01686	1.01316	1.3838	2.01744	1.24562	0.485978	0	2.12515	0	3.85137	4.55399	5.7461	3.63608	3.14055	10.9895	8.82128	5.96532	3.60405	0.949406	0	0.708121	0.138501	0	1.10141	0.802395	0
DSO57_1001663	1	1	0	NaN	0	1	1	22.3935	4.05512	0.196261	1	1	22.3935	4.05512	0.0752919	0.0832884	0.0832884	0	0	0	0.236982	0	1.23616	0	0	0	0	0	0	0	0	0	0	0	0	0.347442	0	0	0	0	0
DSO57_1001664	1	1	20	16	0.198202	0.999996	1	20	13.7132	0.746576	1	1	20	14.8566	0.584206	0.22665	0.22665	0.078879	0.545825	1.29577	0.741151	0	1.01786	0	0.291948	0.909987	0.577766	0.602249	0	0.754108	0.353859	0.894517	0.906941	0.496202	0.322204	1.39091	0.629576	0	1.70564	0.464733	0
DSO57_1001665	1	1	0	NaN	0	1	1	NA	NA	0	1	1	NA	NA	0	NA	NA	0	0	0	0	0	0	0	0	0	0	0	0	0	0	0	0	0	0	0	0	0	0	0	0
DSO57_1001666	1	1	0	NaN	0	1	1	NA	NA	0	1	1	NA	NA	0	NA	NA	0	0	0	0	0	0	0	0	0	0	0	0	0	0	0	0	0	0	0	0	0	0	0	0
DSO57_1001667	1	1	0	NaN	0	1	1	NA	NA	0	1	1	NA	NA	0	NA	NA	0	0	0	0	0	0	0	0	0	0	0	0	0	0	0	0	0	0	0	0	0	0	0	0
DSO57_1001668	1	1	0	NaN	0	1	1	NA	NA	0	1	1	NA	NA	0	NA	NA	0	0	0	0	0	0	0	0	0	0	0	0	0	0	0	0	0	0	0	0	0	0	0	0
DSO57_1001669	1	1	0	NaN	0	1	1	NA	NA	0	1	1	NA	NA	0	NA	NA	0	0	0	0	0	0	0	0	0	0	0	0	0	0	0	0	0	0	0	0	0	0	0	0
DSO57_1001670	1	1	0	NaN	0	0.932963	1	23.4791	3.71351	0.739863	0.997701	1	23.4791	3.71351	0.247758	0.449618	0.449618	0	0	0	1.43413	0	1.24372	0	3.29567	0	0	0	0	0	0	0	0	0	0	0	0	0	0	0	0
DSO57_1001671	1	1	0	NaN	0	1	1	NA	NA	0	1	1	NA	NA	0	NA	NA	0	0	0	0	0	0	0	0	0	0	0	0	0	0	0	0	0	0	0	0	0	0	0	0
DSO57_1001672	1	1	0	NaN	0	1	1	NA	NA	0	1	1	NA	NA	0	NA	NA	0	0	0	0	0	0	0	0	0	0	0	0	0	0	0	0	0	0	0	0	0	0	0	0
DSO57_1001673	1	1	0	NaN	0	0.996014	1	20	15.1235	0.0824626	0.999992	1	20	15.1235	0.0298302	0.0567221	0.0567221	0	0	0	0.125106	0	0	0	0	0	0	0	0	0	0	0.227277	0	0.372341	0	0	0	0	0	0	0
DSO57_1001674	1	1	0	NaN	0	1	1	NA	NA	0	1	1	NA	NA	0	NA	NA	0	0	0	0	0	0	0	0	0	0	0	0	0	0	0	0	0	0	0	0	0	0	0	0
DSO57_1001675	1	1	0	NaN	0	0.871909	1	20	8.06466	1.61152	0.991422	1	20	8.06466	0.434816	0.544394	0.544394	0	0	1.29517	0	0	0	0	0	0.617329	0	3.58977	2.23533	0	0	0.910657	0	0	0	0	0	0	0	0	0
DSO57_1001676	1	1	0	NaN	0	1	1	NA	NA	0	1	1	NA	NA	0	NA	NA	0	0	0	0	0	0	0	0	0	0	0	0	0	0	0	0	0	0	0	0	0	0	0	0
DSO57_1001677	0.225521	1	20	8	8.20394	0.574212	1	20	10.5541	31.7942	0.394201	1	20	9.27705	21.4943	7.5252	0.350102	18.3477	23.7204	18.751	13.4083	27.8773	13.8061	0.090018	22.8199	31.8025	35.0665	26.2676	22.6912	10.3059	30.2593	37.958	42.6976	10.9953	13.2155	6.5449	14.5291	20.8926	23.5452	8.00295	12.9407
DSO57_1001678	1	1	24	0	1.29602	0.99742	1	20	4.08814	5.8842	0.999997	1	22	2.24848	4.36627	3.22805	0.739315	2.88602	1.9312	6.4693	1.63798	7.24548	1.97309	17.052	5.48086	1.88511	2.7726	1.047	3.97856	1.10732	1.27879	4.43709	3.1852	9.10634	2.31461	1.35906	2.09519	2.18183	17.9915	0.783723	8.62527
DSO57_1001679	1	1	0	NaN	0	1	1	NA	NA	0	1	1	NA	NA	0	NA	NA	0	0	0	0	0	0	0	0	0	0	0	0	0	0	0	0	0	0	0	0	0	0	0	0
DSO57_1001680	1	1	0	NaN	0	1	1	20.1962	4.14953	1.50055	1	1	20.1962	4.14953	0.553621	0.553826	0.553826	0	0.547716	0	0	9.69149	0	0	0	0	0	0	0	0	0	0	0	3.05957	0.511237	0	0	0	0	0	0
DSO57_1001681	1	1	20	12	0.145435	1	1	26	7.50753	0.630144	1	1	23	10.2206	0.594663	0.0658522	0.0658522	0.145815	0.253651	0.646924	0.244539	0	0.609016	0.099909	1.47876	0.980903	0	0.736394	0.796146	0.277635	1.01467	0.055115	0.60578	0.91838	0.486631	0.200826	0.751212	0.412761	2.8015	0.310159	0.514088
DSO57_1001682	0.340297	1	20	14	0.72826	0.99396	1	20	8.75114	11.5676	0.704894	1	20	11.3756	8.80935	1.91323	0.217182	7.46976	12.0701	10.1792	5.53919	5.25918	2.00115	0.222544	10.7886	14.0061	11.827	13.8856	5.60059	4.94178	14.063	7.96252	12.7675	7.32468	10.2616	6.76276	11.2985	11.5468	9.71136	5.31722	3.66821
DSO57_1001683	0.065671	0.468951	20	14	11.6993	0.323515	1	20	12.2613	86.6516	0.103075	0.925275	20	13.1306	67.4692	20.1158	0.298148	80.2768	77.5134	49.6545	61.1762	39.5993	59.1901	1.92773	40.1283	68.1875	52.545	77.1381	77.0351	123.491	77.2552	74.8742	70.6595	51.2127	72.1263	90.2125	81.6685	75.433	38.4038	85.9961	48.9727
DSO57_1001684	1	1	0	NaN	0	1	1	NA	NA	0	1	1	NA	NA	0	NA	NA	0	0	0	0	0	0	0	0	0	0	0	0	0	0	0	0	0	0	0	0	0	0	0	0
DSO57_1001685	0.00673217	0.142548	20	14	1.40492	0.301362	1	20	12.2929	9.44139	0.0146081	0.299852	20	13.1464	7.13471	2.83674	0.397597	8.28526	8.26844	5.08347	8.70792	5.91181	7.13722	0	3.47832	5.87918	4.65156	9.43286	9.45302	10.0323	11.184	7.87419	8.63218	6.69894	7.42947	8.31996	9.33602	6.2279	1.60301	6.94393	4.42164
DSO57_1001686	0.225521	1	20	14	0.335565	0.886077	1	20	11.5771	4.49846	0.521612	1	20	12.7886	3.77228	0.71672	0.189996	3.37494	3.74085	4.58909	3.95013	3.56624	3.13551	0.029509	3.00012	3.0972	3.87036	4.37039	4.76159	5.09666	4.6839	4.40725	3.77791	3.09303	3.43191	3.91742	4.58903	2.61907	2.57131	3.92257	5.10333
DSO57_1001687	1	1	20	10	0.099811	1	1	26	11.631	0.451899	1	1	23	10.8945	0.382711	0.0792789	0.0792789	0.237529	1.09653	0	0.343116	0	0.346403	0.435632	0.269269	0.734932	0	0.612972	0	0.648464	0.154852	0.450025	0.542894	0	0.218395	0.245001	0.378683	0.837419	0	0.149915	1.56366
DSO57_1001688	1	1	0	NaN	0	0.999842	1	20.7563	4.18668	0.0650469	1	1	20.7563	4.18668	0.0166444	0.0399022	0.0399022	0	0	0	0	0	0.424303	0	0	0	0	0	0	0	0	0	0	0	0	0	0	0	0	0	0
DSO57_1001689	0.00171446	0.0799084	24	16	4.23759	0.0766364	1	20.2459	15.1777	24.9907	0.00130567	0.0855132	22.123	15.6668	19.4395	8.03046	0.4131	19.6067	27.3339	14.1459	16.6535	7.59422	14.5294	0.081946	18.1353	22.8045	16.0861	19.9144	18.5258	22.3956	24.739	22.2183	22.7581	23.2017	28.4002	23.8776	28.2191	24.7988	11.3724	22.2307	17.5327
DSO57_1001690	0.388046	1	20	0	1.03198	0.965473	1	25.756	19.9999	7.18756	0.742466	1	22.878	20.3216	5.17296	1.962	0.379281	7.87718	5.50761	10.6579	6.32733	11.2564	0.302932	0	6.4229	3.93059	3.23439	5.6108	1.38091	2.36677	4.31928	4.03839	7.3462	5.03029	3.82581	2.38596	5.06949	7.74883	1.51682	5.33069	14.8627
DSO57_1001691	1	1	20	6	0.525236	0.999997	1	20	7.74413	3.2995	1	1	20	6.87207	2.48668	0.643069	0.258605	2.04016	2.05791	2.3868	1.04522	4.66815	2.04434	0.22405	1.97703	3.44743	3.6557	1.66738	4.39995	1.59838	1.06323	2.35169	2.14727	2.55085	1.31884	1.2125	1.95484	2.63496	5.79811	1.75127	4.25718
DSO57_1001692	0.441239	1	20	12	1.0859	0.919558	1	20	11.188	10.666	0.771739	1	20	11.594	7.63865	2.30081	0.301206	7.43441	9.87738	7.18854	3.90734	13.5409	4.0818	0.15909	6.71772	8.95123	9.75277	12.1775	6.12718	4.14386	14.8563	11.7653	11.1766	4.34121	6.93545	3.07322	7.72722	7.90223	6.04685	3.2964	4.07402
DSO57_1001693	1	1	20	14	0.158137	1	1	20.2459	12.2051	0.549014	1	1	20.123	13.1085	0.467365	0.166645	0.166645	0	0.286786	0	0	4.99445	0.356292	0	0	0.336077	0	0.77846	0	0	1.18897	0.494458	0.509272	0	0.267065	0.602956	0.510425	0.495637	0	0.762308	0
DSO57_1001694	0.195448	0.928183	20	12	4.95603	0.91647	1	20	11.8717	50.0205	0.487157	1	20	11.9358	33.5516	12.234	0.364633	38.7587	46.4207	34.1161	22.2647	47.3598	18.4122	0.271522	29.8149	44.9763	38.7829	45.2519	6.80646	25.3975	54.9281	48.1458	71.4512	17.2415	35.6566	21.0399	41.8407	32.5041	11.7604	19.1517	12.7227
DSO57_1001695	1	1	24	0	11.4149	1	1	21.0213	7.36802938380119e-05	117.285	1	1	22.5106	3.94502787857371e-05	109.812	12.1107	0.110285	106.873	111.674	146.265	103.814	181.487	112.887	1.21304	157.764	105.337	130.014	104.85	83.9586	66.3405	81.4194	124.109	124.067	128.402	101.768	73.5884	103.695	119.704	189.955	74.8606	119.179
DSO57_1001696	0.0225477	0.260931	20	14	1.2333	0.374434	1	20	11.8954	15.0073	0.0487515	0.592966	20	12.9477	10.5356	4.63801	0.440223	13.5225	11.7287	8.94245	11.8005	1.16295	12.5554	0.195147	9.90596	8.9568	12.4492	14.2364	9.32595	19.6338	14.3916	12.1132	13.8704	8.70124	11.7912	10.9781	10.4037	7.34277	2.58402	9.62281	5.48963
DSO57_1001697	0.441239	1	20	14	4.85356	0.870609	1	20.5491	12.1001	44.1497	0.751672	1	20.2745	13.0653	38.7065	6.38711	0.165014	35.2363	44.3773	36.4126	33.727	27.2034	27.283	0.187312	48.6279	42.1405	50.4149	41.3479	30.4374	34.7025	40.7744	52.0722	49.0405	44.8993	40.4826	35.1066	45.3455	44.7379	43.4263	30.4124	36.5967
DSO57_1001698	0.900441	1	24	8	2.42871	0.997137	1	24.9747	7.11972	21.5645	0.994597	1	24.4874	7.57162	16.4872	3.52728	0.213941	16.0977	17.5403	15.297	13.2835	19.9526	34.5876	0.159532	22.5353	16.9897	19.4976	11.1773	37.7846	12.8264	9.16719	22.9474	16.8927	20.8092	13.6647	10.5768	17.5469	15.716	7.47932	11.0241	13.5966
DSO57_1001699	1	1	24	12	0.218421	0.999922	1	20	8.10003	0.993431	1	1	22	9.95501	0.506288	0.180235	0.180235	0	0.73058	0.483726	0.699495	0	0.919614	0	0	0.2147	1.21124	1.23513	1.30845	0.620051	0	0	0.977666	0.644281	0.342244	0.51212	0.759353	0.95378	0	0.162818	0
DSO57_1001700	0.637988	1	20	14	1.04428	0.995331	1	20	8.12031	9.36147	0.923377	1	20	11.0602	8.18201	1.16377	0.142235	6.29303	10.0605	8.21881	7.64034	13.2705	5.93003	0.11853	5.13871	6.96608	11.4781	9.68033	9.29026	8.04154	5.26785	8.0354	7.29976	14.8191	11.17	10.646	11.6446	9.49835	1.67683	6.88111	2.90329
DSO57_1001701	0.0153191	0.211865	20	14	1.48055	0.711195	1	20	9.92143	20.6003	0.0601337	0.674239	20	11.9607	17.4499	3.529	0.202236	16.0291	16.1638	16.6066	18.188	12.5501	24.4588	0.359152	12.3838	22.2228	21.1496	16.4109	19.355	19.2411	18.6913	21.2942	21.7005	18.5139	19.6648	16.1659	18.1367	18.0405	12.4275	16.3008	11.2215
DSO57_1001702	1	1	20	0	0.0243916	0.999816	1	20	3.07532	0.141928	1	1	20	1.53766	0.0685422	0.0719814	0.0719814	0.310264	0	0	0.081284	0	0.770317	0	0	0.099737	0	0	0	0	0	0	0	0.122148	0	0	0.06899	0.447253	0	0	0
DSO57_1001703	1	1	0	NaN	0	1	1	NA	NA	0	1	1	NA	NA	0	NA	NA	0	0	0	0	0	0	0	0	0	0	0	0	0	0	0	0	0	0	0	0	0	0	0	0
DSO57_1001704	1	1	0	NaN	0	0.996174	1	26	12.3607	0	0.999993	1	26	12.3607	0.0667724	0.0929281	0.0929281	0	0.171559	1.26988	0	0	0	0	0	0	0	0	0	0	0	0	0	0	0	0	0	0	0	0	0
DSO57_1001705	1	1	0	NaN	0	1	1	NA	NA	0	1	1	NA	NA	0	NA	NA	0	0	0	0	0	0	0	0	0	0	0	0	0	0	0	0	0	0	0	0	0	0	0	0
DSO57_1001706	1	1	0	NaN	0	1	1	NA	NA	0	1	1	NA	NA	0	NA	NA	0	0	0	0	0	0	0	0	0	0	0	0	0	0	0	0	0	0	0	0	0	0	0	0
DSO57_1001707	1	1	0	NaN	0	1	1	NA	NA	0	1	1	NA	NA	0	NA	NA	0	0	0	0	0	0	0	0	0	0	0	0	0	0	0	0	0	0	0	0	0	0	0	0
DSO57_1001708	1	1	0	NaN	0	1	1	NA	NA	0	1	1	NA	NA	0	NA	NA	0	0	0	0	0	0	0	0	0	0	0	0	0	0	0	0	0	0	0	0	0	0	0	0
DSO57_1001709	1	1	0	NaN	0	1	1	NA	NA	0	1	1	NA	NA	0	NA	NA	0	0	0	0	0	0	0	0	0	0	0	0	0	0	0	0	0	0	0	0	0	0	0	0
DSO57_1001710	1	1	0	NaN	0	1	1	NA	NA	0	1	1	NA	NA	0	NA	NA	0	0	0	0	0	0	0	0	0	0	0	0	0	0	0	0	0	0	0	0	0	0	0	0
DSO57_1001711	1	1	0	NaN	0	1	1	NA	NA	0	1	1	NA	NA	0	NA	NA	0	0	0	0	0	0	0	0	0	0	0	0	0	0	0	0	0	0	0	0	0	0	0	0
DSO57_1001712	1	1	0	NaN	0	0.9995	1	20	12	0.279111	1	1	20	12	0.0609348	0.106917	0.106917	0	0	0	0	0	0	0	0	0	0	0	0	0	1.11644	0	0	0	0	0	0	0	0	0	0
DSO57_1001713	1	1	0	NaN	0	1	1	20	4.18668	0.0577469	1	1	20	4.18668	0.0252784	0.0138743	0.0138743	0	0	0	0	0	0.376685	0	0	0	0	0	0	0	0	0	0	0	0	0	0.244024	0	0	0	0
DSO57_1001714	1	1	0	NaN	0	0.718885	1	20	12.1003	0.281307	0.956156	1	20	12.1003	0.0678836	0.112719	0.112719	0	0	0	0	0	0	0	0	0	0	0	0	0	0.571259	0.553042	0	0	0	0.148674	0	0	0	0	0
DSO57_1001715	1	1	24	0	65.7251	1	1	20	6.86064	394.198	1	1	22	3.77335	384.293	100.56	0.261677	373.111	304.397	586.989	322.211	549.498	395.859	2.00711	568.874	382.844	555.765	249.642	377.86	183.018	228.004	479.218	457.806	477.458	257.381	254.715	223.75	410.36	797.829	247.049	580.575
DSO57_1001716	1	1	0	NaN	0	0.999717	1	26	12.3607	0	1	1	26	12.3607	0.00623002	0.0086704	0.0086704	0	0	0.134489	0	0	0	0	0	0	0	0	0	0	0	0	0	0	0	0	0	0	0	0	0
DSO57_1001717	1	1	0	NaN	0	1	1	NA	NA	0	1	1	NA	NA	0	NA	NA	0	0	0	0	0	0	0	0	0	0	0	0	0	0	0	0	0	0	0	0	0	0	0	0
DSO57_1001718	1	1	0	NaN	0	1	1	NA	NA	0	1	1	NA	NA	0	NA	NA	0	0	0	0	0	0	0	0	0	0	0	0	0	0	0	0	0	0	0	0	0	0	0	0
DSO57_1001719	0.0554512	0.425987	24	18	0.100727	0.119471	1	23.2799	14.7469	0.213528	0.039861	0.525971	23.64	16.3525	0.0964284	0.105126	0.105126	0.037796	0.045976	0	0.039345	0	0.053961	0	0	0	0	0.052666	0	0.188511	0.269337	0.141662	0.142364	0	0.153333	0.316443	0.32714	0.28999	0	0.260412	0
DSO57_1001720	0.717527	1	20	14	0.629684	0.998664	1	20	11.6812	12.4673	0.955388	1	20	12.8406	7.8204	3.32063	0.424611	9.86283	14.709	7.76283	6.0911	6.96325	1.48249	1.86254	3.93281	6.9737	8.66809	15.9696	2.24966	5.70984	7.69635	18.5406	17.6744	1.1055	7.03942	0.279834	12.7194	2.0588	5.15392	7.06055	7.78781
DSO57_1001721	1	1	20	10	2.24764	1	1	20	8.8096	14.4166	1	1	20	9.4048	11.7377	0.697849	0.0594538	13.4533	20.0082	13.8321	8.37612	16.4318	7.75224	0	9.25676	13.2462	17.5291	14.0972	11.9529	8.72668	12.5544	13.6142	15.9712	6.0571	11.8751	5.42234	11.8868	14.6432	11.9341	10.3957	9.94428
DSO57_1001722	1	1	20	4	8.72787	0.999075	1	25.0507	7.19889530713595e-05	40.1947	1	1	22.5254	2.25257	35.613	16.8689	0.473673	35.9782	39.9058	61.6455	24.9609	59.9207	20.7754	0.8552	58.065	28.083	49.3659	18.8274	38.8842	10.2684	19.0531	33.1967	36.8971	44.3758	21.9323	16.2054	23.6414	57.0031	119.857	17.56	31.9432
DSO57_1001723	1	1	0	NaN	0	1	1	NA	NA	0	1	1	NA	NA	0	NA	NA	0	0	0	0	0	0	0	0	0	0	0	0	0	0	0	0	0	0	0	0	0	0	0	0
DSO57_1001724	1	1	0	NaN	0	1	1	NA	NA	0	1	1	NA	NA	0	NA	NA	0	0	0	0	0	0	0	0	0	0	0	0	0	0	0	0	0	0	0	0	0	0	0	0
DSO57_1001725	0.00217951	0.0866415	24	20	0.401408	0.112769	1	24.383	19.3623	1.07473	0.00228849	0.107435	24.1915	19.6849	0.569847	0.413437	0.413437	0.705177	0.440267	0.548806	0.46626	0	0.070668	0	0.561687	0.355797	0	0	0.556211	0.219685	0	0.373317	0.471143	0.940993	1.96058	0.792794	1.15792	0.190728	2.15662	0.830056	0.810493
DSO57_1001726	0.717527	1	20	14	0.312054	0.999177	1	24.383	17.3277	1.49246	0.95551	1	22.1915	15.6522	1.11212	0.391635	0.35215	0.304208	1.66019	1.61681	0.317549	0	0.412426	1.55253	0	1.55346	0.724988	0.677234	1.41315	1.51966	0.459474	1.72143	0.590909	2.77053	2.16588	0.699779	1.09133	0.573321	4.29897	0.589009	0
DSO57_1001727	1	1	0	NaN	0	0.999717	1	26	4.72142	0	1	1	26	4.72142	0.0213126	0.00713768	0.00713768	0	0	0	0	0	0	0	0	0	0	0	0	0	0	0	0	0	0	0	0	0.515779	0	0	0
DSO57_1001728	1	1	0	NaN	0	1	1	NA	NA	0	1	1	NA	NA	0	NA	NA	0	0	0	0	0	0	0	0	0	0	0	0	0	0	0	0	0	0	0	0	0	0	0	0
DSO57_1001729	1	1	0	NaN	0	0.9995	1	20	12	0.108547	1	1	20	12	0.0236977	0.0415804	0.0415804	0	0	0	0	0	0	0	0	0	0	0	0	0.434188	0	0	0	0	0	0	0	0	0	0	0
DSO57_1001730	0.00673217	0.142548	20	14	0.906819	0.172032	1	20	12.9429	3.78694	0.00898833	0.22438	20	13.4714	2.40385	1.74606	0.726358	2.63277	3.4322	0.992928	3.40146	0	2.91518	0	1.79073	1.98778	1.39186	2.60114	2.75125	3.28356	1.94788	4.58341	5.09929	3.78373	3.71173	2.66596	2.56011	0.888781	0	0.770787	1.27341
DSO57_1001731	1	1	0	NaN	0	0.999717	1	26	12.3607	0	1	1	26	12.3607	0.0160488	0.0223353	0.0223353	0.346449	0	0	0	0	0	0	0	0	0	0	0	0	0	0	0	0	0	0	0	0	0	0	0
DSO57_1001732	0.00434813	0.118918	20	14	2.38204	0.165334	1	20	12.0689	13.1271	0.0059221	0.180059	20	13.0345	8.67944	3.73622	0.430468	7.39588	7.4728	4.96412	6.47196	12.6648	6.05783	0.597991	6.21548	7.26976	7.90798	13.2948	6.87935	16.0021	16.6949	9.45871	10.3462	7.09371	8.2852	10.0746	11.3903	5.51079	8.36765	6.18158	3.05502
DSO57_1001733	1	1	0	NaN	0	0.9995	1	20	8	0.0196875	1	1	20	8	0.00429813	0.00754157	0.00754157	0	0	0	0	0	0	0	0	0	0	0.07875	0	0	0	0	0	0	0	0	0	0	0	0	0
DSO57_1001734	1	1	0	NaN	0	1	1	NA	NA	0	1	1	NA	NA	0	NA	NA	0	0	0	0	0	0	0	0	0	0	0	0	0	0	0	0	0	0	0	0	0	0	0	0
DSO57_1001735	1	1	0	NaN	0	0.987813	1	20	12	0.108169	0.999925	1	20	12	0.0236152	0.0414357	0.0414357	0	0	0	0	0	0	0	0	0	0	0	0	0	0.363963	0	0.068714	0	0	0	0	0	0	0	0
DSO57_1001736	1	1	0	NaN	0	1	1	NA	NA	0	1	1	NA	NA	0	NA	NA	0	0	0	0	0	0	0	0	0	0	0	0	0	0	0	0	0	0	0	0	0	0	0	0
DSO57_1001737	0.000622909	0.0575829	20	14	5.10331	0.0828295	1	20	11.6384	32.1256	0.000560948	0.0564108	20	12.8192	22.0043	9.4987	0.431675	22.1256	22.5224	12.3985	18.8787	15.426	18.362	0.494872	14.1641	25.2569	18.5061	39.7103	20.2363	35.7769	34.5541	27.1467	30.6348	14.8284	23.8653	22.4244	25.0462	17.7494	12.2777	22.4543	9.22146
DSO57_1001738	1	1	24	12	0.285496	0.999853	1	24.383	15.2021	0.742088	1	1	24.1915	13.5892	0.48847	0.331763	0.331763	0.459024	0	0	0.490606	1.49017	0	0.242813	0	0	0	1.21869	1.09599	0.5038	0	0.88847	0.983551	2.1501	0.239485	0.899669	0.211483	0.889048	0	0	0
DSO57_1001739	1	1	24	18	1.91892	0.975484	1	26	10.9034	12.6084	0.999697	1	25	14.617	10.6434	0.292942	0.0275232	11.8419	8.2452	10.9053	9.12086	0	14.5187	0	6.09844	14.6909	15.698	8.35808	6.69975	9.44147	11.5364	15.5904	13.2787	8.4268	9.79914	10.7454	8.16574	14.3265	21.1557	9.86667	16.811
DSO57_1001740	0.00752671	0.157974	20	12	0.170438	0.105808	1	20	9.19325	0.486332	0.00647896	0.188086	20	10.5966	0.240166	0.227245	0.227245	0.262313	0.113944	0	0	0	0.295256	0	0	0.54398	0.25668	0.384012	0.665473	0.943583	0.310717	0.199992	0.203759	0.329004	0.108466	0.253739	0	0	0	0	0
DSO57_1001741	0.0299363	0.311764	24	10	0.73435	0.474873	1	24.1683	9.95748	2.32235	0.0746819	0.764846	24.0841	9.97894	1.28744	0.847684	0.658426	1.05853	0.899601	2.26674	0.442026	1.34626	0.289231	0	3.07591	2.49988	1.01852	3.61245	1.65269	1.36511	2.4223	0.714113	4.10866	1.3028	0	1.13724	0.766057	0.78934	0	0.20582	0
DSO57_1001742	1	1	0	NaN	0	1	1	NA	NA	0	1	1	NA	NA	0	NA	NA	0	0	0	0	0	0	0	0	0	0	0	0	0	0	0	0	0	0	0	0	0	0	0	0
DSO57_1001743	1	1	20	6	3.26355	1	1	20	8.07857	32.0642	1	1	20	7.03929	26.0622	2.75421	0.105679	19.0165	27.299	28.3902	20.9777	29.643	24.4013	0.341854	35.3702	32.3359	38.8716	24.4923	32.5245	21.2615	21.8955	26.7431	26.5807	30.9082	25.307	20.3804	21.9369	28.3516	20.2478	22.7065	38.9238
DSO57_1001744	1	1	0	NaN	0	1	1	NA	NA	0	1	1	NA	NA	0	NA	NA	0	0	0	0	0	0	0	0	0	0	0	0	0	0	0	0	0	0	0	0	0	0	0	0
DSO57_1001745	1	1	20	10	0.573547	1	1	20	11.3195	6.95027	1	1	20	10.6598	6.03567	0.174611	0.0289298	7.72836	7.93792	7.29481	4.86019	8.28314	4.89995	0.082054	5.84306	6.8407	6.13663	6.93102	5.10081	5.6227	8.96845	6.10476	6.88309	3.80595	5.44926	4.46223	5.86029	5.98403	8.81102	5.0154	5.26666
DSO57_1001746	0.0125513	0.190585	20	14	7.29831	0.410578	1	20	11.7143	27.673	0.0323014	0.468121	20	12.8571	15.7525	9.95966	0.632257	12.0051	23.4458	7.57181	8.91395	5.63717	6.20793	0.782311	4.3702	20.8545	8.39162	41.8247	5.56023	17.8917	45.566	20.9601	25.9149	4.60017	17.7717	13.4227	20.3886	16.32	12.2447	9.19375	3.38284
DSO57_1001747	0.677758	1	24	18	9.10112	0.971418	1	26	9.32439	45.3115	0.933568	1	25	13.8579	37.4783	0.860277	0.022954	34.3999	25.3042	30.7582	57.3031	0	41.8099	0	0	51.849	20.7893	43.6929	55.4981	43.5938	46.7346	32.1513	45.354	0	50.5391	57.2471	33.8818	52.4774	92.1658	38.9284	44.4943
DSO57_1001748	1	1	0	NaN	0	1	1	NA	NA	0	1	1	NA	NA	0	NA	NA	0	0	0	0	0	0	0	0	0	0	0	0	0	0	0	0	0	0	0	0	0	0	0	0
DSO57_1001749	1	1	0	NaN	0	1	1	NA	NA	0	1	1	NA	NA	0	NA	NA	0	0	0	0	0	0	0	0	0	0	0	0	0	0	0	0	0	0	0	0	0	0	0	0
DSO57_1001750	1	1	0	NaN	0	1	1	NA	NA	0	1	1	NA	NA	0	NA	NA	0	0	0	0	0	0	0	0	0	0	0	0	0	0	0	0	0	0	0	0	0	0	0	0
DSO57_1001751	1	1	20	18	0.596754	1	1	20.1962	8.22704	12.0459	1	1	20.0981	13.1377	11.0438	0.892516	0.0808158	10.6822	9.70888	11.9972	11.7382	11.0391	14.6658	0.490491	10.8372	13.5362	10.9026	9.88544	13.7877	10.3241	10.135	10.6872	11.0265	10.4574	13.8252	13.5728	12.2504	11.48	5.71592	13.9174	10.4456
DSO57_1001752	1	1	24	0	2.28618	1	1	26	8.72972	32.4908	1	1	25	4.19698	31.1735	3.59818	0.115424	32.1047	30.1269	59.018	30.0438	21.2655	39.5438	0.607261	37.9241	31.1983	46.6195	26.9365	24.2393	22.4615	20.7376	42.2902	36.2287	44.4501	22.2645	19.5972	24.798	31.3061	45.5662	26.071	32.3454
DSO57_1001753	1	1	0	NaN	0	1	1	NA	NA	0	1	1	NA	NA	0	NA	NA	0	0	0	0	0	0	0	0	0	0	0	0	0	0	0	0	0	0	0	0	0	0	0	0
DSO57_1001754	1	1	0	NaN	0	0.803679	1	26	8.00002	0.0551537	0.979327	1	26	8.00002	0.126917	0.138349	0.138349	0	0	0	0	0	0	0	0	0.220615	0	0	0	0	0	0	0	0	0	0.263192	0	0	1.22488	0.167253	0.917737
DSO57_1001755	0.195448	0.928183	20	4	215.476	0.999089	1	21.1835	0.0218156	1431.19	0.514219	1	20.5918	2.06978	1242.72	234.947	0.189059	1183.63	1140.98	1627.41	1679.82	1662.79	2633.99	5.77903	1537.07	1085.19	1369.1	783.755	1354.51	777.517	849.122	1320.13	1641.94	1354.41	896.1	828.393	805.179	1558.87	1765.09	1152.79	1423.37
DSO57_1001756	1	1	0	NaN	0	1	1	NA	NA	0	1	1	NA	NA	0	NA	NA	0	0	0	0	0	0	0	0	0	0	0	0	0	0	0	0	0	0	0	0	0	0	0	0
DSO57_1001757	1	1	20	16	0.176399	1	1	26	7.93257	1.37957	1	1	23	12.7086	1.02354	0.246403	0.240736	1.61317	0.196324	0.481752	2.54007	0	0.813455	0	3.2691	0.225972	0.4327	0.929513	3.92944	1.28459	0.539714	0	2.10319	1.1042	1.46911	1.23795	0.324186	1.70506	0	0.174649	0
DSO57_1001758	0.0911644	0.567942	24	4	9.84194	0.883829	1	26	7.36802938380119e-05	51.822	0.283505	1	25	2.08337	40.105	9.12751	0.22759	48.7695	50.3625	70.4053	36.2096	71.6735	39.6418	0.876979	83.1969	42.0766	44.4684	31.1064	44.3383	20.4346	48.1838	39.9236	41.7725	21.4214	27.2401	19.2321	28.5285	57.8586	38.9404	19.6946	32.3009
DSO57_1001759	1	1	0	NaN	0	0.9995	1	20	12	0.144305	1	1	20	12	0.0315043	0.055278	0.055278	0	0	0	0	0	0	0	0	0	0	0	0	0	0.57722	0	0	0	0	0	0	0	0	0	0
DSO57_1001760	1	1	0	NaN	0	1	1	NA	NA	0	1	1	NA	NA	0	NA	NA	0	0	0	0	0	0	0	0	0	0	0	0	0	0	0	0	0	0	0	0	0	0	0	0
DSO57_1001761	1	1	24	12	0.286637	0.98983	1	20.7563	12.2843	1.26509	0.999948	1	22.3782	12.2166	0.647039	0.409986	0.409986	0.552259	0	0	0.865358	0	0.750066	0	0	1.76576	0.659569	0	0	0.986709	0.834833	0	3.22463	0	1.96841	1.27072	0	2.08579	0	0	0
DSO57_1001762	1	1	0	NaN	0	0.970656	1	22.6398	16.1029	0.048918	0.999565	1	22.6398	16.1029	0.0199888	0.0287334	0.0287334	0	0	0	0.042143	0	0	0	0	0	0	0	0	0	0	0	0.07651	0	0.041173	0	0.205127	0	0	0.119797	0
DSO57_1001763	1	1	20	14	0.0780215	1	1	24.0976	5.08548	0.277993	1	1	22.0488	10.0436	0.171707	0.0646851	0.0646851	0.168509	0	0	0	0	0	0	1.23181	0	0	0.124653	0.792088	0	0.253245	0.32034	0	0	0.345331	0.1292	0.30343	0.32077	0	0	0
DSO57_1001764	1	1	0	NaN	0	1	1	NA	NA	0	1	1	NA	NA	0	NA	NA	0	0	0	0	0	0	0	0	0	0	0	0	0	0	0	0	0	0	0	0	0	0	0	0
DSO57_1001765	0.225521	1	20	12	2.87238	0.501881	1	20	11.3938	24.3224	0.359784	1	20	11.6969	15.3554	5.68231	0.370053	14.9309	15.8183	13.49	6.99064	20.3103	6.73684	0.431849	18.8133	20.6853	18.1965	26.032	10.8514	14.9875	34.2518	21.761	24.7728	9.45509	8.60929	6.02988	9.98682	13.9306	11.9878	7.00143	12.893
DSO57_1001766	1	1	24	10	1.15252	0.999993	1	23.6138	8.36836	9.89088	1	1	23.8069	9.17817	7.69912	1.29938	0.16877	9.23073	5.02293	7.81579	10.4271	20.0882	4.11723	0.167135	7.64193	4.13551	5.35401	8.89093	21.1207	7.8961	9.06881	6.41158	11.3713	4.46592	4.2133	6.37817	5.71321	2.92846	3.36806	5.45565	13.2394
DSO57_1001767	1	1	0	NaN	0	1	1	NA	NA	0	1	1	NA	NA	0	NA	NA	0	0	0	0	0	0	0	0	0	0	0	0	0	0	0	0	0	0	0	0	0	0	0	0
DSO57_1001768	1	1	0	NaN	0	1	1	NA	NA	0	1	1	NA	NA	0	NA	NA	0	0	0	0	0	0	0	0	0	0	0	0	0	0	0	0	0	0	0	0	0	0	0	0
DSO57_1001769	1	1	20	10	6.67308	0.947076	1	20	11.6681	45.424	0.998574	1	20	10.834	33.246	7.29305	0.219366	31.6487	40.0225	23.0175	35.248	33.4622	28.8173	0	35.3766	36.0659	26.9501	56.4838	23.3035	50.776	54.8944	32.8915	42.4625	14.1783	30.2477	32.5409	32.7525	32.5181	12.3332	26.5127	37.2245
DSO57_1001770	0.0775061	0.516327	24	16	1.82597	0.597359	1	23.2143	8.40576	13.6168	0.188559	1	23.6071	12.1431	11.3014	2.46958	0.21852	12.372	7.9442	5.9553	9.86892	6.29077	13.7114	0.397743	8.54592	14.2995	12.9167	11.3878	15.4469	16.9812	8.33035	10.1338	10.5306	16.7181	14.4903	16.2447	17.1411	13.0565	5.90611	16.4499	5.25759
DSO57_1001771	1	1	24	12	0.85734	0.999995	1	20	14.51	13.9796	1	1	22	13.4805	12.7307	2.31153	0.181571	13.3619	13.5892	9.55754	17.3241	17.9433	15.0656	0.172145	8.76565	13.2317	12.2471	13.7553	13.7994	14.6612	14.2821	11.5264	14.1704	8.47653	15.2202	17.3044	16.0885	14.0617	6.12577	17.1018	5.07725
DSO57_1001772	1	1	0	NaN	0	1	1	NA	NA	0	1	1	NA	NA	0	NA	NA	0	0	0	0	0	0	0	0	0	0	0	0	0	0	0	0	0	0	0	0	0	0	0	0
DSO57_1001773	1	1	0	NaN	0	1	1	NA	NA	0	1	1	NA	NA	0	NA	NA	0	0	0	0	0	0	0	0	0	0	0	0	0	0	0	0	0	0	0	0	0	0	0	0
DSO57_1001774	0.852645	1	20	16	0.0819017	0.943522	1	20	15.0529	0.219276	0.979504	1	20	15.5264	0.114903	0.113451	0.113451	0.341665	0.183124	0	0	0	0.120016	0	0	0.219113	0	0	0.135267	0.361446	0	0	0.328214	0.53544	0	0.065245	0.379281	0.163579	0	0	0
DSO57_1001775	0.00171446	0.0799084	20	10	3.89688	0.262474	1	20	9.91325	16.4952	0.00391784	0.142633	20	9.95663	12.732	3.32054	0.260804	8.62792	10.1594	7.91733	10.8068	11.1866	14.2974	0.237755	16.8231	14.9702	15.9327	17.2616	15.3702	16.2672	11.2782	18.262	17.3681	8.57072	10.4266	12.2323	11.0054	10.2186	10.8757	9.71249	12.4778
DSO57_1001776	1	1	24	0	0.313186	0.99998	1	20	4.18811	0.901634	1	1	22	2.30346	0.841488	0.892475	0.892475	0.719357	0.910231	0	0.877704	0	1.16724	0	3.09923	0	0.583007	0.614489	1.32216	0.170583	0.355618	0	1.86064	0.373155	0	0.09177	0.321951	0.229143	3.43956	0	5.15186
DSO57_1001777	1	1	20	18	0.752938	0.999138	1	20	8.65968	11.3448	1	1	20	13.3298	10.3174	1.39101	0.134822	11.4687	13.4375	12.89	8.00801	7.60858	8.41773	0	10.8559	10.449	11.8707	12.5341	9.96548	7.58522	10.6802	10.6705	12.326	7.84221	13.4348	8.3511	15.9481	12.0393	8.37053	8.83145	11.2463
DSO57_1001778	0.470779	1	24	12	0.743866	0.799611	1	21.2382	11.6118	2.4349	0.744221	1	22.6191	11.8382	1.73274	0.747899	0.431629	1.28473	2.24477	0.259486	0.998609	2.42342	1.64896	0	0.353709	2.92094	2.06596	3.6662	0	2.05964	3.93846	2.17814	1.55363	0.892879	2.76213	1.06188	3.54133	0.94985	1.36857	1.44288	1.02623
DSO57_1001779	1	1	0	NaN	0	1	1	NA	NA	0	1	1	NA	NA	0	NA	NA	0	0	0	0	0	0	0	0	0	0	0	0	0	0	0	0	0	0	0	0	0	0	0	0
DSO57_1001780	1	1	0	NaN	0	1	1	NA	NA	0	1	1	NA	NA	0	NA	NA	0	0	0	0	0	0	0	0	0	0	0	0	0	0	0	0	0	0	0	0	0	0	0	0
DSO57_1001781	1	1	0	NaN	0	1	1	NA	NA	0	1	1	NA	NA	0	NA	NA	0	0	0	0	0	0	0	0	0	0	0	0	0	0	0	0	0	0	0	0	0	0	0	0
DSO57_1001782	1	1	20	6	5.73807	1	1	26	8.14006	67.3325	1	1	23	7.05041	60.3597	3.03366	0.0502597	57.0241	51.9687	44.045	65.235	68.2358	84.502	0	65.2764	64.9998	70.8941	54.3836	78.924	55.0264	58.0378	55.3384	64.452	61.4465	65.7144	55.4878	57.5927	63.4652	102.003	46.4907	55.8865
DSO57_1001783	1	1	0	NaN	0	0.999717	1	26	12.3607	0	1	1	26	12.3607	0.0066983	0.00932212	0.00932212	0	0.144598	0	0	0	0	0	0	0	0	0	0	0	0	0	0	0	0	0	0	0	0	0	0
DSO57_1001784	1	1	0	NaN	0	1	1	20	11.9512	0.786891	1	1	20	11.9512	0.320664	0.133726	0.133726	0	0.514145	0	0	1.49017	0	0	0	0	0.562643	0	0	0	1.77334	0	1.37316	0	0	0	0.211404	1.33357	0	0	0
DSO57_1001785	0.0775061	0.516327	24	12	0.841054	0.19761	1	20	11.4832	5.03828	0.0793194	0.793191	22	11.8157	2.81282	1.43909	0.511619	2.17515	2.82637	1.22662	1.53358	3.40964	1.42318	0.06411	2.90674	4.11805	2.61689	5.96935	2.1048	3.78514	7.57081	4.52383	4.01859	1.25075	1.97686	1.26103	2.1601	1.9406	1.70589	2.03747	2.29689
DSO57_1001786	1	1	0	NaN	0	1	1	NA	NA	0	1	1	NA	NA	0	NA	NA	0	0	0	0	0	0	0	0	0	0	0	0	0	0	0	0	0	0	0	0	0	0	0	0
DSO57_1001787	1	1	0	NaN	0	1	1	NA	NA	0	1	1	NA	NA	0	NA	NA	0	0	0	0	0	0	0	0	0	0	0	0	0	0	0	0	0	0	0	0	0	0	0	0
DSO57_1001788	1	1	0	NaN	0	0.990306	1	21.9166	4.8156	0.115344	0.999953	1	21.9166	4.8156	0.0409378	0.0687645	0.0687645	0	0	0	0.138638	0	0	0	0.489454	0.341824	0	0	0	0	0	0	0	0	0	0	0	0	0	0	0
DSO57_1001789	1	1	0	NaN	0	1	1	NA	NA	0	1	1	NA	NA	0	NA	NA	0	0	0	0	0	0	0	0	0	0	0	0	0	0	0	0	0	0	0	0	0	0	0	0
DSO57_1001790	1	1	24	12	3.08416	1	1	20	8.41257	57.7557	1	1	22	10.1269	52.417	3.21643	0.0613624	51.9131	43.268	56.3251	57.9278	69.9593	51.7873	0.888942	58.2926	59.1198	59.4595	47.0132	64.6438	53.225	48.5527	55.6	55.1316	47.3806	55.9106	69.8897	56.3777	43.9154	37.1995	62.3557	45.1701
DSO57_1001791	1	1	0	NaN	0	1	1	NA	NA	0	1	1	NA	NA	0	NA	NA	0	0	0	0	0	0	0	0	0	0	0	0	0	0	0	0	0	0	0	0	0	0	0	0
DSO57_1001792	1	1	20	10	0.773063	1	1	20	10.9469	9.99037	1	1	20	10.4735	8.87238	0.572148	0.0644865	7.89499	11.007	10.198	8.48987	7.82309	8.98775	0.105667	11.2017	9.12847	10.3133	11.7267	6.59656	6.5574	10.987	10.0437	12.0681	8.0325	9.11234	6.03691	9.89641	9.10981	12.2963	7.13208	5.92807
DSO57_1001793	1	1	20	10	0.568312	0.999954	1	20	10.3823	6.39921	1	1	20	10.1911	5.49163	0.529036	0.0963349	4.68049	6.03403	5.0773	6.23016	4.59101	6.09147	0	5.42679	6.36665	6.55034	5.25013	6.18121	4.71152	4.49736	8.22812	7.74191	5.3042	5.6265	3.82682	5.77281	7.3462	6.6539	3.58704	3.91076
DSO57_1001794	1	1	0	NaN	0	0.986747	1	20	12.623	0.0757436	0.999912	1	20	12.623	0.0230961	0.0361812	0.0361812	0	0	0	0	0	0	0	0	0	0	0	0	0.297009	0	0	0	0	0	0.158993	0	0	0	0	0
DSO57_1001795	1	1	24	22	3.91212	0.996265	1	26	11.3946	16.1732	0.999993	1	25	16.9365	15.8877	2.90436	0.182806	16.5102	15.1687	30.3576	6.39764	0	5.64282	0	18.6217	16.801	21.7533	7.92585	10.9961	7.89982	6.03642	17.7824	32.8447	28.0554	12.3313	9.35987	4.50391	21.0626	29.2648	2.96688	58.5025
DSO57_1001796	0.0186219	0.235072	20	14	0.294176	0.201325	1	20	11.7719	1.35492	0.0246923	0.400239	20	12.886	0.819638	0.528098	0.528098	0.610676	1.16437	0.196133	0.636347	0.939914	0.346586	0	0.268424	1.44555	0.472332	1.44753	0.633466	0.842639	2.08294	1.17667	1.30826	0.328915	1.10338	0.557554	1.35822	0.471048	0.112323	0.296459	0.569509
DSO57_1001797	0.0186219	0.235072	20	16	6.98268	0.21759	1	20	14.9171	43.1056	0.0263723	0.415867	20	15.4585	33.1021	9.93348	0.300086	33.9611	37.586	29.7119	28.1031	33.9979	29.1777	0.861239	26.5359	29.9372	28.297	47.4497	21.9458	43.3936	52.6029	33.3815	29.9973	34.1903	46.5482	47.2108	50.1588	29.9044	18.4588	35.1906	31.5535
DSO57_1001798	0.168867	0.843966	20	14	0.815865	0.929231	1	20	11.9815	5.92784	0.447532	1	20	12.9907	3.20125	1.63909	0.512018	3.6808	5.26385	3.73863	1.61739	1.80407	1.11557	0.074843	1.36531	3.38991	1.53985	5.0962	0.115433	3.92942	9.56352	3.96776	6.24998	2.49687	2.52826	1.21608	3.3167	2.04926	0.347312	1.34226	7.15146
DSO57_1001799	0.124878	0.692108	20	14	1.3103	0.975205	1	20	11.9601	8.86534	0.378195	1	20	12.98	6.02371	2.50239	0.415424	13.2728	13.0682	7.61952	5.04812	0	3.33868	0	1.10587	5.2623	7.07275	8.56487	0	7.55545	10.3288	5.65548	11.9187	3.76078	7.45766	3.29662	5.22232	5.11772	5.64664	5.06816	3.25332
DSO57_1001800	0.0605611	0.460605	24	20	0.352942	0.54253	1	23.3459	19.9999	0.890105	0.14508	1	23.673	20.0038	0.536848	0.334981	0.334981	0.460049	0.792884	1.71554	0	0	0.207034	0	0.545494	0.170067	0	0.738471	0	0.487248	0.422959	0.623969	0.276149	0.231143	1.26993	0.801345	0.718056	1.40053	0	0.930524	1.19449
DSO57_1001801	0.106873	0.62753	20	14	1.21876	0.833589	1	20	11.397	13.2543	0.304514	1	20	12.6985	10.6722	2.73364	0.256145	11.9541	12.376	8.06168	9.15338	15.2872	6.3278	0.477538	8.15489	11.3819	11.0348	15.3096	10.0732	11.1422	14.0633	13.4424	14.1735	9.29746	12.2128	8.47801	12.5491	13.8388	4.29282	8.91638	6.8997
DSO57_1001802	0.500319	1	20	14	2.06186	0.999158	1	20	12.9167	39.2971	0.846503	1	20	13.4583	35.428	6.68309	0.188639	37.1655	40.5319	36.8338	37.093	47.8796	30.9568	0	34.0829	36.6251	37.5322	35.7148	36.2439	27.0253	40.5965	44.1085	45.0787	38.3847	39.7927	30.7145	43.4048	43.8892	18.7258	34.2866	21.1588
DSO57_1001803	1	1	24	22	2.59041	0.999992	1	26	7.32085	26.3786	1	1	25	2.47797	28.0117	4.2134	0.150415	26.2683	28.8934	37.8124	20.6706	38.349	21.4853	0.234154	41.1604	25.3616	37	19.4629	23.4207	13.6294	20.9582	29.4659	30.3083	42.6206	26.0524	22.942	27.1686	35.511	57.6905	19.9008	24.5371
DSO57_1001804	1	1	0	NaN	0	1	1	NA	NA	0	1	1	NA	NA	0	NA	NA	0	0	0	0	0	0	0	0	0	0	0	0	0	0	0	0	0	0	0	0	0	0	0	0
DSO57_1001805	1	1	0	NaN	0	1	1	NA	NA	0	1	1	NA	NA	0	NA	NA	0	0	0	0	0	0	0	0	0	0	0	0	0	0	0	0	0	0	0	0	0	0	0	0
DSO57_1001806	0.500319	1	20	12	0.523656	0.756839	1	20	10.4659	3.74723	0.746384	1	20	11.233	2.64103	0.806945	0.305541	2.1711	2.98469	2.31268	1.1919	3.56467	0.956885	0	3.50189	3.25012	4.02807	4.76405	1.8175	1.92285	4.11342	3.72879	4.59528	1.64219	1.86411	1.20085	2.21347	2.31259	3.41424	1.25493	1.58989
DSO57_1001807	1	1	0	NaN	0	0.845876	1	20	11.7041	0.813047	0.987461	1	20	11.7041	0.269394	0.349393	0.349393	0	0	0	0	0	0	0	0	0.706969	0	0.814981	0	0.788038	0	2.43956	0	0	0	0	0.165258	0.348623	0	0	0
DSO57_1001808	0.0153191	0.211865	24	16	15.821	0.247865	1	21.0751	15.2162	92.6986	0.02496	0.401901	22.5375	15.6485	74.0165	26.8315	0.362507	84.6375	76.7037	51.8245	65.6963	58.6846	45.3241	0.368712	55.2689	81.9092	73.8145	83.2975	73.7669	107.75	99.7186	69.2459	68.834	75.1414	104.725	112.376	93.7616	59.4717	29.1821	94.7471	110.308
DSO57_1001809	1	1	0	NaN	0	0.999842	1	20.7563	4.18668	0.0801847	1	1	20.7563	4.18668	0.0205179	0.0491883	0.0491883	0	0	0	0	0	0	0	0.523048	0	0	0	0	0	0	0	0	0	0	0	0	0	0	0	0
DSO57_1001810	1	1	0	NaN	0	1	1	NA	NA	0	1	1	NA	NA	0	NA	NA	0	0	0	0	0	0	0	0	0	0	0	0	0	0	0	0	0	0	0	0	0	0	0	0
DSO57_1001811	1	1	0	NaN	0	1	1	NA	NA	0	1	1	NA	NA	0	NA	NA	0	0	0	0	0	0	0	0	0	0	0	0	0	0	0	0	0	0	0	0	0	0	0	0
DSO57_1001812	1	1	20	12	0.16297	1	1	26	11.8847	0.708035	1	1	23	12.1567	0.652768	0.0705139	0.0705139	0.421907	0.59907	0.964649	0.220078	1.82698	0.110531	0.081867	0	0.720322	0.343648	1.05992	0.334952	0.246736	0.713029	0.663337	1.20839	1.10535	0.716919	0.053647	0.492316	0.269447	2.537	0.276286	0.761519
DSO57_1001813	0.500319	1	20	14	0.843708	0.886426	1	20	11.6148	7.9884	0.804088	1	20	12.8074	6.54123	1.58971	0.24303	5.98461	8.28137	7.10035	4.75277	9.16632	3.01119	0.405991	4.89698	6.89968	7.64256	8.09715	5.91347	7.58354	9.67296	7.25669	7.39825	4.36701	8.54789	5.97646	7.90402	8.01863	2.83481	6.2791	4.95578
DSO57_1001814	0.804848	1	24	6	0.216567	0.851389	1	26	4.17541	0.947552	0.944251	1	25	5.13241	0.459337	0.351047	0.351047	0.210797	0.227634	1.14719	0.330546	2.01273	0.441544	0	2.34445	0.406179	1.2834	0.230561	0	0.299015	0	0.799968	0	0.329004	0.323744	0	0.658434	0	0	0.103273	0
DSO57_1001815	1	1	24	22	0.126186	0.999996	1	26	7.89522	0.525883	1	1	25	2.75411	0.474184	0.171846	0.171846	0.344556	0.670606	0.791241	0.361612	0	0.305135	0	1.05857	0.182521	0.701251	0.917311	0.301586	0.223119	0.203644	0.736633	0.067286	0.373247	0.331764	0.489529	0.510696	0.590377	0.259456	0.746755	1.16922
DSO57_1001816	1	1	0	NaN	0	1	1	NA	NA	0	1	1	NA	NA	0	NA	NA	0	0	0	0	0	0	0	0	0	0	0	0	0	0	0	0	0	0	0	0	0	0	0	0
DSO57_1001817	0.364172	1	0	NaN	0	0.495792	1	21.1292	14.0174	0.183882	0.489612	1	21.1292	14.0174	0.0653415	0.103542	0.103542	0	0	0	0	0	0	0	0	0	0	0	0	0.072102	0	0.191684	0.393054	0	0	0.467885	0.181453	0	0	0.149597	0
DSO57_1001818	1	1	20	10	0.0853704	1	1	26	11.7701	0.341166	1	1	23	10.956	0.167006	0.0661251	0.0661251	0	0.109744	0	0.957195	0	0.568964	0	0	0.261366	0	0	0.382098	0.072102	0.898393	0.387264	0	0	0	0.154463	0	0	0	0.149597	0
DSO57_1001819	1	1	0	NaN	0	1	1	NA	NA	0	1	1	NA	NA	0	NA	NA	0	0	0	0	0	0	0	0	0	0	0	0	0	0	0	0	0	0	0	0	0	0	0	0
DSO57_1001820	1	1	0	NaN	0	0.9995	1	20	12	0.0503027	1	1	20	12	0.010982	0.0192692	0.0192692	0	0	0	0	0	0	0	0	0	0	0	0	0	0	0.201211	0	0	0	0	0	0	0	0	0
DSO57_1001821	1	1	0	NaN	0	1	1	NA	NA	0	1	1	NA	NA	0	NA	NA	0	0	0	0	0	0	0	0	0	0	0	0	0	0	0	0	0	0	0	0	0	0	0	0
DSO57_1001822	1	1	0	NaN	0	1	1	NA	NA	0	1	1	NA	NA	0	NA	NA	0	0	0	0	0	0	0	0	0	0	0	0	0	0	0	0	0	0	0	0	0	0	0	0
DSO57_1001823	1	1	0	NaN	0	1	1	NA	NA	0	1	1	NA	NA	0	NA	NA	0	0	0	0	0	0	0	0	0	0	0	0	0	0	0	0	0	0	0	0	0	0	0	0
DSO57_1001824	1	1	0	NaN	0	0.999717	1	26	12.3607	0	1	1	26	12.3607	0.0230484	0.0320768	0.0320768	0.497552	0	0	0	0	0	0	0	0	0	0	0	0	0	0	0	0	0	0	0	0	0	0	0
DSO57_1001825	1	1	0	NaN	0	1	1	NA	NA	0	1	1	NA	NA	0	NA	NA	0	0	0	0	0	0	0	0	0	0	0	0	0	0	0	0	0	0	0	0	0	0	0	0
DSO57_1001826	1	1	0	NaN	0	0.9926	1	26	19.9999	0.101279	0.999973	1	26	19.9999	0.0405978	0.02369	0.02369	0	0	0	0	0	0	0	0	0	0	0	0	0	0	0.201211	0	0.330927	0	0	0	0.405685	0	0	0
DSO57_1001827	1	1	0	NaN	0	0.999717	1	26	12.3607	0	1	1	26	12.3607	0.00445879	0.00620536	0.00620536	0	0.096253	0	0	0	0	0	0	0	0	0	0	0	0	0	0	0	0	0	0	0	0	0	0
DSO57_1001828	1	1	0	NaN	0	0.9995	1	20	12	0.0210172	1	1	20	12	0.00458843	0.00805095	0.00805095	0	0	0	0	0	0	0	0	0	0	0	0	0.084069	0	0	0	0	0	0	0	0	0	0	0
DSO57_1001829	1	1	20	8	7.06996	0.983021	1	20	11.4152	42.2894	0.999855	1	20	9.70759	32.6836	6.58236	0.201396	27.7044	29.456	35.4352	22.9735	35.803	32.737	0.228208	48.6682	36.3895	47.9397	30.1172	31.7358	22.0811	43.1153	43.6699	58.7754	35.1213	23.5664	18.876	25.4614	37.667	37.4108	16.4305	16.8252
DSO57_1001830	0.0605611	0.460605	24	18	0.554401	0.48228	1	26	19.9999	1.44757	0.132407	1	25	18.9903	0.610773	0.439958	0.439958	0.781439	0	0	0	0	0	0	0	0	0	0.568108	0	1.09273	1.15216	0	0	2.35687	0.784041	0.593419	1.36798	1.45327	0	0	4.21756
DSO57_1001831	1	1	0	NaN	0	1	1	NA	NA	0	1	1	NA	NA	0	NA	NA	0	0	0	0	0	0	0	0	0	0	0	0	0	0	0	0	0	0	0	0	0	0	0	0
DSO57_1001832	1	1	0	NaN	0	1	1	NA	NA	0	1	1	NA	NA	0	NA	NA	0	0	0	0	0	0	0	0	0	0	0	0	0	0	0	0	0	0	0	0	0	0	0	0
DSO57_1001833	1	1	0	NaN	0	1	1	NA	NA	0	1	1	NA	NA	0	NA	NA	0	0	0	0	0	0	0	0	0	0	0	0	0	0	0	0	0	0	0	0	0	0	0	0
DSO57_1001834	1	1	0	NaN	0	1	1	NA	NA	0	1	1	NA	NA	0	NA	NA	0	0	0	0	0	0	0	0	0	0	0	0	0	0	0	0	0	0	0	0	0	0	0	0
DSO57_1001835	0.225521	1	20	14	2.21644	0.861445	1	20	11.0935	52.1689	0.512589	1	20	12.5467	43.5467	8.58729	0.197197	45.8791	39.1173	40.1753	45.559	32.0773	44.0803	0.926367	32.2774	50.972	42.7487	38.9945	59.2305	74.1781	46.4943	43.7927	43.2829	40.1748	42.1559	52.299	41.9628	40.9883	22.57	58.8585	42.3957
DSO57_1001836	1	1	0	NaN	0	1	1	NA	NA	0	1	1	NA	NA	0	NA	NA	0	0	0	0	0	0	0	0	0	0	0	0	0	0	0	0	0	0	0	0	0	0	0	0
DSO57_1001837	1	1	24	12	0.408845	0.999955	1	20	14.6894	5.77557	1	1	22	13.5791	5.13516	1.29048	0.251303	5.58111	6.30878	4.95668	5.46123	6.93127	5.09808	0.0729	5.91733	6.0812	6.63298	5.35262	3.29161	5.35601	5.43349	5.25401	5.95115	4.26282	7.78962	4.07015	8.12326	4.85808	2.2368	4.95537	1.86454
DSO57_1001838	0.0054226	0.129869	20	14	1.76838	0.296971	1	20	9.80007	11.3346	0.011967	0.268434	20	11.9	9.19426	2.56741	0.27924	9.37114	12.5999	6.1992	8.58851	4.83873	6.04184	0.364085	6.7913	9.09472	7.63955	14.0407	12.0256	11.9937	13.7812	9.55524	9.03425	7.30306	10.3242	10.2171	13.5057	9.50467	5.50824	7.69212	6.15372
DSO57_1001839	1	1	0	NaN	0	1	1	NA	NA	0	1	1	NA	NA	0	NA	NA	0	0	0	0	0	0	0	0	0	0	0	0	0	0	0	0	0	0	0	0	0	0	0	0
DSO57_1001840	0.500319	1	20	12	0.0138414	0.979676	1	26	4.8979	0.216438	0.839649	1	23	9.06638	0.142665	0.0735703	0.0735703	0.110846	0.21969	0	0.186153	0.821747	0.122572	0	0	0.129425	0.138293	0.514745	0	0.08269	0.248034	0.145134	0.29583	0	0.021636	0.084697	0.179485	0	0	0.048354	0
DSO57_1001841	0.414643	1	20	18	0.80228	0.986497	1	24.2395	8.59119	1.77617	0.774701	1	22.1197	2.81396	1.83585	0.0680381	0.0370608	1.38063	1.75283	4.7795	1.38117	0	1.73382	0	0	2.74868	0.603392	0	3.60339	0.734907	0.820253	2.93436	1.51528	3.23843	2.59505	1.84735	1.83547	4.66671	0	1.14671	4.68204
DSO57_1001842	1	1	24	12	1.79461	0.999559	1	20	11.9176	8.316	1	1	22	12.0547	6.24236	1.53794	0.246372	5.78369	9.23772	0	9.73949	0	4.10394	0	9.0235	8.35571	10.95	5.44476	2.30771	5.24568	11.8507	8.6893	7.47444	6.52721	7.52746	5.29342	6.95058	5.43717	15.2219	1.98289	0
DSO57_1001843	1	1	0	NaN	0	1	1	NA	NA	0	1	1	NA	NA	0	NA	NA	0	0	0	0	0	0	0	0	0	0	0	0	0	0	0	0	0	0	0	0	0	0	0	0
DSO57_1001844	0.0186219	0.235072	20	12	0.30401	0.213846	1	22.765	10.0435	0.948778	0.0259876	0.412474	21.3825	11.1315	0.541189	0.388579	0.388579	0.160559	0.505584	0.221922	0.292333	1.53851	0.171663	0	0	0.973192	0.58973	0.709694	1.28125	0.390598	1.20189	1.20411	0.756164	0.761768	0.429935	0.091605	0.246243	0.230798	0	0.23685	0
DSO57_1001845	1	1	20	18	0.357871	0.999999	1	20	14.6803	1.71612	1	1	20	16.3402	1.4564	0.405995	0.278766	0.865417	2.41303	3.07453	1.53665	0	1.5802	0.095859	1.93484	3.55235	2.11166	0.312965	0.685122	1.16006	1.89633	1.96533	1.49701	1.35593	2.03451	1.85105	2.07571	1.32582	0	2.29291	0
DSO57_1001846	1	1	0	NaN	0	1	1	NA	NA	0	1	1	NA	NA	0	NA	NA	0	0	0	0	0	0	0	0	0	0	0	0	0	0	0	0	0	0	0	0	0	0	0	0
DSO57_1001847	1	1	0	NaN	0	1	1	NA	NA	0	1	1	NA	NA	0	NA	NA	0	0	0	0	0	0	0	0	0	0	0	0	0	0	0	0	0	0	0	0	0	0	0	0
DSO57_1001848	1	1	0	NaN	0	1	1	NA	NA	0	1	1	NA	NA	0	NA	NA	0	0	0	0	0	0	0	0	0	0	0	0	0	0	0	0	0	0	0	0	0	0	0	0
DSO57_1001849	1	1	24	10	0.0466491	0.998824	1	26	4.41724	0.37735	0.999999	1	25	7.33201	0.251739	0.0954785	0.0954785	0	0.366802	0.189193	0.359526	0.879145	0.097361	0	0.774456	0.264746	0.842242	0.049445	0	0.483511	0.199564	0.389997	0	0.216774	0.210788	0.210332	0.18278	0.132073	0	0.270855	0
DSO57_1001850	0.0605611	0.460605	20	14	0.138898	0.886659	1	20	12.0836	0.294703	0.210729	1	20	13.0418	0.160697	0.173586	0.173586	0	0.099591	0	0.483936	0	0	0	0	0.832299	0	0	0	0.196431	0.271475	0.175473	0.535282	0	0.189498	0.424763	0.247265	0	0	0	0
DSO57_1001851	1	1	0	NaN	0	1	1	NA	NA	0	1	1	NA	NA	0	NA	NA	0	0	0	0	0	0	0	0	0	0	0	0	0	0	0	0	0	0	0	0	0	0	0	0
DSO57_1001852	1	1	0	NaN	0	1	1	NA	NA	0	1	1	NA	NA	0	NA	NA	0	0	0	0	0	0	0	0	0	0	0	0	0	0	0	0	0	0	0	0	0	0	0	0
DSO57_1001853	0.500319	1	20	14	0.448013	0.892567	1	20	11.192	8.75699	0.806575	1	20	12.596	5.84192	1.63622	0.280083	4.74991	6.4902	6.58066	4.26975	2.4361	3.25183	0.097929	6.765	7.25798	8.18231	7.76435	5.68577	4.69581	9.75369	9.8385	10.0595	3.92435	4.09695	2.64326	4.17616	3.55255	7.41009	3.4775	8.55963
DSO57_1001854	0.00134178	0.0733418	24	16	3.74882	0.0501376	1	21.1835	14.7899	21.2327	0.000713554	0.0647321	22.5918	15.4171	16.6739	6.46237	0.387573	15.6473	18.8452	10.2839	17.3591	10.3638	10.7956	0.828717	13.1696	17.9181	14.0628	20.6962	14.7591	22.8032	24.9178	18.4972	14.9684	16.359	21.6413	24.0772	23.4124	15.2566	15.8276	19.0044	18.0689
DSO57_1001855	1	1	20	4	1.23967	1	1	20	7.71014	10.1328	1	1	20	5.85507	8.03898	1.65455	0.205816	7.20282	7.6934	9.10601	7.12156	1.15066	12.1587	0	16.2004	9.73278	7.80879	7.55441	15.3393	6.56466	4.35986	5.84853	7.31863	8.3164	7.37498	7.5984	2.98582	10.3547	14.2058	10.3471	4.83523
DSO57_1001856	0.717527	1	20	16	4.90539	0.991785	1	20	15.4999	44.4482	0.953725	1	20	15.7499	38.5653	8.04066	0.208495	42.8043	41.5974	34.3029	48.396	17.3806	41.9978	0.185024	41.7525	34.3094	38.3315	33.3447	58.5251	49.6618	38.8737	30.2093	44.0842	53.6548	40.8211	45.9563	49.3242	47.449	7.32357	64.7033	28.0857
DSO57_1001857	0.259435	1	20	14	4.16045	0.930688	1	20	12.0691	25.5507	0.584578	1	20	13.0345	16.5506	5.92067	0.357731	20.1678	22.3118	9.37367	17.9311	24.0427	5.88326	0	12.203	15.6116	11.4282	25.6941	2.67252	32.2663	27.5209	25.5541	16.8424	6.06595	15.6319	17.1298	20.9733	18.2773	8.16815	12.3575	15.3968
DSO57_1001858	0.0125513	0.190585	20	14	3.92133	0.392714	1	20	11.834	22.7712	0.0311152	0.457775	20	12.917	16.261	6.73515	0.414189	19.7548	19.3234	14.063	11.3496	11.0164	7.5583	0.306293	11.3076	16.33	17.4695	29.9359	8.62283	16.299	31.6863	19.8855	23.1625	9.88986	18.2834	14.4479	24.7592	19.0133	9.52564	11.0554	8.82096
DSO57_1001859	1	1	0	NaN	0	1	1	NA	NA	0	1	1	NA	NA	0	NA	NA	0	0	0	0	0	0	0	0	0	0	0	0	0	0	0	0	0	0	0	0	0	0	0	0
DSO57_1001860	1	1	0	NaN	0	0.999984	1	26	7.36802938380119e-05	0.151675	1	1	26	7.36802938380119e-05	0.0609214	0.0230111	0.0230111	0	0	0.626305	0	0	0.319705	0	0	0.30069	0	0	0	0	0	0	0	0	0	0.179934	0	0	0	0	0
DSO57_1001861	0.340297	1	20	14	0.207561	0.902066	1	20	10.0995	2.13744	0.669504	1	20	12.0498	1.58898	0.61949	0.389867	1.73909	2.42893	1.52355	1.32946	0	1.8096	0.439091	0.417359	1.2552	1.89866	3.59902	1.14876	2.65541	2.80636	1.36847	1.47542	0.749919	1.63689	1.41605	2.61785	1.52331	0.385008	1.62907	0.301324
DSO57_1001862	0.0125513	0.190585	20	14	0.531213	0.51702	1	20	12.2411	3.59936	0.0391795	0.520051	20	13.1205	2.57943	1.16464	0.451513	2.40387	2.68744	2.69548	3.7973	1.92201	1.81814	0.048912	1.56681	3.90098	0.400019	3.56195	2.36855	2.55136	4.71249	2.55659	4.56135	2.36656	2.65084	2.24908	4.01581	2.22523	1.81272	1.28533	1.15389
DSO57_1001863	1	1	0	NaN	0	1	1	NA	NA	0	1	1	NA	NA	0	NA	NA	0	0	0	0	0	0	0	0	0	0	0	0	0	0	0	0	0	0	0	0	0	0	0	0
DSO57_1001864	1	1	0	NaN	0	1	1	NA	NA	0	1	1	NA	NA	0	NA	NA	0	0	0	0	0	0	0	0	0	0	0	0	0	0	0	0	0	0	0	0	0	0	0	0
DSO57_1001865	0.717527	1	20	14	0.301163	0.911029	1	20	10.4076	6.87808	0.931587	1	20	12.2038	5.0668	1.36814	0.270021	4.78266	6.76363	4.99987	3.53481	6.0335	3.03668	0.100611	2.61485	5.853	8.25418	6.96898	4.23677	3.82213	6.99104	6.47904	9.29943	3.46962	5.53046	2.44412	4.70097	5.0538	5.86518	2.72023	3.83506
DSO57_1001866	0.242478	1	20	14	0.292225	0.959674	1	20	10.8155	2.542	0.571978	1	20	12.4077	1.50233	1.16537	0.775708	0.885876	4.31642	0	3.22241	0	0	0	0	2.80581	2.09239	3.59437	0	4.06979	3.21908	0.828096	1.78849	0	1.87115	0	3.14285	0.828974	0	0	0
DSO57_1001867	0.852645	1	20	14	0.0505267	0.999982	1	20	12.1079	0.744578	0.988564	1	20	13.0539	0.428833	0.292138	0.292138	1.08289	0.858211	0.307688	0.393111	0	0.157817	0	0.83807	0	0.27562	0.992911	0	0.836018	1.61562	0.525154	0	0.35304	0.232135	0.333478	0.576093	0	0	0.243388	0
DSO57_1001868	1	1	20	16	0.781203	0.999998	1	26	11.9797	3.82927	1	1	23	14.4987	2.12298	0.445949	0.210058	3.13828	2.42401	3.94303	2.32886	9.44003	0	0	3.99833	0.62903	0	1.06339	1.71465	1.95623	5.02827	2.82805	5.50363	0	2.02713	0	0.661279	2.67523	0	1.4354	0
DSO57_1001869	1	1	24	22	2.11466	1	1	26	7.95441	28.189	1	1	25	2.78257	24.8071	0.898591	0.0362231	21.4595	21.8555	34.8617	23.116	19.4813	27.557	0.293737	32.5653	26.957	34.4171	13.8789	37.4963	20.2283	13.6722	22.4296	21.1579	39.7153	25.4469	24.9368	22.8906	27.9323	19.5969	26.5419	36.657
DSO57_1001870	0.388046	1	20	16	2.3977	0.92306	1	20	15.5752	15.7745	0.725941	1	20	15.7876	13.4035	3.78096	0.282087	16.0019	14.8268	14.7636	17.4763	6.52141	14.0791	0	14.8557	14.7554	9.57177	10.4852	19.6635	17.5315	10.2305	13.8842	12.9342	13.0836	17.7359	20.7208	17.8274	11.6919	5.15121	19.1434	12.4535
DSO57_1001871	0.388046	1	20	16	0.750819	0.968334	1	20	12.3577	5.36366	0.743554	1	20	14.1789	4.84388	1.01375	0.209285	5.65191	6.79055	5.52857	5.88887	4.42515	3.84853	0	4.57835	3.95667	5.53653	5.48482	3.64269	4.96543	6.35359	4.62574	5.48696	4.04544	6.07618	4.96462	4.58514	4.49043	4.11356	4.6283	5.55052
DSO57_1001872	0.00673217	0.142548	20	12	130.293	0.0276496	1	20	11.6531	683.449	0.00178491	0.0966138	20	11.8266	315.402	231.386	0.733622	184.313	201.832	186.455	189.342	418.834	262.712	3.96095	274.911	395.397	402.3	473.989	295	601.993	692.811	702.165	711.135	108.976	92.7419	77.6614	71.9668	121.391	111.334	113.267	97.8615
DSO57_1001873	0.0169705	0.232637	24	8	1.25641	0.137704	1	20	11.5739	4.1983	0.0164961	0.319559	22	10.0323	1.65315	1.55556	0.940965	0.294046	0.962402	0.396802	1.89244	3.73895	0.812755	0	1.07895	1.89663	1.42936	1.78514	4.61657	4.37796	5.38481	5.23463	1.54808	0	0	0	0.132093	0.28029	0	0.571481	0
DSO57_1001874	0.0102412	0.172541	20	12	32.7718	0.117268	1	20	11.5573	367.047	0.00927701	0.228087	20	11.7787	223.698	94.2684	0.42141	204.02	228.475	180.261	185.021	255.973	204.261	5.22471	205.699	238.158	244.84	357.57	218.495	355.964	411.497	345.071	341.133	132.54	148.339	115.593	121.262	142.212	137.571	143.933	125.909
[truncated: 37,075 more rows]

## Sheet: meta2d_DD_PE_tpm_GENES
CycID	JTK_pvalue	JTK_BH.Q	JTK_period	JTK_adjphase	JTK_amplitude	LS_pvalue	LS_BH.Q	LS_period	LS_adjphase	LS_amplitude	meta2d_pvalue	meta2d_BH.Q	meta2d_period	meta2d_phase	meta2d_Base	meta2d_AMP	meta2d_rAMP	PREP0294_CElya15206A_A04v1_ZT0_DD_4a_S17_L002_quant	PREP0294_CElya15206A_B04v1_ZT0_DD_4c_S18_L002_quant	PREP0294_CElya15206A_C04v1_ZT0_DD_4d_S19_L002_quant	PREP0294_CElya15206A_D04v1_ZT0_DD_4e_S20_L002_quant	PREP0294_CElya15206A_A05v1_ZT4_DD_5a_S25_L002_quant	PREP0294_CElya15206A_B05v1_ZT4_DD_5c_S26_L002_quant	PREP0294_CElya15206A_C05v1_ZT4_DD_5d_S27_L002_quant	PREP0294_CElya15206A_D05v1_ZT4_DD_5e_S28_L002_quant	PREP0294_CElya15206A_A06v1_ZT8_DD_6b_S33_L002_quant	PREP0294_CElya15206A_B06v1_ZT8_DD_6c_S34_L002_quant	PREP0294_CElya15206A_C06v1_ZT8_DD_6d_S35_L002_quant	PREP0294_CElya15206A_D06v1_ZT8_DD_6e_S36_L002_quant	PREP0294_CElya15206A_A07v1_ZT12_DD_7a_S41_L002_quant	PREP0294_CElya15206A_B07v1_ZT12_DD_7b_S42_L002_quant	PREP0294_CElya15206A_C07v1_ZT12_DD_7c_S43_L002_quant	PREP0294_CElya15206A_D07v1_ZT12_DD_7f_S44_L002_quant	PREP0294_CElya15206A_A02v1_ZT16_DD_2a_S1_L002_quant	PREP0294_CElya15206A_B02v1_ZT16_DD_2b_S2_L002_quant	PREP0294_CElya15206A_C02v1_ZT16_DD_2d_S3_L002_quant	PREP0294_CElya15206A_D02v1_ZT16_DD_2f_S4_L002_quant	PREP0294_CElya15206A_A03v1_ZT20_DD_3a_S9_L002_quant	PREP0294_CElya15206A_B03v1_ZT20_DD_3b_S10_L002_quant	PREP0294_CElya15206A_C03v1_ZT20_DD_3c_S11_L002_quant	PREP0294_CElya15206A_D03v1_ZT20_DD_3f_S12_L002_quant
[truncated: 38,918 more rows]
